# Supplementary material for: Effects of metformin on metabolism of white and brown adipose tissue in obese C57BL/6J mice
Source: Diabetol Metab Syndr. 2019 Nov 27;11:96. doi: 10.1186/s13098-019-0490-2 (PMC6880501; doi:10.1186/s13098-019-0490-2)
Supplement: Supplementary file 2 — Additional file 2: File S1 Dataset. Scaffold report for proteins in WAT identified by iTRAQ coupled with 2D LC–MS/MS. [file 13098_2019_490_MOESM2_ESM.xlsx]

## Sheet: Sheet1
File S1.Scaffold reports for proteins in WAT identified by iTRAQ coupled with 2D LC-MS/MS.	ND,Normal diet group (control group);HFD,High-fat diet group;MET,Metformin intervention group
Quant View:4533 Proteins in 4102 ClustersWith 41 Hidden	Accession Number	Molecular Weight	Quant 1(ND)	Quant 5(ND)	Quant 2(HFD)	Quant 6(HFD)	Quant 3(MET)	Quant 7(MET)	Ratio(HFD/ND)	Ratio(MET/ND)
Serum albumin OS=Mus musculus GN=Alb PE=1 SV=3	P07724	69 kDa	1	1	0.9	0.9	0.8	0.8	0.9	0.8
Cluster of Actin, cytoplasmic 1 OS=Mus musculus GN=Actb PE=1 SV=1 (P60710)	P60710	42 kDa	1	1	0.7	0.7	0.7	0.7	0.7	0.7
Myosin-11 OS=Mus musculus GN=Myh11 PE=1 SV=1	O08638	227 kDa	1	1	0.3	0.3	0.4	0.4	0.3	0.4
Vimentin OS=Mus musculus GN=Vim PE=1 SV=3	P20152	54 kDa	1	1	0.9	0.9	1.1	1.1	0.9	1.1
Fatty acid synthase OS=Mus musculus GN=Fasn PE=1 SV=2	P19096	272 kDa	1	1	0.5	0.5	0.4	0.4	0.5	0.4
Cluster of Hemoglobin subunit beta-1 OS=Mus musculus GN=Hbb-b1 PE=1 SV=2 (P02088)	P02088	16 kDa	1	1	1.2	1.2	1	1	1.2	1
Hemoglobin subunit alpha OS=Mus musculus GN=Hba PE=1 SV=2	P01942	15 kDa	1	1	1	1	0.9	0.9	1	0.9
Cluster of Membrane primary amine oxidase OS=Mus musculus GN=Aoc3 PE=2 SV=3 (O70423)	O70423	85 kDa	1	1	1.2	1.2	1.4	1.4	1.2	1.4
Talin-1 OS=Mus musculus GN=Tln1 PE=1 SV=2	P26039	270 kDa	1	1	0.9	0.9	0.9	0.9	0.9	0.9
Laminin subunit gamma-1 OS=Mus musculus GN=Lamc1 PE=1 SV=2	P02468	177 kDa	1	1	0.8	0.8	1.1	1.1	0.8	1.1
Collagen alpha-2(VI) chain OS=Mus musculus GN=Col6a2 PE=2 SV=3	Q02788	110 kDa	1	1	1.3	1.3	1.1	1.1	1.3	1.1
Polymerase I and transcript release factor OS=Mus musculus GN=Ptrf PE=1 SV=1	O54724	44 kDa	1	1	0.9	0.9	1.3	1.3	0.9	1.3
ATP synthase subunit beta, mitochondrial OS=Mus musculus GN=Atp5b PE=1 SV=2	P56480	56 kDa	1	1	0.8	0.8	0.9	0.9	0.8	0.9
Basement membrane-specific heparan sulfate proteoglycan core protein OS=Mus musculus GN=Hspg2 PE=1 SV=1	Q05793	398 kDa	1	1	1.1	1.1	1.3	1.3	1.1	1.3
Vinculin OS=Mus musculus GN=Vcl PE=1 SV=4	Q64727	117 kDa	0.9	0.9	0.9	0.9	0.9	0.9	1	1
Laminin subunit beta-1 OS=Mus musculus GN=Lamb1 PE=1 SV=3	P02469	197 kDa	1	1	0.9	0.9	1.2	1.2	0.9	1.2
Desmin OS=Mus musculus GN=Des PE=1 SV=3	P31001	53 kDa	1	1	0.3	0.3	0.3	0.3	0.3	0.3
Complement C3 OS=Mus musculus GN=C3 PE=1 SV=3	P01027	186 kDa	1	1	1.5	1.5	1.2	1.2	1.5	1.2
Cluster of Keratin, type II cuticular Hb5 OS=Mus musculus GN=Krt85 PE=2 SV=2 (Q9Z2T6)	Q9Z2T6	56 kDa	1	1	1.1	1.1	0.5	0.5	1.1	0.5
Cluster of Fructose-bisphosphate aldolase A OS=Mus musculus GN=Aldoa PE=1 SV=2 (P05064)	P05064	39 kDa	1	1	0.7	0.7	0.7	0.7	0.7	0.7
78 kDa glucose-regulated protein OS=Mus musculus GN=Hspa5 PE=1 SV=3	P20029	72 kDa	1	1	0.8	0.8	1	1	0.8	1
Galectin-1 OS=Mus musculus GN=Lgals1 PE=1 SV=3	P16045	15 kDa	1	1	0.9	0.9	1.1	1.1	0.9	1.1
Cluster of Alpha-2-macroglobulin OS=Mus musculus GN=A2m PE=1 SV=3 (Q61838)	Q61838	166 kDa	1	1	1.1	1.1	0.9	0.9	1.1	0.9
Caveolin-1 OS=Mus musculus GN=Cav1 PE=1 SV=1	P49817	21 kDa	1	1	1.7	1.7	1.9	1.9	1.7	1.9
Clathrin heavy chain 1 OS=Mus musculus GN=Cltc PE=1 SV=3	Q68FD5	192 kDa	1	1	1.1	1.1	1.1	1.1	1.1	1.1
ATP synthase subunit alpha, mitochondrial OS=Mus musculus GN=Atp5a1 PE=1 SV=1	Q03265	60 kDa	1	1	1	1	1.2	1.2	1	1.2
Decorin OS=Mus musculus GN=Dcn PE=2 SV=1	P28654	40 kDa	1	1	1.3	1.3	1.1	1.1	1.3	1.1
Pyruvate carboxylase, mitochondrial OS=Mus musculus GN=Pc PE=1 SV=1	Q05920	130 kDa	1	1	0.9	0.9	0.8	0.8	0.9	0.8
Fibrinogen beta chain OS=Mus musculus GN=Fgb PE=2 SV=1	Q8K0E8	55 kDa	1	1	2.3	2.3	1.4	1.4	2.3	1.4
Cluster of Keratin, type I cytoskeletal 19 OS=Mus musculus GN=Krt19 PE=1 SV=1 (P19001)	P19001	45 kDa	1	1	0.6	0.6	0.4	0.4	0.6	0.4
Aconitate hydratase, mitochondrial OS=Mus musculus GN=Aco2 PE=1 SV=1	Q99KI0	85 kDa	1	1	1	1	0.9	0.9	1	0.9
Cytoplasmic dynein 1 heavy chain 1 OS=Mus musculus GN=Dync1h1 PE=1 SV=2	Q9JHU4	532 kDa	1	1	1.6	1.6	1.5	1.5	1.6	1.5
60 kDa heat shock protein, mitochondrial OS=Mus musculus GN=Hspd1 PE=1 SV=1	P63038	61 kDa	1	1	0.8	0.8	0.9	0.9	0.8	0.9
Transitional endoplasmic reticulum ATPase OS=Mus musculus GN=Vcp PE=1 SV=4	Q01853	89 kDa	1	1	0.9	0.9	0.9	0.9	0.9	0.9
Cluster of Keratin, type I cuticular Ha4 OS=Mus musculus GN=Krt34 PE=2 SV=1 (Q9D646)	Q9D646	45 kDa	1	1	1.1	1.1	0.5	0.5	1.1	0.5
Unconventional myosin-Ic OS=Mus musculus GN=Myo1c PE=1 SV=2	Q9WTI7	122 kDa	1.1	1.1	1.7	1.7	2	2	1.54545	1.81818
Laminin subunit beta-2 OS=Mus musculus GN=Lamb2 PE=2 SV=2	Q61292	197 kDa	1	1	0.9	0.9	1.1	1.1	0.9	1.1
Monoglyceride lipase OS=Mus musculus GN=Mgll PE=1 SV=1	O35678	33 kDa	1	1	1.2	1.2	1.5	1.5	1.2	1.5
Nidogen-1 OS=Mus musculus GN=Nid1 PE=1 SV=2	P10493	137 kDa	1	1	0.9	0.9	1.1	1.1	0.9	1.1
Cluster of Myosin regulatory light polypeptide 9 OS=Mus musculus GN=Myl9 PE=1 SV=3 (Q9CQ19)	Q9CQ19	20 kDa	1	1	0.2	0.2	0.3	0.3	0.2	0.3
Protein-glutamine gamma-glutamyltransferase 2 OS=Mus musculus GN=Tgm2 PE=1 SV=4	P21981	77 kDa	1	1	0.8	0.8	0.9	0.9	0.8	0.9
Cluster of Elongation factor 1-alpha 1 OS=Mus musculus GN=Eef1a1 PE=1 SV=3 (P10126)	P10126	50 kDa	1	1	1.2	1.2	1.1	1.1	1.2	1.1
Pyruvate kinase PKM OS=Mus musculus GN=Pkm PE=1 SV=4	P52480	58 kDa	1	1	0.7	0.7	0.6	0.6	0.7	0.6
ATP-citrate synthase OS=Mus musculus GN=Acly PE=1 SV=1	Q91V92	120 kDa	1	1	0.4	0.4	0.3	0.3	0.4	0.3
Complement factor H OS=Mus musculus GN=Cfh PE=1 SV=2	P06909	139 kDa	1	1	1.6	1.6	1.1	1.1	1.6	1.1
Filamin-B OS=Mus musculus GN=Flnb PE=1 SV=3	Q80X90	278 kDa	1	1	1.1	1.1	1	1	1.1	1
Catalase OS=Mus musculus GN=Cat PE=1 SV=4	P24270	60 kDa	1	1	0.8	0.8	1	1	0.8	1
Stress-70 protein, mitochondrial OS=Mus musculus GN=Hspa9 PE=1 SV=3	P38647	73 kDa	1	1	0.8	0.8	0.9	0.9	0.8	0.9
Acetyl-CoA carboxylase 1 OS=Mus musculus GN=Acaca PE=1 SV=1	Q5SWU9	265 kDa	1	1	0.5	0.5	0.4	0.4	0.5	0.4
Mitochondrial inner membrane protein OS=Mus musculus GN=Immt PE=1 SV=1	Q8CAQ8	84 kDa	1	1	1.1	1.1	1.2	1.2	1.1	1.2
Protein disulfide-isomerase OS=Mus musculus GN=P4hb PE=1 SV=2	P09103	57 kDa	1	1	0.8	0.8	1.1	1.1	0.8	1.1
Alpha-actinin-4 OS=Mus musculus GN=Actn4 PE=1 SV=1	P57780	105 kDa	1	1	0.9	0.9	1	1	0.9	1
Cysteine and glycine-rich protein 1 OS=Mus musculus GN=Csrp1 PE=1 SV=3	P97315	21 kDa	0.8	0.8	0.2	0.2	0.3	0.3	0.25	0.375
Lamin-B1 OS=Mus musculus GN=Lmnb1 PE=1 SV=3	P14733	67 kDa	1	1	1.3	1.3	1	1	1.3	1
14-3-3 protein epsilon OS=Mus musculus GN=Ywhae PE=1 SV=1	P62259	29 kDa	1	1	0.8	0.8	0.9	0.9	0.8	0.9
Transketolase OS=Mus musculus GN=Tkt PE=1 SV=1	P40142	68 kDa	1	1	0.5	0.5	0.4	0.4	0.5	0.4
Plasminogen OS=Mus musculus GN=Plg PE=1 SV=3	P20918	91 kDa	1	1	1.1	1.1	1	1	1.1	1
Myosin light chain kinase, smooth muscle OS=Mus musculus GN=Mylk PE=1 SV=3	Q6PDN3	213 kDa	1	1	0.3	0.3	0.3	0.3	0.3	0.3
Elongation factor 2 OS=Mus musculus GN=Eef2 PE=1 SV=2	P58252	95 kDa	1	1	1.2	1.2	1	1	1.2	1
Ribosome-binding protein 1 OS=Mus musculus GN=Rrbp1 PE=2 SV=2	Q99PL5	173 kDa	1	1	0.9	0.9	0.9	0.9	0.9	0.9
Synemin OS=Mus musculus GN=Synm PE=1 SV=2	Q70IV5	173 kDa	1.1	1.1	0.2	0.2	0.3	0.3	0.181818	0.272727
Malate dehydrogenase, mitochondrial OS=Mus musculus GN=Mdh2 PE=1 SV=3	P08249	36 kDa	1	1	0.9	0.9	0.8	0.8	0.9	0.8
Cluster of Cytosolic 10-formyltetrahydrofolate dehydrogenase OS=Mus musculus GN=Aldh1l1 PE=2 SV=1 (Q8R0Y6)	Q8R0Y6	99 kDa	1	1	0.8	0.8	0.8	0.8	0.8	0.8
Filamin-C OS=Mus musculus GN=Flnc PE=1 SV=3	Q8VHX6	291 kDa	1	1	0.4	0.4	0.4	0.4	0.4	0.4
Vacuolar protein sorting-associated protein 13C OS=Mus musculus GN=Vps13c PE=1 SV=2	Q8BX70	420 kDa	1	1	1.2	1.2	1.2	1.2	1.2	1.2
Alpha-actinin-1 OS=Mus musculus GN=Actn1 PE=1 SV=1	Q7TPR4	103 kDa	1	1	0.5	0.5	0.6	0.6	0.5	0.6
NADH-ubiquinone oxidoreductase 75 kDa subunit, mitochondrial OS=Mus musculus GN=Ndufs1 PE=1 SV=2	Q91VD9	80 kDa	1	1	0.7	0.7	0.7	0.7	0.7	0.7
6-phosphogluconate dehydrogenase, decarboxylating OS=Mus musculus GN=Pgd PE=2 SV=3	Q9DCD0	53 kDa	1	1	1.1	1.1	1	1	1.1	1
Succinate dehydrogenase [ubiquinone] flavoprotein subunit, mitochondrial OS=Mus musculus GN=Sdha PE=1 SV=1	Q8K2B3	73 kDa	1	1	0.8	0.8	0.8	0.8	0.8	0.8
Cluster of Glyceraldehyde-3-phosphate dehydrogenase OS=Mus musculus GN=Gapdh PE=1 SV=2 (P16858)	P16858	36 kDa	1	1	0.8	0.8	0.8	0.8	0.8	0.8
Heat shock protein HSP 90-beta OS=Mus musculus GN=Hsp90ab1 PE=1 SV=3	P11499	83 kDa	1	1	0.9	0.9	0.9	0.9	0.9	0.9
Annexin A1 OS=Mus musculus GN=Anxa1 PE=1 SV=2	P10107	39 kDa	1	1	1.5	1.5	1.8	1.8	1.5	1.8
Cluster of Ubiquitin-like modifier-activating enzyme 1 OS=Mus musculus GN=Uba1 PE=1 SV=1 (Q02053)	Q02053	118 kDa	1	1	0.9	0.9	0.9	0.9	0.9	0.9
Mimecan OS=Mus musculus GN=Ogn PE=2 SV=1	Q62000	34 kDa	1	1	0.7	0.7	0.7	0.7	0.7	0.7
Destrin OS=Mus musculus GN=Dstn PE=1 SV=3	Q9R0P5	19 kDa	0.9	0.9	0.4	0.4	0.4	0.4	0.444444	0.444444
Early endosome antigen 1 OS=Mus musculus GN=Eea1 PE=1 SV=2	Q8BL66	161 kDa	1	1	0.8	0.8	0.9	0.9	0.8	0.9
Ras GTPase-activating-like protein IQGAP1 OS=Mus musculus GN=Iqgap1 PE=1 SV=2	Q9JKF1	189 kDa	1	1	1.6	1.6	1.3	1.3	1.6	1.3
Glycerol-3-phosphate dehydrogenase [NAD(+)], cytoplasmic OS=Mus musculus GN=Gpd1 PE=1 SV=3	P13707	38 kDa	1	1	0.8	0.8	0.8	0.8	0.8	0.8
Peroxisomal multifunctional enzyme type 2 OS=Mus musculus GN=Hsd17b4 PE=1 SV=3	P51660	79 kDa	1.1	1.1	1.5	1.5	1.8	1.8	1.36364	1.63636
Isocitrate dehydrogenase [NADP] cytoplasmic OS=Mus musculus GN=Idh1 PE=1 SV=2	O88844	47 kDa	1	1	1	1	1	1	1	1
Dystonin OS=Mus musculus GN=Dst PE=1 SV=1	Q91ZU6	834 kDa	1	1	1.2	1.2	1.3	1.3	1.2	1.3
Very long-chain specific acyl-CoA dehydrogenase, mitochondrial OS=Mus musculus GN=Acadvl PE=1 SV=3	P50544	71 kDa	1	1	1.4	1.4	1.1	1.1	1.4	1.1
Tropomyosin beta chain OS=Mus musculus GN=Tpm2 PE=1 SV=1	P58774	33 kDa	1	1	0.2	0.2	0.3	0.3	0.2	0.3
Ig gamma-2B chain C region OS=Mus musculus GN=Igh-3 PE=1 SV=3	P01867	44 kDa	1	1	1.4	1.4	1	1	1.4	1
Cluster of Guanine nucleotide-binding protein G(q) subunit alpha OS=Mus musculus GN=Gnaq PE=1 SV=4 (P21279)	P21279	42 kDa	1	1	1.3	1.3	1.4	1.4	1.3	1.4
D-3-phosphoglycerate dehydrogenase OS=Mus musculus GN=Phgdh PE=1 SV=3	Q61753	57 kDa	1	1	1	1	1.1	1.1	1	1.1
Cluster of Phosphoglycerate kinase 1 OS=Mus musculus GN=Pgk1 PE=1 SV=4 (P09411)	P09411	45 kDa	1	1	1	1	0.9	0.9	1	0.9
Rab GDP dissociation inhibitor beta OS=Mus musculus GN=Gdi2 PE=1 SV=1	Q61598	51 kDa	1	1	1.1	1.1	1	1	1.1	1
Cluster of Murinoglobulin-1 OS=Mus musculus GN=Mug1 PE=1 SV=3 (P28665)	P28665	165 kDa	1	1	1	1	0.9	0.9	1	0.9
NADPH--cytochrome P450 reductase OS=Mus musculus GN=Por PE=1 SV=2	P37040	77 kDa	1	1	0.9	0.9	1	1	0.9	1
Heat shock 70 kDa protein 4 OS=Mus musculus GN=Hspa4 PE=1 SV=1	Q61316	94 kDa	1	1	0.9	0.9	0.9	0.9	0.9	0.9
Myosin light polypeptide 6 OS=Mus musculus GN=Myl6 PE=1 SV=3	Q60605	17 kDa	1	1	0.4	0.4	0.5	0.5	0.4	0.5
Ceruloplasmin OS=Mus musculus GN=Cp PE=1 SV=2	Q61147	121 kDa	1	1	1.9	1.9	1.3	1.3	1.9	1.3
14-3-3 protein zeta/delta OS=Mus musculus GN=Ywhaz PE=1 SV=1	P63101	28 kDa	1	1	0.9	0.9	0.9	0.9	0.9	0.9
Nesprin-1 OS=Mus musculus GN=Syne1 PE=1 SV=2	Q6ZWR6	1010 kDa	1	1	0.9	0.9	0.9	0.9	0.9	0.9
Inter alpha-trypsin inhibitor, heavy chain 4 OS=Mus musculus GN=Itih4 PE=1 SV=2	A6X935	105 kDa	1	1	1.7	1.7	1.6	1.6	1.7	1.6
Collagen alpha-1(XIV) chain OS=Mus musculus GN=Col14a1 PE=2 SV=2	Q80X19	193 kDa	1	1	0.5	0.5	0.5	0.5	0.5	0.5
Bifunctional glutamate/proline--tRNA ligase OS=Mus musculus GN=Eprs PE=1 SV=4	Q8CGC7	170 kDa	1	1	1.1	1.1	1.1	1.1	1.1	1.1
Eukaryotic translation initiation factor 3 subunit A OS=Mus musculus GN=Eif3a PE=1 SV=5	P23116	162 kDa	1	1	1.3	1.3	1.2	1.2	1.3	1.2
Calpain-2 catalytic subunit OS=Mus musculus GN=Capn2 PE=2 SV=4	O08529	80 kDa	1	1	1	1	1.1	1.1	1	1.1
Transaldolase OS=Mus musculus GN=Taldo1 PE=1 SV=2	Q93092	37 kDa	1	1	1	1	0.8	0.8	1	0.8
Aldose reductase OS=Mus musculus GN=Akr1b1 PE=1 SV=3	P45376	36 kDa	1	1	0.8	0.8	0.7	0.7	0.8	0.7
Succinyl-CoA ligase [ADP-forming] subunit beta, mitochondrial OS=Mus musculus GN=Sucla2 PE=1 SV=2	Q9Z2I9	50 kDa	1	1	0.8	0.8	0.8	0.8	0.8	0.8
Serpin B6 OS=Mus musculus GN=Serpinb6 PE=2 SV=1	Q60854	43 kDa	1	1	1	1	1	1	1	1
Profilin-1 OS=Mus musculus GN=Pfn1 PE=1 SV=2	P62962	15 kDa	1	1	0.8	0.8	0.8	0.8	0.8	0.8
Beta-2-glycoprotein 1 OS=Mus musculus GN=Apoh PE=1 SV=1	Q01339	39 kDa	1	1	0.9	0.9	0.9	0.9	0.9	0.9
Glucosidase 2 subunit beta OS=Mus musculus GN=Prkcsh PE=1 SV=1	O08795	59 kDa	1	1	0.8	0.8	1	1	0.8	1
Synaptopodin-2 OS=Mus musculus GN=Synpo2 PE=1 SV=2	Q91YE8	117 kDa	1	1	0.3	0.3	0.4	0.4	0.3	0.4
Laminin subunit alpha-5 OS=Mus musculus GN=Lama5 PE=1 SV=4	Q61001	404 kDa	1	1	1.1	1.1	1	1	1.1	1
Microtubule-associated protein 4 OS=Mus musculus GN=Map4 PE=1 SV=3	P27546	117 kDa	1	1	0.8	0.8	0.8	0.8	0.8	0.8
Collagen alpha-1(XV) chain OS=Mus musculus GN=Col15a1 PE=1 SV=2	O35206	140 kDa	1	1	1.1	1.1	1.2	1.2	1.1	1.2
Heterogeneous nuclear ribonucleoprotein M OS=Mus musculus GN=Hnrnpm PE=1 SV=3	Q9D0E1	78 kDa	1	1	1.1	1.1	0.8	0.8	1.1	0.8
Protein disulfide-isomerase A6 OS=Mus musculus GN=Pdia6 PE=1 SV=3	Q922R8	48 kDa	1	1	1.1	1.1	1.2	1.2	1.1	1.2
14-3-3 protein beta/alpha OS=Mus musculus GN=Ywhab PE=1 SV=3	Q9CQV8	28 kDa	1	1	0.9	0.9	1	1	0.9	1
Band 4.1-like protein 2 OS=Mus musculus GN=Epb41l2 PE=1 SV=2	O70318	110 kDa	1	1	1.1	1.1	1.4	1.4	1.1	1.4
Myosin regulatory light chain 2, skeletal muscle isoform OS=Mus musculus GN=Mylpf PE=1 SV=3	P97457	19 kDa	1.1	1.1	0.2	0.2	0.2	0.2	0.181818	0.181818
Programmed cell death 6-interacting protein OS=Mus musculus GN=Pdcd6ip PE=1 SV=3	Q9WU78	96 kDa	1	1	1.1	1.1	1.1	1.1	1.1	1.1
Fermitin family homolog 2 OS=Mus musculus GN=Fermt2 PE=1 SV=1	Q8CIB5	78 kDa	1	1	1.1	1.1	1	1	1.1	1
Alpha-2-HS-glycoprotein OS=Mus musculus GN=Ahsg PE=1 SV=1	P29699	37 kDa	1	1	1.3	1.3	1.1	1.1	1.3	1.1
Adenylyl cyclase-associated protein 1 OS=Mus musculus GN=Cap1 PE=1 SV=4	P40124	52 kDa	1	1	1.1	1.1	1	1	1.1	1
Annexin A3 OS=Mus musculus GN=Anxa3 PE=1 SV=4	O35639	36 kDa	1	1	0.9	0.9	0.9	0.9	0.9	0.9
Coagulation factor XIII A chain OS=Mus musculus GN=F13a1 PE=2 SV=3	Q8BH61	83 kDa	1	1	1.3	1.3	1	1	1.3	1
Tight junction protein ZO-1 OS=Mus musculus GN=Tjp1 PE=1 SV=2	P39447	195 kDa	1	1	0.9	0.9	0.9	0.9	0.9	0.9
Dynactin subunit 1 OS=Mus musculus GN=Dctn1 PE=1 SV=3	O08788	142 kDa	1	1	0.9	0.9	1	1	0.9	1
Pyruvate dehydrogenase E1 component subunit beta, mitochondrial OS=Mus musculus GN=Pdhb PE=1 SV=1	Q9D051	39 kDa	1	1	0.7	0.7	0.7	0.7	0.7	0.7
4-trimethylaminobutyraldehyde dehydrogenase OS=Mus musculus GN=Aldh9a1 PE=1 SV=1	Q9JLJ2	54 kDa	1	1	1	1	0.9	0.9	1	0.9
Medium-chain specific acyl-CoA dehydrogenase, mitochondrial OS=Mus musculus GN=Acadm PE=1 SV=1	P45952	46 kDa	1	1	1.1	1.1	1.3	1.3	1.1	1.3
Cluster of Actin-related protein 3 OS=Mus musculus GN=Actr3 PE=1 SV=3 (Q99JY9)	Q99JY9	47 kDa	1	1	1	1	0.9	0.9	1	0.9
B-cell receptor-associated protein 31 OS=Mus musculus GN=Bcap31 PE=1 SV=4	Q61335	28 kDa	1	1	1.8	1.8	1.9	1.9	1.8	1.9
Lipoma-preferred partner homolog OS=Mus musculus GN=Lpp PE=1 SV=1	Q8BFW7	66 kDa	1	1	0.4	0.4	0.4	0.4	0.4	0.4
Serine/threonine-protein phosphatase 2A 65 kDa regulatory subunit A alpha isoform OS=Mus musculus GN=Ppp2r1a PE=1 SV=3	Q76MZ3	65 kDa	1	1	0.8	0.8	0.9	0.9	0.8	0.9
Aspartate--tRNA ligase, cytoplasmic OS=Mus musculus GN=Dars PE=2 SV=2	Q922B2	57 kDa	1	1	1	1	1	1	1	1
Calponin-1 OS=Mus musculus GN=Cnn1 PE=2 SV=1	Q08091	33 kDa	1.1	1.1	0.2	0.2	0.2	0.2	0.181818	0.181818
UDP-glucose:glycoprotein glucosyltransferase 1 OS=Mus musculus GN=Uggt1 PE=1 SV=4	Q6P5E4	176 kDa	1	1	1.1	1.1	1.2	1.2	1.1	1.2
Nucleobindin-1 OS=Mus musculus GN=Nucb1 PE=1 SV=2	Q02819	53 kDa	1	1	0.8	0.8	0.9	0.9	0.8	0.9
Serum paraoxonase/lactonase 3 OS=Mus musculus GN=Pon3 PE=1 SV=2	Q62087	39 kDa	1	1	1	1	1.1	1.1	1	1.1
60S acidic ribosomal protein P0 OS=Mus musculus GN=Rplp0 PE=1 SV=3	P14869	34 kDa	1	1	1.2	1.2	1.2	1.2	1.2	1.2
Sorbin and SH3 domain-containing protein 2 OS=Mus musculus GN=Sorbs2 PE=1 SV=2	Q3UTJ2	132 kDa	1	1	0.6	0.6	0.6	0.6	0.6	0.6
Serine/arginine-rich splicing factor 1 OS=Mus musculus GN=Srsf1 PE=1 SV=3	Q6PDM2	28 kDa	1	1	1.1	1.1	0.9	0.9	1.1	0.9
Electron transfer flavoprotein subunit beta OS=Mus musculus GN=Etfb PE=1 SV=3	Q9DCW4	28 kDa	1	1	1	1	1	1	1	1
Actin-binding LIM protein 1 OS=Mus musculus GN=Ablim1 PE=1 SV=1	Q8K4G5	97 kDa	1	1	1.1	1.1	1.4	1.4	1.1	1.4
Peroxiredoxin-5, mitochondrial OS=Mus musculus GN=Prdx5 PE=1 SV=2	P99029	22 kDa	1	1	1	1	1	1	1	1
PDZ and LIM domain protein 3 OS=Mus musculus GN=Pdlim3 PE=1 SV=1	O70209	34 kDa	1	1	0.3	0.3	0.3	0.3	0.3	0.3
Sarcoplasmic/endoplasmic reticulum calcium ATPase 2 OS=Mus musculus GN=Atp2a2 PE=1 SV=2	O55143	115 kDa	1	1	1.2	1.2	1.2	1.2	1.2	1.2
Carboxylesterase 1C OS=Mus musculus GN=Ces1c PE=1 SV=4	P23953	61 kDa	1	1	0.8	0.8	0.8	0.8	0.8	0.8
Heat shock protein 75 kDa, mitochondrial OS=Mus musculus GN=Trap1 PE=1 SV=1	Q9CQN1	80 kDa	1	1	1	1	1.1	1.1	1	1.1
Guanine deaminase OS=Mus musculus GN=Gda PE=1 SV=1	Q9R111	51 kDa	1	1	1	1	1	1	1	1
KN motif and ankyrin repeat domain-containing protein 2 OS=Mus musculus GN=Kank2 PE=1 SV=1	Q8BX02	90 kDa	1	1	0.6	0.6	0.5	0.5	0.6	0.5
Dynactin subunit 2 OS=Mus musculus GN=Dctn2 PE=1 SV=3	Q99KJ8	44 kDa	1	1	0.8	0.8	0.9	0.9	0.8	0.9
Radixin OS=Mus musculus GN=Rdx PE=1 SV=3	P26043	69 kDa	1.1	1.1	1	1	1	1	0.909091	0.909091
Alpha-2-macroglobulin receptor-associated protein OS=Mus musculus GN=Lrpap1 PE=1 SV=1	P55302	42 kDa	1	1	0.6	0.6	0.7	0.7	0.6	0.7
Methylmalonyl-CoA mutase, mitochondrial OS=Mus musculus GN=Mut PE=2 SV=2	P16332	83 kDa	1	1	1	1	1.1	1.1	1	1.1
Basal cell adhesion molecule OS=Mus musculus GN=Bcam PE=2 SV=1	Q9R069	68 kDa	1	1	1	1	0.9	0.9	1	0.9
Sulfated glycoprotein 1 OS=Mus musculus GN=Psap PE=1 SV=2	Q61207	61 kDa	1	1	1	1	1.1	1.1	1	1.1
Keratin, type I cytoskeletal 18 OS=Mus musculus GN=Krt18 PE=1 SV=5	P05784	48 kDa	1	1	0.5	0.5	0.4	0.4	0.5	0.4
Dynamin-like 120 kDa protein, mitochondrial OS=Mus musculus GN=Opa1 PE=1 SV=1	P58281	111 kDa	1	1	0.9	0.9	1	1	0.9	1
Alcohol dehydrogenase class-3 OS=Mus musculus GN=Adh5 PE=1 SV=3	P28474	40 kDa	1	1	0.9	0.9	0.9	0.9	0.9	0.9
Adenosylhomocysteinase OS=Mus musculus GN=Ahcy PE=1 SV=3	P50247	48 kDa	1	1	1.1	1.1	0.8	0.8	1.1	0.8
Importin subunit beta-1 OS=Mus musculus GN=Kpnb1 PE=1 SV=2	P70168	97 kDa	1	1	1	1	1.1	1.1	1	1.1
Cytochrome c oxidase subunit 6B1 OS=Mus musculus GN=Cox6b1 PE=1 SV=2	P56391	10 kDa	0.9	0.9	0.7	0.7	0.7	0.7	0.777778	0.777778
High mobility group protein B1 OS=Mus musculus GN=Hmgb1 PE=1 SV=2	P63158	25 kDa	1	1	1.2	1.2	0.7	0.7	1.2	0.7
Proteasome activator complex subunit 1 OS=Mus musculus GN=Psme1 PE=2 SV=2	P97371	29 kDa	1	1	0.9	0.9	0.8	0.8	0.9	0.8
Heterogeneous nuclear ribonucleoprotein Q OS=Mus musculus GN=Syncrip PE=1 SV=2	Q7TMK9	70 kDa	1	1	1	1	1	1	1	1
ATP synthase subunit gamma, mitochondrial OS=Mus musculus GN=Atp5c1 PE=1 SV=1	Q91VR2	33 kDa	1	1	1.3	1.3	1.4	1.4	1.3	1.4
Protein transport protein Sec31A OS=Mus musculus GN=Sec31a PE=1 SV=2	Q3UPL0	134 kDa	1	1	1.1	1.1	1	1	1.1	1
116 kDa U5 small nuclear ribonucleoprotein component OS=Mus musculus GN=Eftud2 PE=2 SV=1	O08810	109 kDa	1	1	1.1	1.1	1	1	1.1	1
Heat shock protein 105 kDa OS=Mus musculus GN=Hsph1 PE=1 SV=2	Q61699	96 kDa	1	1	0.9	0.9	0.9	0.9	0.9	0.9
C-1-tetrahydrofolate synthase, cytoplasmic OS=Mus musculus GN=Mthfd1 PE=1 SV=4	Q922D8	101 kDa	1	1	1.1	1.1	1	1	1.1	1
Dihydropyrimidinase-related protein 3 OS=Mus musculus GN=Dpysl3 PE=1 SV=1	Q62188	62 kDa	1	1	0.7	0.7	0.6	0.6	0.7	0.6
Phosphoglucomutase-2 OS=Mus musculus GN=Pgm2 PE=1 SV=1	Q7TSV4	69 kDa	1	1	1.1	1.1	0.8	0.8	1.1	0.8
Glycine--tRNA ligase OS=Mus musculus GN=Gars PE=1 SV=1	Q9CZD3	82 kDa	1	1	0.9	0.9	1	1	0.9	1
Heterogeneous nuclear ribonucleoprotein F OS=Mus musculus GN=Hnrnpf PE=1 SV=3	Q9Z2X1	46 kDa	1	1	1	1	0.8	0.8	1	0.8
SH3 domain-binding glutamic acid-rich-like protein OS=Mus musculus GN=Sh3bgrl PE=3 SV=1	Q9JJU8	13 kDa	1	1	0.7	0.7	0.8	0.8	0.7	0.8
UV excision repair protein RAD23 homolog B OS=Mus musculus GN=Rad23b PE=1 SV=2	P54728	44 kDa	1	1	0.8	0.8	0.8	0.8	0.8	0.8
Platelet-activating factor acetylhydrolase IB subunit alpha OS=Mus musculus GN=Pafah1b1 PE=1 SV=2	P63005	47 kDa	1	1	0.9	0.9	0.9	0.9	0.9	0.9
Prohibitin OS=Mus musculus GN=Phb PE=1 SV=1	P67778	30 kDa	1	1	1.1	1.1	1.2	1.2	1.1	1.2
Guanine nucleotide-binding protein subunit beta-2-like 1 OS=Mus musculus GN=Gnb2l1 PE=1 SV=3	P68040	35 kDa	1	1	1	1	1	1	1	1
26S protease regulatory subunit 6A OS=Mus musculus GN=Psmc3 PE=1 SV=2	O88685	50 kDa	1	1	0.8	0.8	0.8	0.8	0.8	0.8
Adiponectin OS=Mus musculus GN=Adipoq PE=1 SV=2	Q60994	27 kDa	1	1	0.9	0.9	1.1	1.1	0.9	1.1
40S ribosomal protein S28 OS=Mus musculus GN=Rps28 PE=2 SV=1	P62858	8 kDa	1	1	0.8	0.8	0.9	0.9	0.8	0.9
Eukaryotic translation initiation factor 3 subunit C OS=Mus musculus GN=Eif3c PE=1 SV=1	Q8R1B4	106 kDa	1	1	1.1	1.1	1.1	1.1	1.1	1.1
tRNA-splicing ligase RtcB homolog OS=Mus musculus GN=D10Wsu52e PE=2 SV=1	Q99LF4	55 kDa	1	1	0.9	0.9	0.9	0.9	0.9	0.9
Proliferation-associated protein 2G4 OS=Mus musculus GN=Pa2g4 PE=1 SV=3	P50580	44 kDa	1	1	1	1	1	1	1	1
Transforming growth factor-beta-induced protein ig-h3 OS=Mus musculus GN=Tgfbi PE=2 SV=1	P82198	75 kDa	1	1	1.3	1.3	0.7	0.7	1.3	0.7
Flotillin-2 OS=Mus musculus GN=Flot2 PE=1 SV=2	Q60634	47 kDa	1	1	1.1	1.1	1.4	1.4	1.1	1.4
6-phosphogluconolactonase OS=Mus musculus GN=Pgls PE=2 SV=1	Q9CQ60	27 kDa	1	1	0.9	0.9	0.8	0.8	0.9	0.8
Hexokinase-1 OS=Mus musculus GN=Hk1 PE=1 SV=3	P17710	108 kDa	1	1	1	1	0.9	0.9	1	0.9
Endoplasmic reticulum resident protein 29 OS=Mus musculus GN=Erp29 PE=1 SV=2	P57759	29 kDa	1	1	0.8	0.8	1	1	0.8	1
Plastin-3 OS=Mus musculus GN=Pls3 PE=1 SV=3	Q99K51	71 kDa	1	1	0.9	0.9	1	1	0.9	1
Uveal autoantigen with coiled-coil domains and ankyrin repeats OS=Mus musculus GN=Uaca PE=1 SV=2	Q8CGB3	161 kDa	1	1	0.9	0.9	1	1	0.9	1
Voltage-dependent anion-selective channel protein 2 OS=Mus musculus GN=Vdac2 PE=1 SV=2	Q60930	32 kDa	1	1	0.9	0.9	1	1	0.9	1
Cluster of Protein kinase C and casein kinase substrate in neurons protein 2 OS=Mus musculus GN=Pacsin2 PE=1 SV=1 (Q9WVE8)	Q9WVE8	56 kDa	1	1	0.9	0.9	0.9	0.9	0.9	0.9
Microtubule-associated protein 1B OS=Mus musculus GN=Map1b PE=1 SV=2	P14873	270 kDa	1	1	0.9	0.9	0.7	0.7	0.9	0.7
Hydroxysteroid dehydrogenase-like protein 2 OS=Mus musculus GN=Hsdl2 PE=2 SV=1	Q2TPA8	54 kDa	1	1	1.4	1.4	1.6	1.6	1.4	1.6
Inter-alpha-trypsin inhibitor heavy chain H2 OS=Mus musculus GN=Itih2 PE=1 SV=1	Q61703	106 kDa	1	1	1	1	0.9	0.9	1	0.9
L-lactate dehydrogenase B chain OS=Mus musculus GN=Ldhb PE=1 SV=2	P16125	37 kDa	1	1	0.8	0.8	0.7	0.7	0.8	0.7
Calpastatin OS=Mus musculus GN=Cast PE=1 SV=2	P51125	85 kDa	1	1	0.6	0.6	0.7	0.7	0.6	0.7
40S ribosomal protein S3a OS=Mus musculus GN=Rps3a PE=1 SV=3	P97351	30 kDa	1	1	1.7	1.7	1.5	1.5	1.7	1.5
TRIO and F-actin-binding protein OS=Mus musculus GN=Triobp PE=1 SV=3	Q99KW3	223 kDa	1	1	0.7	0.7	0.8	0.8	0.7	0.8
Eukaryotic translation initiation factor 3 subunit B OS=Mus musculus GN=Eif3b PE=1 SV=1	Q8JZQ9	91 kDa	1	1	1.1	1.1	1	1	1.1	1
Splicing factor 3B subunit 3 OS=Mus musculus GN=Sf3b3 PE=2 SV=1	Q921M3	136 kDa	1	1	1.2	1.2	1	1	1.2	1
Enoyl-CoA hydratase, mitochondrial OS=Mus musculus GN=Echs1 PE=1 SV=1	Q8BH95	31 kDa	1	1	0.8	0.8	0.7	0.7	0.8	0.7
DnaJ homolog subfamily C member 3 OS=Mus musculus GN=Dnajc3 PE=1 SV=1	Q91YW3	57 kDa	1	1	0.9	0.9	1	1	0.9	1
Tubulointerstitial nephritis antigen-like OS=Mus musculus GN=Tinagl1 PE=1 SV=1	Q99JR5	53 kDa	1	1	1	1	1	1	1	1
Rootletin OS=Mus musculus GN=Crocc PE=1 SV=2	Q8CJ40	227 kDa	1	1	0.8	0.8	0.8	0.8	0.8	0.8
LIM and cysteine-rich domains protein 1 OS=Mus musculus GN=Lmcd1 PE=1 SV=1	Q8VEE1	41 kDa	1	1	0.3	0.3	0.4	0.4	0.3	0.4
26S proteasome non-ATPase regulatory subunit 4 OS=Mus musculus GN=Psmd4 PE=1 SV=1	O35226	41 kDa	1	1	0.8	0.8	0.8	0.8	0.8	0.8
Copine-1 OS=Mus musculus GN=Cpne1 PE=1 SV=1	Q8C166	59 kDa	1	1	1	1	1	1	1	1
Vesicle-trafficking protein SEC22b OS=Mus musculus GN=Sec22b PE=1 SV=3	O08547	25 kDa	1	1	1.2	1.2	1.2	1.2	1.2	1.2
Zyxin OS=Mus musculus GN=Zyx PE=1 SV=2	Q62523	61 kDa	1	1	0.7	0.7	0.7	0.7	0.7	0.7
Aminoacyl tRNA synthase complex-interacting multifunctional protein 1 OS=Mus musculus GN=Aimp1 PE=1 SV=2	P31230	34 kDa	1	1	0.8	0.8	0.8	0.8	0.8	0.8
Mitochondrial fission 1 protein OS=Mus musculus GN=Fis1 PE=1 SV=1	Q9CQ92	17 kDa	1	1	1.1	1.1	1.1	1.1	1.1	1.1
STIP1 homology and U box-containing protein 1 OS=Mus musculus GN=Stub1 PE=1 SV=1	Q9WUD1	35 kDa	1	1	0.8	0.8	0.8	0.8	0.8	0.8
Eukaryotic translation initiation factor 3 subunit J-A OS=Mus musculus GN=Eif3j1 PE=2 SV=1	Q3UGC7	29 kDa	1	1	0.8	0.8	0.9	0.9	0.8	0.9
Nuclear pore complex protein Nup155 OS=Mus musculus GN=Nup155 PE=2 SV=1	Q99P88	155 kDa	1	1	1.2	1.2	1.1	1.1	1.2	1.1
Superoxide dismutase [Mn], mitochondrial OS=Mus musculus GN=Sod2 PE=1 SV=3	P09671	25 kDa	1	1	0.8	0.8	0.8	0.8	0.8	0.8
Ragulator complex protein LAMTOR1 OS=Mus musculus GN=Lamtor1 PE=1 SV=1	Q9CQ22	18 kDa	1	1	1	1	1	1	1	1
UPF0568 protein C14orf166 homolog OS=Mus musculus PE=2 SV=1	Q9CQE8	28 kDa	1	1	0.8	0.8	0.8	0.8	0.8	0.8
S-formylglutathione hydrolase OS=Mus musculus GN=Esd PE=2 SV=1	Q9R0P3	31 kDa	1	1	0.9	0.9	0.8	0.8	0.9	0.8
Dystroglycan OS=Mus musculus GN=Dag1 PE=1 SV=4	Q62165	97 kDa	1.1	1.1	0.6	0.6	0.7	0.7	0.545455	0.636364
Heat shock protein beta-1 OS=Mus musculus GN=Hspb1 PE=1 SV=3	P14602	23 kDa	1	1	0.6	0.6	0.7	0.7	0.6	0.7
Protein transport protein Sec23A OS=Mus musculus GN=Sec23a PE=1 SV=2	Q01405	86 kDa	1	1	1.1	1.1	1	1	1.1	1
Eukaryotic translation initiation factor 5B OS=Mus musculus GN=Eif5b PE=1 SV=2	Q05D44	138 kDa	1	1	1.1	1.1	1.1	1.1	1.1	1.1
Mitochondrial-processing peptidase subunit alpha OS=Mus musculus GN=Pmpca PE=1 SV=1	Q9DC61	58 kDa	1	1	0.9	0.9	0.9	0.9	0.9	0.9
Histidine--tRNA ligase, cytoplasmic OS=Mus musculus GN=Hars PE=2 SV=2	Q61035	57 kDa	1	1	0.9	0.9	0.9	0.9	0.9	0.9
Coronin-1C OS=Mus musculus GN=Coro1c PE=1 SV=2	Q9WUM4	53 kDa	1	1	0.6	0.6	0.6	0.6	0.6	0.6
Cluster of Synaptosomal-associated protein 23 OS=Mus musculus GN=Snap23 PE=1 SV=1 (O09044)	O09044	23 kDa	1	1	0.9	0.9	0.9	0.9	0.9	0.9
40S ribosomal protein SA OS=Mus musculus GN=Rpsa PE=1 SV=4	P14206	33 kDa	1	1	0.9	0.9	0.9	0.9	0.9	0.9
60S ribosomal protein L3 OS=Mus musculus GN=Rpl3 PE=2 SV=3	P27659	46 kDa	1	1	1.4	1.4	1.3	1.3	1.4	1.3
Vacuolar protein sorting-associated protein 26A OS=Mus musculus GN=Vps26a PE=2 SV=1	P40336	38 kDa	1	1	1.2	1.2	1.1	1.1	1.2	1.1
COP9 signalosome complex subunit 4 OS=Mus musculus GN=Cops4 PE=1 SV=1	O88544	46 kDa	1	1	0.8	0.8	0.9	0.9	0.8	0.9
Endonuclease/exonuclease/phosphatase family domain-containing protein 1 OS=Mus musculus GN=Eepd1 PE=1 SV=1	Q3TGW2	63 kDa	1	1	1	1	1	1	1	1
UPF0317 protein C14orf159 homolog, mitochondrial OS=Mus musculus PE=2 SV=1	Q8BH86	66 kDa	1	1	1	1	1.1	1.1	1	1.1
Superoxide dismutase [Cu-Zn] OS=Mus musculus GN=Sod1 PE=1 SV=2	P08228	16 kDa	1	1	1.5	1.5	0.9	0.9	1.5	0.9
Fumarylacetoacetase OS=Mus musculus GN=Fah PE=1 SV=2	P35505	46 kDa	1	1	1.3	1.3	1.6	1.6	1.3	1.6
Protein S100-A6 OS=Mus musculus GN=S100a6 PE=1 SV=3	P14069	10 kDa	1	1	0.5	0.5	0.5	0.5	0.5	0.5
Exocyst complex component 7 OS=Mus musculus GN=Exoc7 PE=1 SV=2	O35250	80 kDa	1	1	1.2	1.2	1.2	1.2	1.2	1.2
26S protease regulatory subunit 4 OS=Mus musculus GN=Psmc1 PE=1 SV=1	P62192	49 kDa	1	1	1.4	1.4	1.3	1.3	1.4	1.3
Acyl-CoA synthetase family member 2, mitochondrial OS=Mus musculus GN=Acsf2 PE=2 SV=1	Q8VCW8	68 kDa	1	1	1	1	0.9	0.9	1	0.9
S-methyl-5'-thioadenosine phosphorylase OS=Mus musculus GN=Mtap PE=2 SV=1	Q9CQ65	31 kDa	1	1	0.9	0.9	0.9	0.9	0.9	0.9
Prenylcysteine oxidase OS=Mus musculus GN=Pcyox1 PE=1 SV=1	Q9CQF9	56 kDa	1	1	1.2	1.2	1.2	1.2	1.2	1.2
Transforming growth factor beta-1-induced transcript 1 protein OS=Mus musculus GN=Tgfb1i1 PE=1 SV=2	Q62219	50 kDa	1	1	0.6	0.6	0.6	0.6	0.6	0.6
Collagen alpha-1(IV) chain OS=Mus musculus GN=Col4a1 PE=2 SV=4	P02463	161 kDa	0.9	0.9	1.4	1.4	1	1	1.55556	1.11111
Lysosome-associated membrane glycoprotein 1 OS=Mus musculus GN=Lamp1 PE=1 SV=2	P11438	44 kDa	1	1	1.1	1.1	1.2	1.2	1.1	1.2
Sideroflexin-1 OS=Mus musculus GN=Sfxn1 PE=1 SV=3	Q99JR1	36 kDa	1	1	1.5	1.5	1.3	1.3	1.5	1.3
Sorting nexin-1 OS=Mus musculus GN=Snx1 PE=1 SV=1	Q9WV80	59 kDa	1	1	1	1	0.9	0.9	1	0.9
Reticulon-3 OS=Mus musculus GN=Rtn3 PE=1 SV=2	Q9ES97	104 kDa	1	1	1.3	1.3	1.5	1.5	1.3	1.5
Sortilin OS=Mus musculus GN=Sort1 PE=1 SV=1	Q6PHU5	91 kDa	1	1	0.9	0.9	1.1	1.1	0.9	1.1
NADH dehydrogenase [ubiquinone] iron-sulfur protein 2, mitochondrial OS=Mus musculus GN=Ndufs2 PE=1 SV=1	Q91WD5	53 kDa	1	1	0.8	0.8	0.8	0.8	0.8	0.8
60S acidic ribosomal protein P2 OS=Mus musculus GN=Rplp2 PE=1 SV=3	P99027	12 kDa	1	1	0.9	0.9	0.9	0.9	0.9	0.9
GMP synthase [glutamine-hydrolyzing] OS=Mus musculus GN=Gmps PE=1 SV=2	Q3THK7	77 kDa	1	1	1	1	0.9	0.9	1	0.9
Glyoxylate reductase/hydroxypyruvate reductase OS=Mus musculus GN=Grhpr PE=1 SV=1	Q91Z53	35 kDa	1	1	1.2	1.2	1.1	1.1	1.2	1.1
Caveolin-2 OS=Mus musculus GN=Cav2 PE=1 SV=1	Q9WVC3	18 kDa	1.1	1.1	1.6	1.6	1.7	1.7	1.45455	1.54545
Myristoylated alanine-rich C-kinase substrate OS=Mus musculus GN=Marcks PE=1 SV=2	P26645	30 kDa	1	1	0.8	0.8	0.8	0.8	0.8	0.8
26S proteasome non-ATPase regulatory subunit 8 OS=Mus musculus GN=Psmd8 PE=1 SV=2	Q9CX56	40 kDa	1	1	1	1	1.1	1.1	1	1.1
Collagen alpha-1(III) chain OS=Mus musculus GN=Col3a1 PE=1 SV=4	P08121	139 kDa	1	1	0.7	0.7	0.8	0.8	0.7	0.8
Peripherin OS=Mus musculus GN=Prph PE=1 SV=2	P15331	54 kDa	1	1	0.5	0.5	0.5	0.5	0.5	0.5
Adipocyte enhancer-binding protein 1 OS=Mus musculus GN=Aebp1 PE=1 SV=1	Q640N1	128 kDa	1	1	1.5	1.5	1.3	1.3	1.5	1.3
Corticosteroid-binding globulin OS=Mus musculus GN=Serpina6 PE=1 SV=1	Q06770	45 kDa	1	1	0.6	0.6	0.7	0.7	0.6	0.7
Copine-3 OS=Mus musculus GN=Cpne3 PE=1 SV=2	Q8BT60	60 kDa	1	1	0.9	0.9	1	1	0.9	1
26S proteasome non-ATPase regulatory subunit 6 OS=Mus musculus GN=Psmd6 PE=1 SV=1	Q99JI4	46 kDa	1	1	1.1	1.1	1.1	1.1	1.1	1.1
Disabled homolog 2 OS=Mus musculus GN=Dab2 PE=1 SV=2	P98078	82 kDa	1	1	1	1	0.9	0.9	1	0.9
Serine/threonine-protein phosphatase 2A 65 kDa regulatory subunit A beta isoform OS=Mus musculus GN=Ppp2r1b PE=1 SV=2	Q7TNP2	66 kDa	1	1	0.9	0.9	1	1	0.9	1
Paxillin OS=Mus musculus GN=Pxn PE=1 SV=1	Q8VI36	64 kDa	1	1	0.8	0.8	0.8	0.8	0.8	0.8
CD5 antigen-like OS=Mus musculus GN=Cd5l PE=1 SV=3	Q9QWK4	39 kDa	1	1	1.1	1.1	1	1	1.1	1
Plasma membrane calcium-transporting ATPase 2 OS=Mus musculus GN=Atp2b2 PE=1 SV=2	Q9R0K7	133 kDa	1	1	1.3	1.3	1.3	1.3	1.3	1.3
60S ribosomal protein L19 OS=Mus musculus GN=Rpl19 PE=1 SV=1	P84099	23 kDa	1	1	1.6	1.6	1.4	1.4	1.6	1.4
UMP-CMP kinase 2, mitochondrial OS=Mus musculus GN=Cmpk2 PE=2 SV=2	Q3U5Q7	50 kDa	1	1	1.1	1.1	1	1	1.1	1
Isoaspartyl peptidase/L-asparaginase OS=Mus musculus GN=Asrgl1 PE=1 SV=1	Q8C0M9	34 kDa	1	1	1	1	1	1	1	1
Testin OS=Mus musculus GN=Tes PE=1 SV=1	P47226	48 kDa	1	1	0.6	0.6	0.5	0.5	0.6	0.5
Microtubule-associated protein RP/EB family member 1 OS=Mus musculus GN=Mapre1 PE=1 SV=3	Q61166	30 kDa	1	1	0.8	0.8	0.9	0.9	0.8	0.9
Probable ATP-dependent RNA helicase DDX5 OS=Mus musculus GN=Ddx5 PE=1 SV=2	Q61656	69 kDa	1	1	1.4	1.4	1.3	1.3	1.4	1.3
Cell division cycle protein 16 homolog OS=Mus musculus GN=Cdc16 PE=2 SV=1	Q8R349	71 kDa	1	1	1	1	1	1	1	1
TAR DNA-binding protein 43 OS=Mus musculus GN=Tardbp PE=1 SV=1	Q921F2	45 kDa	1	1	0.9	0.9	0.8	0.8	0.9	0.8
ES1 protein homolog, mitochondrial OS=Mus musculus GN=D10Jhu81e PE=1 SV=1	Q9D172	28 kDa	1	1	0.8	0.8	0.8	0.8	0.8	0.8
Coiled-coil domain-containing protein 91 OS=Mus musculus GN=Ccdc91 PE=2 SV=2	Q9D8L5	50 kDa	1	1	0.9	0.9	1	1	0.9	1
Clathrin light chain A OS=Mus musculus GN=Clta PE=1 SV=2	O08585	26 kDa	1	1	0.9	0.9	1	1	0.9	1
Protein NDRG1 OS=Mus musculus GN=Ndrg1 PE=1 SV=1	Q62433	43 kDa	1	1	1.1	1.1	1	1	1.1	1
SH3 domain-containing kinase-binding protein 1 OS=Mus musculus GN=Sh3kbp1 PE=1 SV=1	Q8R550	78 kDa	1	1	0.9	0.9	0.9	0.9	0.9	0.9
NADH dehydrogenase [ubiquinone] 1 alpha subcomplex subunit 2 OS=Mus musculus GN=Ndufa2 PE=1 SV=3	Q9CQ75	11 kDa	1	1	0.8	0.8	0.9	0.9	0.8	0.9
Nck-associated protein 1 OS=Mus musculus GN=Nckap1 PE=1 SV=2	P28660	129 kDa	1	1	1.5	1.5	1.4	1.4	1.5	1.4
Ubiquitin-conjugating enzyme E2 L3 OS=Mus musculus GN=Ube2l3 PE=2 SV=1	P68037	18 kDa	1	1	0.7	0.7	0.7	0.7	0.7	0.7
Rab3 GTPase-activating protein catalytic subunit OS=Mus musculus GN=Rab3gap1 PE=2 SV=4	Q80UJ7	110 kDa	1	1	1	1	1	1	1	1
Aflatoxin B1 aldehyde reductase member 2 OS=Mus musculus GN=Akr7a2 PE=1 SV=3	Q8CG76	41 kDa	1	1	1	1	0.9	0.9	1	0.9
Adapter molecule crk OS=Mus musculus GN=Crk PE=1 SV=1	Q64010	34 kDa	1	1	0.9	0.9	0.8	0.8	0.9	0.8
Vinexin OS=Mus musculus GN=Sorbs3 PE=1 SV=1	Q9R1Z8	82 kDa	1	1	0.9	0.9	0.8	0.8	0.9	0.8
Proteasome subunit beta type-5 OS=Mus musculus GN=Psmb5 PE=1 SV=3	O55234	29 kDa	1	1	1	1	1	1	1	1
Cluster of Protein lin-7 homolog C OS=Mus musculus GN=Lin7c PE=1 SV=2 (O88952)	O88952	22 kDa	0.9	1	0.6	0.6	0.8	0.8	0.631579	0.842105
BAG family molecular chaperone regulator 1 OS=Mus musculus GN=Bag1 PE=1 SV=3	Q60739	40 kDa	1	1	0.9	0.9	0.9	0.9	0.9	0.9
Drebrin OS=Mus musculus GN=Dbn1 PE=1 SV=4	Q9QXS6	77 kDa	1	1	0.6	0.6	0.7	0.7	0.6	0.7
Aspartate aminotransferase, cytoplasmic OS=Mus musculus GN=Got1 PE=1 SV=3	P05201	46 kDa	1	1	0.7	0.7	0.6	0.6	0.7	0.6
Guanine nucleotide-binding protein G(o) subunit alpha OS=Mus musculus GN=Gnao1 PE=1 SV=3	P18872	40 kDa	1	1	0.6	0.6	0.7	0.7	0.6	0.7
Glutathione reductase, mitochondrial OS=Mus musculus GN=Gsr PE=2 SV=3	P47791	54 kDa	1	1	0.9	0.9	0.8	0.8	0.9	0.8
HIV Tat-specific factor 1 homolog OS=Mus musculus GN=Htatsf1 PE=1 SV=1	Q8BGC0	86 kDa	1	1	1	1	1	1	1	1
Putative pre-mRNA-splicing factor ATP-dependent RNA helicase DHX32 OS=Mus musculus GN=Dhx32 PE=2 SV=2	Q8BZS9	84 kDa	1	1	0.9	0.9	1.1	1.1	0.9	1.1
Cluster of Troponin T, fast skeletal muscle OS=Mus musculus GN=Tnnt3 PE=1 SV=3 (Q9QZ47)	Q9QZ47	32 kDa	1	1	0.1	0.1	0.2	0.2	0.1	0.2
Glutathione S-transferase A4 OS=Mus musculus GN=Gsta4 PE=1 SV=3	P24472	26 kDa	1	1	0.4	0.4	0.4	0.4	0.4	0.4
Metaxin-1 OS=Mus musculus GN=Mtx1 PE=1 SV=1	P47802	36 kDa	1	1	1.3	1.3	1.1	1.1	1.3	1.1
40S ribosomal protein S15a OS=Mus musculus GN=Rps15a PE=2 SV=2	P62245	15 kDa	1	1	1.4	1.4	1.4	1.4	1.4	1.4
Procollagen galactosyltransferase 1 OS=Mus musculus GN=Colgalt1 PE=1 SV=2	Q8K297	71 kDa	1	1	1	1	1.1	1.1	1	1.1
ATP-dependent (S)-NAD(P)H-hydrate dehydratase OS=Mus musculus GN=Carkd PE=1 SV=1	Q9CZ42	37 kDa	1	1	1.1	1.1	1.2	1.2	1.1	1.2
Ezrin OS=Mus musculus GN=Ezr PE=1 SV=3	P26040	69 kDa	1	1	1.1	1.1	0.8	0.8	1.1	0.8
DBIRD complex subunit KIAA1967 homolog OS=Mus musculus PE=1 SV=2	Q8VDP4	103 kDa	1	1	1	1	0.9	0.9	1	0.9
Inhibitor of nuclear factor kappa-B kinase-interacting protein OS=Mus musculus GN=Ikbip PE=1 SV=2	Q9DBZ1	43 kDa	1	1	0.8	0.8	1	1	0.8	1
Phosphoglycolate phosphatase OS=Mus musculus GN=Pgp PE=2 SV=1	Q8CHP8	35 kDa	1	1	0.8	0.8	0.9	0.9	0.8	0.9
ATP synthase subunit delta, mitochondrial OS=Mus musculus GN=Atp5d PE=1 SV=1	Q9D3D9	18 kDa	1	1	0.6	0.6	0.9	0.9	0.6	0.9
60S ribosomal protein L22 OS=Mus musculus GN=Rpl22 PE=2 SV=2	P67984	15 kDa	1	1	1.2	1.2	1.2	1.2	1.2	1.2
Adenylyl cyclase-associated protein 2 OS=Mus musculus GN=Cap2 PE=1 SV=1	Q9CYT6	53 kDa	1	1	0.4	0.4	0.4	0.4	0.4	0.4
Cysteine-rich protein 1 OS=Mus musculus GN=Crip1 PE=2 SV=2	P63254	9 kDa	1	1	0.8	0.8	0.8	0.8	0.8	0.8
Cleavage and polyadenylation specificity factor subunit 6 OS=Mus musculus GN=Cpsf6 PE=1 SV=1	Q6NVF9	59 kDa	1	1	1	1	0.9	0.9	1	0.9
Filamin-binding LIM protein 1 OS=Mus musculus GN=Fblim1 PE=1 SV=2	Q71FD7	41 kDa	1	1	0.8	0.8	0.8	0.8	0.8	0.8
NEDD8-activating enzyme E1 catalytic subunit OS=Mus musculus GN=Uba3 PE=1 SV=2	Q8C878	52 kDa	1	1	1	1	0.8	0.8	1	0.8
39S ribosomal protein L12, mitochondrial OS=Mus musculus GN=Mrpl12 PE=1 SV=2	Q9DB15	22 kDa	1	1	0.7	0.7	0.8	0.8	0.7	0.8
Peptidyl-prolyl cis-trans isomerase FKBP1A OS=Mus musculus GN=Fkbp1a PE=1 SV=2	P26883	12 kDa	1	1	0.8	0.8	0.8	0.8	0.8	0.8
Peroxisomal NADH pyrophosphatase NUDT12 OS=Mus musculus GN=Nudt12 PE=2 SV=1	Q9DCN1	52 kDa	1	1	1	1	1	1	1	1
WASH complex subunit FAM21 OS=Mus musculus GN=Fam21 PE=1 SV=1	Q6PGL7	145 kDa	1	1	1	1	1	1	1	1
Serine/threonine-protein phosphatase 6 regulatory subunit 3 OS=Mus musculus GN=Ppp6r3 PE=1 SV=1	Q922D4	95 kDa	1	1	1	1	0.9	0.9	1	0.9
ER membrane protein complex subunit 2 OS=Mus musculus GN=Emc2 PE=2 SV=1	Q9CRD2	35 kDa	1	1	1.1	1.1	1.1	1.1	1.1	1.1
Glycolipid transfer protein OS=Mus musculus GN=Gltp PE=2 SV=3	Q9JL62	24 kDa	1	1	1.4	1.4	1.4	1.4	1.4	1.4
Integrin beta-5 OS=Mus musculus GN=Itgb5 PE=1 SV=2	O70309	88 kDa	1	1	1	1	1	1	1	1
Pleckstrin homology domain-containing family O member 2 OS=Mus musculus GN=Plekho2 PE=1 SV=1	Q8K124	54 kDa	1	1	1.1	1.1	1	1	1.1	1
Target of Myb protein 1 OS=Mus musculus GN=Tom1 PE=1 SV=1	O88746	54 kDa	1	1	0.9	0.9	0.9	0.9	0.9	0.9
Zinc finger protein ZPR1 OS=Mus musculus GN=Znf259 PE=1 SV=1	Q62384	51 kDa	1	1	0.9	0.9	0.8	0.8	0.9	0.8
O-acetyl-ADP-ribose deacetylase MACROD1 OS=Mus musculus GN=Macrod1 PE=2 SV=2	Q922B1	35 kDa	0.9	0.9	0.9	0.9	0.8	0.8	1	0.888889
Coiled-coil domain-containing protein 90B, mitochondrial OS=Mus musculus GN=Ccdc90b PE=2 SV=1	Q8C3X2	30 kDa	1	1	0.9	0.9	0.9	0.9	0.9	0.9
Spartin OS=Mus musculus GN=Spg20 PE=2 SV=1	Q8R1X6	73 kDa	1	1	1	1	1.1	1.1	1	1.1
Enoyl-CoA hydratase domain-containing protein 3, mitochondrial OS=Mus musculus GN=Echdc3 PE=2 SV=1	Q9D7J9	32 kDa	1	1	0.9	0.9	0.9	0.9	0.9	0.9
Ragulator complex protein LAMTOR2 OS=Mus musculus GN=Lamtor2 PE=1 SV=1	Q9JHS3	13 kDa	1	1	1	1	0.9	0.9	1	0.9
Protein-L-isoaspartate(D-aspartate) O-methyltransferase OS=Mus musculus GN=Pcmt1 PE=1 SV=3	P23506	25 kDa	1	1	0.7	0.7	0.7	0.7	0.7	0.7
Actin-related protein 2/3 complex subunit 1A OS=Mus musculus GN=Arpc1a PE=1 SV=1	Q9R0Q6	42 kDa	1	1	1	1	1	1	1	1
Coiled-coil domain-containing protein 6 OS=Mus musculus GN=Ccdc6 PE=3 SV=1	D3YZP9	53 kDa	1	1	0.8	0.8	0.9	0.9	0.8	0.9
Proteasome activator complex subunit 3 OS=Mus musculus GN=Psme3 PE=1 SV=1	P61290	30 kDa	1	1	1	1	1	1	1	1
Osteoclast-stimulating factor 1 OS=Mus musculus GN=Ostf1 PE=1 SV=2	Q62422	24 kDa	1	1	1	1	1	1	1	1
Tumor suppressor candidate 5 homolog OS=Mus musculus GN=Tusc5 PE=2 SV=1	Q8C838	19 kDa	0.9	0.9	1.1	1.1	1.4	1.4	1.22222	1.55556
Eukaryotic translation initiation factor 2 subunit 2 OS=Mus musculus GN=Eif2s2 PE=1 SV=1	Q99L45	38 kDa	1	1	1.1	1.1	1.1	1.1	1.1	1.1
Mitochondrial import inner membrane translocase subunit Tim13 OS=Mus musculus GN=Timm13 PE=1 SV=1	P62075	10 kDa	1	1	0.8	0.8	0.9	0.9	0.8	0.9
Eukaryotic translation initiation factor 1A OS=Mus musculus GN=Eif1a PE=2 SV=3	Q60872	17 kDa	1	1	1	1	0.9	0.9	1	0.9
Nucleolar protein 58 OS=Mus musculus GN=Nop58 PE=1 SV=1	Q6DFW4	60 kDa	1	1	1.6	1.6	1.2	1.2	1.6	1.2
Ubiquitin fusion degradation protein 1 homolog OS=Mus musculus GN=Ufd1l PE=1 SV=2	P70362	34 kDa	1	1	0.9	0.9	1	1	0.9	1
Uroporphyrinogen decarboxylase OS=Mus musculus GN=Urod PE=1 SV=2	P70697	41 kDa	1	1	1.4	1.4	1.1	1.1	1.4	1.1
Mitochondrial import inner membrane translocase subunit Tim8 A OS=Mus musculus GN=Timm8a1 PE=1 SV=1	Q9WVA2	11 kDa	1	1	0.7	0.7	0.9	0.9	0.7	0.9
Developmentally-regulated GTP-binding protein 1 OS=Mus musculus GN=Drg1 PE=1 SV=1	P32233	41 kDa	1	1	1.6	1.6	1.4	1.4	1.6	1.4
Uroplakin-3b OS=Mus musculus GN=Upk3b PE=1 SV=1	Q80YF6	30 kDa	1	1	0.8	0.8	0.6	0.6	0.8	0.6
NmrA-like family domain-containing protein 1 OS=Mus musculus GN=Nmral1 PE=1 SV=1	Q8K2T1	34 kDa	1	1	1.1	1.1	0.9	0.9	1.1	0.9
Monocarboxylate transporter 1 OS=Mus musculus GN=Slc16a1 PE=1 SV=1	P53986	53 kDa	1	1	1.6	1.6	1.3	1.3	1.6	1.3
UPF0420 protein C16orf58 homolog OS=Mus musculus PE=2 SV=1	Q91W34	50 kDa	1	1	1.2	1.2	1.1	1.1	1.2	1.1
SH3 domain-binding glutamic acid-rich-like protein 3 OS=Mus musculus GN=Sh3bgrl3 PE=1 SV=1	Q91VW3	10 kDa	1	1	1	1	1	1	1	1
Protein LSM12 homolog OS=Mus musculus GN=Lsm12 PE=1 SV=1	Q9D0R8	22 kDa	1	1	0.8	0.8	0.8	0.8	0.8	0.8
28S ribosomal protein S36, mitochondrial OS=Mus musculus GN=Mrps36 PE=1 SV=1	Q9CQX8	11 kDa	1	1	0.7	0.7	0.6	0.6	0.7	0.6
Beta-mannosidase OS=Mus musculus GN=Manba PE=2 SV=1	Q8K2I4	101 kDa	1	1	1.3	1.3	1	1	1.3	1
Transcription factor BTF3 OS=Mus musculus GN=Btf3 PE=2 SV=3	Q64152	22 kDa	1	1	0.8	0.8	0.8	0.8	0.8	0.8
Ig kappa chain V-VI region NQ2-17.4.1 OS=Mus musculus PE=4 SV=1	P04940	12 kDa	1	1	1.3	1.3	1	1	1.3	1
Synembryn-A OS=Mus musculus GN=Ric8a PE=1 SV=2	Q3TIR3	60 kDa	1	1	1.2	1.2	1.1	1.1	1.2	1.1
BRISC complex subunit Abro1 OS=Mus musculus GN=Fam175b PE=2 SV=1	Q3TCJ1	47 kDa	1	1	1.2	1.2	1.1	1.1	1.2	1.1
Purkinje cell protein 4 OS=Mus musculus GN=Pcp4 PE=2 SV=2	P63054	7 kDa	1	1	0.4	0.4	0.4	0.4	0.4	0.4
Keratin, type I cytoskeletal 12 OS=Mus musculus GN=Krt12 PE=1 SV=2	Q64291	52 kDa	1	1	0.8	0.8	0.5	0.5	0.8	0.5
Cytokine receptor-like factor 3 OS=Mus musculus GN=Crlf3 PE=2 SV=1	Q9Z2L7	50 kDa	1	1	1.3	1.3	1	1	1.3	1
E3 ubiquitin-protein ligase RING1 OS=Mus musculus GN=Ring1 PE=1 SV=2	O35730	43 kDa	1	1	1	1	0.8	0.8	1	0.8
Protein numb homolog OS=Mus musculus GN=Numb PE=1 SV=1	Q9QZS3	71 kDa	1	1	0.7	0.7	0.7	0.7	0.7	0.7
Protein archease OS=Mus musculus GN=Zbtb8os PE=2 SV=2	Q505B7	20 kDa	1	1	0.9	0.9	0.9	0.9	0.9	0.9
Myosin-9 OS=Mus musculus GN=Myh9 PE=1 SV=4	Q8VDD5	226 kDa	1	1	2	1.9	1.7	1.7	1.95	1.7
Very-long-chain enoyl-CoA reductase OS=Mus musculus GN=Tecr PE=1 SV=1	Q9CY27	36 kDa	1	1	2	1.9	1.9	1.9	1.95	1.9
CD63 antigen OS=Mus musculus GN=Cd63 PE=1 SV=2	P41731	26 kDa	1	1	1.9	2	1.6	1.6	1.95	1.6
Estradiol 17-beta-dehydrogenase 12 OS=Mus musculus GN=Hsd17b12 PE=2 SV=1	O70503	35 kDa	1	1	1.8	1.9	1.7	1.7	1.85	1.7
Collagen alpha-6(VI) chain OS=Mus musculus GN=Col6a6 PE=1 SV=2	Q8C6K9	246 kDa	1	1	1.7	1.8	0.8	0.8	1.75	0.8
60S ribosomal protein L14 OS=Mus musculus GN=Rpl14 PE=2 SV=3	Q9CR57	24 kDa	1	1.1	1.7	1.8	1.6	1.6	1.66667	1.52381
Complement C4-B OS=Mus musculus GN=C4b PE=1 SV=3	P01029	193 kDa	1	1	1.6	1.7	1.4	1.4	1.65	1.4
40S ribosomal protein S10 OS=Mus musculus GN=Rps10 PE=1 SV=1	P63325	19 kDa	1	1	1.6	1.7	1.4	1.4	1.65	1.4
Very-long-chain (3R)-3-hydroxyacyl-[acyl-carrier protein] dehydratase 3 OS=Mus musculus GN=ptplad1 PE=1 SV=2	Q8K2C9	43 kDa	1	1	1.7	1.6	1.3	1.3	1.65	1.3
U6 snRNA-associated Sm-like protein LSm6 OS=Mus musculus GN=Lsm6 PE=2 SV=1	P62313	9 kDa	1	1	1.7	1.6	1	1	1.65	1
Serotransferrin OS=Mus musculus GN=Tf PE=1 SV=1	Q921I1	77 kDa	1	1	1.6	1.5	1.1	1.1	1.55	1.1
Long-chain-fatty-acid--CoA ligase 1 OS=Mus musculus GN=Acsl1 PE=1 SV=2	P41216	78 kDa	1	1	1.5	1.6	1.5	1.5	1.55	1.5
Cluster of Ras-related C3 botulinum toxin substrate 1 OS=Mus musculus GN=Rac1 PE=1 SV=1 (P63001)	P63001	21 kDa	1	1	1.6	1.5	1.4	1.4	1.55	1.4
Acid ceramidase OS=Mus musculus GN=Asah1 PE=1 SV=1	Q9WV54	45 kDa	1	1	1.6	1.5	1.3	1.3	1.55	1.3
Phosphoserine aminotransferase OS=Mus musculus GN=Psat1 PE=1 SV=1	Q99K85	40 kDa	1	1	1.6	1.5	1.8	1.8	1.55	1.8
Cluster of GTP-binding nuclear protein Ran OS=Mus musculus GN=Ran PE=1 SV=3 (P62827)	P62827	24 kDa	1.1	1.1	1.6	1.5	1.2	1.2	1.40909	1.09091
60S ribosomal protein L21 OS=Mus musculus GN=Rpl21 PE=2 SV=3	O09167	19 kDa	1	1	1.6	1.5	1.5	1.5	1.55	1.5
Cluster of ADP/ATP translocase 2 OS=Mus musculus GN=Slc25a5 PE=1 SV=3 (P51881)	P51881	33 kDa	1	1	1.4	1.5	1.3	1.3	1.45	1.3
Coatomer subunit alpha OS=Mus musculus GN=Copa PE=1 SV=2	Q8CIE6	138 kDa	1	1	1.4	1.5	1.3	1.3	1.45	1.3
Clusterin OS=Mus musculus GN=Clu PE=1 SV=1	Q06890	52 kDa	1.1	1.1	1.4	1.5	1.1	1.1	1.31818	1
Lipoamide acyltransferase component of branched-chain alpha-keto acid dehydrogenase complex, mitochondrial OS=Mus musculus GN=Dbt PE=2 SV=2	P53395	53 kDa	1	1	1.5	1.4	1.4	1.4	1.45	1.4
Cluster of Alpha-centractin OS=Mus musculus GN=Actr1a PE=2 SV=1 (P61164)	P61164	43 kDa	1	1	1.4	1.5	1.2	1.2	1.45	1.2
Sphingosine-1-phosphate lyase 1 OS=Mus musculus GN=Sgpl1 PE=2 SV=1	Q8R0X7	64 kDa	1	1	1.5	1.4	1.3	1.3	1.45	1.3
CMRF35-like molecule 9 OS=Mus musculus GN=Cd300lg PE=1 SV=1	Q1ERP8	37 kDa	1.1	1.1	1.4	1.5	1.6	1.6	1.31818	1.45455
NADH dehydrogenase [ubiquinone] 1 alpha subcomplex subunit 4 OS=Mus musculus GN=Ndufa4 PE=1 SV=2	Q62425	9 kDa	1	1	1.4	1.5	1.4	1.4	1.45	1.4
Heat shock 70 kDa protein 12B OS=Mus musculus GN=Hspa12b PE=1 SV=1	Q9CZJ2	76 kDa	1	1	1.5	1.4	1.3	1.3	1.45	1.3
Myb-binding protein 1A OS=Mus musculus GN=Mybbp1a PE=1 SV=2	Q7TPV4	152 kDa	1	1	1.5	1.4	1.2	1.2	1.45	1.2
Calcium-binding mitochondrial carrier protein SCaMC-1 OS=Mus musculus GN=Slc25a24 PE=2 SV=1	Q8BMD8	53 kDa	1	1	1.5	1.4	1.2	1.2	1.45	1.2
Fibrillin-1 OS=Mus musculus GN=Fbn1 PE=1 SV=1	Q61554	312 kDa	1	1	1.3	1.4	1.4	1.4	1.35	1.4
Perilipin-1 OS=Mus musculus GN=Plin1 PE=1 SV=2	Q8CGN5	56 kDa	1	1	1.4	1.3	1.5	1.5	1.35	1.5
Perilipin-4 OS=Mus musculus GN=Plin4 PE=1 SV=2	O88492	139 kDa	1	1	1.3	1.4	1.4	1.4	1.35	1.4
Talin-2 OS=Mus musculus GN=Tln2 PE=1 SV=3	Q71LX4	254 kDa	1	1	1.3	1.4	1.5	1.5	1.35	1.5
Moesin OS=Mus musculus GN=Msn PE=1 SV=3	P26041	68 kDa	1	1	1.4	1.3	1.4	1.4	1.35	1.4
Inter-alpha-trypsin inhibitor heavy chain H5 OS=Mus musculus GN=Itih5 PE=2 SV=1	Q8BJD1	107 kDa	1	1	1.3	1.4	1.5	1.5	1.35	1.5
von Willebrand factor A domain-containing protein 5A OS=Mus musculus GN=Vwa5a PE=1 SV=2	Q99KC8	87 kDa	1	1	1.3	1.4	1.2	1.2	1.35	1.2
Coactosin-like protein OS=Mus musculus GN=Cotl1 PE=1 SV=3	Q9CQI6	16 kDa	1	1	1.3	1.4	1	1	1.35	1
Cytochrome P450 20A1 OS=Mus musculus GN=Cyp20a1 PE=2 SV=1	Q8BKE6	52 kDa	1	1	1.3	1.4	1.3	1.3	1.35	1.3
Isoleucine--tRNA ligase, cytoplasmic OS=Mus musculus GN=Iars PE=2 SV=2	Q8BU30	144 kDa	1	1	1.3	1.4	1	1	1.35	1
Cullin-2 OS=Mus musculus GN=Cul2 PE=1 SV=2	Q9D4H8	87 kDa	1	1	1.4	1.3	1.1	1.1	1.35	1.1
Angiotensin-converting enzyme OS=Mus musculus GN=Ace PE=1 SV=3	P09470	151 kDa	1	1	1.3	1.4	1.1	1.1	1.35	1.1
Beta-galactosidase OS=Mus musculus GN=Glb1 PE=2 SV=1	P23780	73 kDa	1	1	1.3	1.4	1.1	1.1	1.35	1.1
Cluster of S-adenosylmethionine synthase isoform type-2 OS=Mus musculus GN=Mat2a PE=2 SV=2 (Q3THS6)	Q3THS6	44 kDa	1	1	1.4	1.3	1.1	1.1	1.35	1.1
Angiotensinogen OS=Mus musculus GN=Agt PE=1 SV=1	P11859	52 kDa	1	1	1.4	1.3	1.1	1.1	1.35	1.1
Synaptophysin OS=Mus musculus GN=Syp PE=1 SV=2	Q62277	34 kDa	1	1	1.3	1.4	1.8	1.8	1.35	1.8
2',3'-cyclic-nucleotide 3'-phosphodiesterase OS=Mus musculus GN=Cnp PE=1 SV=3	P16330	47 kDa	1	1	1.4	1.3	1.2	1.2	1.35	1.2
Cullin-associated NEDD8-dissociated protein 1 OS=Mus musculus GN=Cand1 PE=2 SV=2	Q6ZQ38	136 kDa	1	1	1.2	1.3	1.1	1.1	1.25	1.1
Myoferlin OS=Mus musculus GN=Myof PE=1 SV=2	Q69ZN7	233 kDa	1	1	1.2	1.3	1	1	1.25	1
AP-2 complex subunit alpha-2 OS=Mus musculus GN=Ap2a2 PE=1 SV=2	P17427	104 kDa	1	1	1.3	1.2	1.2	1.2	1.25	1.2
Eukaryotic translation initiation factor 2 subunit 3, X-linked OS=Mus musculus GN=Eif2s3x PE=1 SV=2	Q9Z0N1	51 kDa	1	1	1.3	1.2	1.2	1.2	1.25	1.2
Acyl-CoA dehydrogenase family member 11 OS=Mus musculus GN=Acad11 PE=1 SV=2	Q80XL6	87 kDa	1	1	1.3	1.2	1.3	1.3	1.25	1.3
Cytoskeleton-associated protein 4 OS=Mus musculus GN=Ckap4 PE=2 SV=2	Q8BMK4	64 kDa	1	1	1.2	1.3	1.1	1.1	1.25	1.1
Cytochrome c1, heme protein, mitochondrial OS=Mus musculus GN=Cyc1 PE=1 SV=1	Q9D0M3	35 kDa	1	1	1.2	1.3	1	1	1.25	1
Sorting nexin-5 OS=Mus musculus GN=Snx5 PE=1 SV=1	Q9D8U8	47 kDa	1	1	1.2	1.3	1	1	1.25	1
26S proteasome non-ATPase regulatory subunit 3 OS=Mus musculus GN=Psmd3 PE=1 SV=3	P14685	61 kDa	1	1	1.3	1.2	1.1	1.1	1.25	1.1
Phosphatidylinositol-binding clathrin assembly protein OS=Mus musculus GN=Picalm PE=1 SV=1	Q7M6Y3	72 kDa	1	1	1.2	1.3	1.2	1.2	1.25	1.2
Ferrochelatase, mitochondrial OS=Mus musculus GN=Fech PE=1 SV=2	P22315	47 kDa	1	1	1.2	1.3	1.3	1.3	1.25	1.3
Keratin-associated protein 6-5 OS=Mus musculus GN=Krtap6-5 PE=2 SV=1	Q925H3	8 kDa	1.1	1.1	1.3	1.2	0.5	0.5	1.13636	0.454545
Dedicator of cytokinesis protein 7 OS=Mus musculus GN=Dock7 PE=1 SV=3	Q8R1A4	241 kDa	1	1	1.3	1.2	1.1	1.1	1.25	1.1
DENN domain-containing protein 4C OS=Mus musculus GN=Dennd4c PE=1 SV=1	A6H8H2	211 kDa	1	1	1.2	1.3	1	1	1.25	1
Retinol dehydrogenase 14 OS=Mus musculus GN=Rdh14 PE=1 SV=1	Q9ERI6	36 kDa	1	1	1.3	1.2	1.2	1.2	1.25	1.2
TBC1 domain family member 17 OS=Mus musculus GN=Tbc1d17 PE=2 SV=2	Q8BYH7	73 kDa	1	1	1.2	1.3	1.2	1.2	1.25	1.2
Growth hormone-inducible transmembrane protein OS=Mus musculus GN=Ghitm PE=2 SV=1	Q91VC9	37 kDa	1	1	1.2	1.3	1.3	1.3	1.25	1.3
Cluster of Estradiol 17-beta-dehydrogenase 11 OS=Mus musculus GN=Hsd17b11 PE=2 SV=1 (Q9EQ06)	Q9EQ06	33 kDa	1	1	2.5	2.3	1.7	1.7	2.4	1.7
Hormone-sensitive lipase OS=Mus musculus GN=Lipe PE=1 SV=2	P54310	83 kDa	1	1	1.2	1.1	1.3	1.3	1.15	1.3
Selenium-binding protein 1 OS=Mus musculus GN=Selenbp1 PE=1 SV=2	P17563	53 kDa	1	1	1.1	1.2	1	1	1.15	1
ATP synthase subunit b, mitochondrial OS=Mus musculus GN=Atp5f1 PE=1 SV=1	Q9CQQ7	29 kDa	1	1	1.1	1.2	1.2	1.2	1.15	1.2
Complement factor I OS=Mus musculus GN=Cfi PE=1 SV=3	Q61129	67 kDa	1	1	1.2	1.1	1	1	1.15	1
Branched-chain-amino-acid aminotransferase, mitochondrial OS=Mus musculus GN=Bcat2 PE=2 SV=2	O35855	44 kDa	1	1	1.2	1.1	1.1	1.1	1.15	1.1
E3 ubiquitin-protein ligase HUWE1 OS=Mus musculus GN=Huwe1 PE=1 SV=5	Q7TMY8	483 kDa	1	1	1.1	1.2	1	1	1.15	1
Ectonucleoside triphosphate diphosphohydrolase 1 OS=Mus musculus GN=Entpd1 PE=2 SV=1	P55772	57 kDa	1	1	1.2	1.1	1	1	1.15	1
Eukaryotic translation initiation factor 3 subunit E OS=Mus musculus GN=Eif3e PE=1 SV=1	P60229	52 kDa	1	1	1.1	1.2	1.2	1.2	1.15	1.2
Ankyrin-1 OS=Mus musculus GN=Ank1 PE=1 SV=2	Q02357	204 kDa	1	1	1.1	1.2	1.2	1.2	1.15	1.2
Sorting and assembly machinery component 50 homolog OS=Mus musculus GN=Samm50 PE=1 SV=1	Q8BGH2	52 kDa	1	1	1.1	1.2	1.2	1.2	1.15	1.2
Acyl-coenzyme A thioesterase 9, mitochondrial OS=Mus musculus GN=Acot9 PE=1 SV=1	Q9R0X4	51 kDa	1	1	1.1	1.2	1.2	1.2	1.15	1.2
Alpha-aminoadipic semialdehyde dehydrogenase OS=Mus musculus GN=Aldh7a1 PE=1 SV=4	Q9DBF1	59 kDa	1	1	1.2	1.1	1	1	1.15	1
Protein diaphanous homolog 1 OS=Mus musculus GN=Diaph1 PE=1 SV=1	O08808	139 kDa	1	1	1.1	1.2	1.1	1.1	1.15	1.1
Ribosome maturation protein SBDS OS=Mus musculus GN=Sbds PE=1 SV=4	P70122	29 kDa	1	1	1.2	1.1	1.4	1.4	1.15	1.4
Ras-related protein R-Ras2 OS=Mus musculus GN=Rras2 PE=1 SV=1	P62071	23 kDa	1	1	1.1	1.2	1.3	1.3	1.15	1.3
Torsin-1A-interacting protein 1 OS=Mus musculus GN=Tor1aip1 PE=1 SV=3	Q921T2	67 kDa	1	1	1.1	1.2	1	1	1.15	1
Dipeptidase 1 OS=Mus musculus GN=Dpep1 PE=1 SV=2	P31428	46 kDa	1	1	1.2	1.1	1.1	1.1	1.15	1.1
Kinesin-like protein KIF13A OS=Mus musculus GN=Kif13a PE=1 SV=1	Q9EQW7	196 kDa	1	1	1.2	1.1	1.1	1.1	1.15	1.1
Eukaryotic translation initiation factor 2A OS=Mus musculus GN=Eif2a PE=2 SV=2	Q8BJW6	64 kDa	1	1	1.1	1.2	1.1	1.1	1.15	1.1
Rab GTPase-activating protein 1 OS=Mus musculus GN=Rabgap1 PE=2 SV=1	A2AWA9	121 kDa	1	1	1.1	1.2	1	1	1.15	1
ATP-binding cassette sub-family F member 1 OS=Mus musculus GN=Abcf1 PE=1 SV=1	Q6P542	95 kDa	1	1	1.2	1.1	1.2	1.2	1.15	1.2
Rho GTPase-activating protein 17 OS=Mus musculus GN=Arhgap17 PE=1 SV=1	Q3UIA2	92 kDa	1	1	1.1	1.2	1	1	1.15	1
Calcium-binding protein 39-like OS=Mus musculus GN=Cab39l PE=1 SV=3	Q9DB16	39 kDa	1	1	1.1	1.2	0.9	0.9	1.15	0.9
Annexin A5 OS=Mus musculus GN=Anxa5 PE=1 SV=1	P48036	36 kDa	1	1	1.1	1	1.2	1.2	1.05	1.2
Fibronectin OS=Mus musculus GN=Fn1 PE=1 SV=4	P11276	273 kDa	1	1	1	1.1	0.8	0.8	1.05	0.8
Far upstream element-binding protein 2 OS=Mus musculus GN=Khsrp PE=1 SV=2	Q3U0V1	77 kDa	1	1	1.1	1	0.8	0.8	1.05	0.8
Coronin-1B OS=Mus musculus GN=Coro1b PE=1 SV=1	Q9WUM3	54 kDa	1	1	1	1.1	1.1	1.1	1.05	1.1
Calpain-1 catalytic subunit OS=Mus musculus GN=Capn1 PE=2 SV=1	O35350	82 kDa	1	1	1	1.1	0.9	0.9	1.05	0.9
Vesicle-fusing ATPase OS=Mus musculus GN=Nsf PE=1 SV=2	P46460	83 kDa	1	1	1.1	1	1	1	1.05	1
Flotillin-1 OS=Mus musculus GN=Flot1 PE=1 SV=1	O08917	48 kDa	1	1	1.1	1	1.2	1.2	1.05	1.2
Trifunctional purine biosynthetic protein adenosine-3 OS=Mus musculus GN=Gart PE=2 SV=3	Q64737	108 kDa	1	1	1	1.1	1	1	1.05	1
Vesicle-associated membrane protein-associated protein B OS=Mus musculus GN=Vapb PE=2 SV=3	Q9QY76	27 kDa	1	1	1.1	1	1.3	1.3	1.05	1.3
RNA-binding protein FUS OS=Mus musculus GN=Fus PE=2 SV=1	P56959	53 kDa	1	1	1.1	1	0.9	0.9	1.05	0.9
Threonine--tRNA ligase, cytoplasmic OS=Mus musculus GN=Tars PE=1 SV=2	Q9D0R2	83 kDa	1	1	1	1.1	1	1	1.05	1
Beta-2-syntrophin OS=Mus musculus GN=Sntb2 PE=1 SV=2	Q61235	56 kDa	1	1	1.1	1	0.9	0.9	1.05	0.9
6-phosphofructokinase, liver type OS=Mus musculus GN=Pfkl PE=1 SV=4	P12382	85 kDa	1	1	1.1	1	1	1	1.05	1
Trafficking protein particle complex subunit 3 OS=Mus musculus GN=Trappc3 PE=1 SV=1	O55013	20 kDa	0.9	0.9	1	1.1	1	1	1.16667	1.11111
Rab3 GTPase-activating protein non-catalytic subunit OS=Mus musculus GN=Rab3gap2 PE=1 SV=2	Q8BMG7	153 kDa	1	1	1	1.1	1.1	1.1	1.05	1.1
Protein PML OS=Mus musculus GN=Pml PE=1 SV=3	Q60953	98 kDa	1	1	1.1	1	0.9	0.9	1.05	0.9
Retinoid-inducible serine carboxypeptidase OS=Mus musculus GN=Scpep1 PE=2 SV=2	Q920A5	51 kDa	1	1	1.1	1	0.9	0.9	1.05	0.9
Aldose 1-epimerase OS=Mus musculus GN=Galm PE=2 SV=1	Q8K157	38 kDa	1	1	1.1	1	1	1	1.05	1
Complex I intermediate-associated protein 30, mitochondrial OS=Mus musculus GN=Ndufaf1 PE=2 SV=2	Q9CWX2	38 kDa	1	1	1.1	1	0.9	0.9	1.05	0.9
Proteasome subunit beta type-2 OS=Mus musculus GN=Psmb2 PE=1 SV=1	Q9R1P3	23 kDa	1	1	1	1.1	1.1	1.1	1.05	1.1
Ubiquitin-fold modifier-conjugating enzyme 1 OS=Mus musculus GN=Ufc1 PE=2 SV=1	Q9CR09	19 kDa	1	1	1	1.1	1	1	1.05	1
C-terminal-binding protein 1 OS=Mus musculus GN=Ctbp1 PE=1 SV=2	O88712	48 kDa	1	1	1.1	1	0.9	0.9	1.05	0.9
Cluster of Malignant T-cell-amplified sequence 1 OS=Mus musculus GN=Mcts1 PE=2 SV=1 (Q9DB27)	Q9DB27	21 kDa	1	1	1	1.1	1.1	1.1	1.05	1.1
Tartrate-resistant acid phosphatase type 5 OS=Mus musculus GN=Acp5 PE=2 SV=2	Q05117	37 kDa	1	1	1	1.1	0.9	0.9	1.05	0.9
Beta-arrestin-1 OS=Mus musculus GN=Arrb1 PE=1 SV=1	Q8BWG8	47 kDa	1	1	1	1.1	1	1	1.05	1
Translin OS=Mus musculus GN=Tsn PE=1 SV=1	Q62348	26 kDa	1	1	1.1	1	0.9	0.9	1.05	0.9
Oxysterol-binding protein-related protein 1 OS=Mus musculus GN=Osbpl1a PE=1 SV=2	Q91XL9	108 kDa	1	1	1	1.1	1	1	1.05	1
Anthrax toxin receptor 2 OS=Mus musculus GN=Antxr2 PE=2 SV=1	Q6DFX2	53 kDa	1	1	1	1.1	0.9	0.9	1.05	0.9
ATP-dependent RNA helicase SUPV3L1, mitochondrial OS=Mus musculus GN=Supv3l1 PE=2 SV=1	Q80YD1	87 kDa	1	1	1	1.1	1	1	1.05	1
Beta-2-microglobulin OS=Mus musculus GN=B2m PE=1 SV=2	P01887	14 kDa	1	1	1.1	1	1.1	1.1	1.05	1.1
Transmembrane protein 119 OS=Mus musculus GN=Tmem119 PE=2 SV=1	Q8R138	29 kDa	1	1	1.1	1	1	1	1.05	1
Dolichyl-diphosphooligosaccharide--protein glycosyltransferase subunit STT3A OS=Mus musculus GN=Stt3a PE=1 SV=1	P46978	81 kDa	1	1	2.1	1.9	1.5	1.5	2	1.5
Spectrin alpha chain, non-erythrocytic 1 OS=Mus musculus GN=Sptan1 PE=1 SV=4	P16546	285 kDa	1	1	1	0.9	1.2	1.2	0.95	1.2
Carboxylesterase 1D OS=Mus musculus GN=Ces1d PE=1 SV=1	Q8VCT4	62 kDa	1	1	1	0.9	1	1	0.95	1
Gelsolin OS=Mus musculus GN=Gsn PE=1 SV=3	P13020	86 kDa	1	1	1	0.9	1.1	1.1	0.95	1.1
Nucleoprotein TPR OS=Mus musculus GN=Tpr PE=1 SV=1	F6ZDS4	274 kDa	1	1	0.9	1	1	1	0.95	1
Cluster of Nucleoside diphosphate kinase B OS=Mus musculus GN=Nme2 PE=1 SV=1 (Q01768)	Q01768	17 kDa	1	1	1	0.9	1	1	0.95	1
Aspartate aminotransferase, mitochondrial OS=Mus musculus GN=Got2 PE=1 SV=1	P05202	47 kDa	1	1	0.9	1	0.8	0.8	0.95	0.8
26S protease regulatory subunit 8 OS=Mus musculus GN=Psmc5 PE=1 SV=1	P62196	46 kDa	1	1	0.9	1	1	1	0.95	1
26S proteasome non-ATPase regulatory subunit 11 OS=Mus musculus GN=Psmd11 PE=1 SV=3	Q8BG32	47 kDa	1	1	0.9	1	1	1	0.95	1
Protein S100-A11 OS=Mus musculus GN=S100a11 PE=2 SV=1	P50543	11 kDa	1	1	0.9	1	1.1	1.1	0.95	1.1
Alpha-parvin OS=Mus musculus GN=Parva PE=1 SV=1	Q9EPC1	42 kDa	1	1	1	0.9	0.9	0.9	0.95	0.9
Epidermal growth factor receptor substrate 15-like 1 OS=Mus musculus GN=Eps15l1 PE=1 SV=3	Q60902	99 kDa	1	1	1	0.9	0.9	0.9	0.95	0.9
Eukaryotic initiation factor 4A-I OS=Mus musculus GN=Eif4a1 PE=2 SV=1	P60843	46 kDa	1	1	1	0.9	0.9	0.9	0.95	0.9
Tight junction protein ZO-2 OS=Mus musculus GN=Tjp2 PE=1 SV=2	Q9Z0U1	131 kDa	1	1	1	0.9	0.9	0.9	0.95	0.9
Dihydrolipoyllysine-residue succinyltransferase component of 2-oxoglutarate dehydrogenase complex, mitochondrial OS=Mus musculus GN=Dlst PE=1 SV=1	Q9D2G2	49 kDa	1	1	1	0.9	1.1	1.1	0.95	1.1
Cytoplasmic dynein 1 light intermediate chain 1 OS=Mus musculus GN=Dync1li1 PE=1 SV=1	Q8R1Q8	57 kDa	1	1	1	0.9	1	1	0.95	1
GRIP1-associated protein 1 OS=Mus musculus GN=Gripap1 PE=1 SV=1	Q8VD04	93 kDa	1	1	0.9	1	0.9	0.9	0.95	0.9
Epidermal growth factor receptor substrate 15 OS=Mus musculus GN=Eps15 PE=1 SV=1	P42567	98 kDa	1	1	1	0.9	1.1	1.1	0.95	1.1
Coatomer subunit epsilon OS=Mus musculus GN=Cope PE=2 SV=3	O89079	35 kDa	0.9	0.9	0.9	1	0.9	0.9	1.05556	1
Cluster of Histone-binding protein RBBP7 OS=Mus musculus GN=Rbbp7 PE=1 SV=1 (Q60973)	Q60973	48 kDa	1	1	0.9	1	0.8	0.8	0.95	0.8
Rho guanine nucleotide exchange factor 12 OS=Mus musculus GN=Arhgef12 PE=1 SV=2	Q8R4H2	172 kDa	1	1	0.9	1	1	1	0.95	1
Activator of 90 kDa heat shock protein ATPase homolog 1 OS=Mus musculus GN=Ahsa1 PE=2 SV=2	Q8BK64	38 kDa	1	1	0.9	1	0.8	0.8	0.95	0.8
CD166 antigen OS=Mus musculus GN=Alcam PE=1 SV=3	Q61490	65 kDa	1	1	1	0.9	1.1	1.1	0.95	1.1
Neurolysin, mitochondrial OS=Mus musculus GN=Nln PE=2 SV=1	Q91YP2	80 kDa	1	1	0.9	1	1	1	0.95	1
Cluster of Nuclease-sensitive element-binding protein 1 OS=Mus musculus GN=Ybx1 PE=1 SV=3 (P62960)	P62960	36 kDa	1.1	1.1	0.9	1	0.9	0.9	0.863636	0.818182
Pre-mRNA-processing factor 19 OS=Mus musculus GN=Prpf19 PE=2 SV=1	Q99KP6	55 kDa	1	1	1	0.9	0.9	0.9	0.95	0.9
Syntaxin-binding protein 2 OS=Mus musculus GN=Stxbp2 PE=2 SV=1	Q64324	66 kDa	1	1	1	0.9	1.1	1.1	0.95	1.1
Eukaryotic initiation factor 4A-II OS=Mus musculus GN=Eif4a2 PE=2 SV=2	P10630	46 kDa	1	1	0.9	1	1	1	0.95	1
Septin-11 OS=Mus musculus GN=Sept11 PE=1 SV=4	Q8C1B7	50 kDa	1	1	0.9	1	1	1	0.95	1
Transmembrane 9 superfamily member 3 OS=Mus musculus GN=Tm9sf3 PE=1 SV=1	Q9ET30	68 kDa	1	1	1.8	2	1.6	1.6	1.9	1.6
Cdc42-interacting protein 4 OS=Mus musculus GN=Trip10 PE=1 SV=2	Q8CJ53	68 kDa	1	1	0.9	1	0.8	0.8	0.95	0.8
Heparin cofactor 2 OS=Mus musculus GN=Serpind1 PE=1 SV=1	P49182	54 kDa	1	1	2	1.8	1.4	1.4	1.9	1.4
Translin-associated protein X OS=Mus musculus GN=Tsnax PE=1 SV=1	Q9QZE7	33 kDa	1	1	1	0.9	0.9	0.9	0.95	0.9
Casein kinase II subunit beta OS=Mus musculus GN=Csnk2b PE=1 SV=1	P67871	25 kDa	1	1	0.9	1	1	1	0.95	1
Acetyl-coenzyme A synthetase 2-like, mitochondrial OS=Mus musculus GN=Acss1 PE=1 SV=1	Q99NB1	75 kDa	1	1	0.9	1	0.9	0.9	0.95	0.9
NF-kappa-B essential modulator OS=Mus musculus GN=Ikbkg PE=1 SV=2	O88522	48 kDa	1	1	0.9	1	1.1	1.1	0.95	1.1
Beta-adrenergic receptor kinase 1 OS=Mus musculus GN=Adrbk1 PE=2 SV=2	Q99MK8	80 kDa	1	1	1	0.9	0.8	0.8	0.95	0.8
U6 snRNA-associated Sm-like protein LSm7 OS=Mus musculus GN=Lsm7 PE=3 SV=1	Q9CQQ8	12 kDa	1	1	0.9	1	0.8	0.8	0.95	0.8
Plectin OS=Mus musculus GN=Plec PE=1 SV=2	Q9QXS1	534 kDa	1	1	0.9	0.8	0.8	0.8	0.85	0.8
Serum deprivation-response protein OS=Mus musculus GN=Sdpr PE=1 SV=3	Q63918	47 kDa	1	1	0.8	0.9	1.2	1.2	0.85	1.2
Laminin subunit alpha-2 OS=Mus musculus GN=Lama2 PE=1 SV=1	Q60675	343 kDa	1	1	0.9	0.8	1	1	0.85	1
Cofilin-1 OS=Mus musculus GN=Cfl1 PE=1 SV=3	P18760	19 kDa	1	1	0.9	0.8	0.8	0.8	0.85	0.8
T-complex protein 1 subunit epsilon OS=Mus musculus GN=Cct5 PE=1 SV=1	P80316	60 kDa	1	1	0.8	0.9	0.9	0.9	0.85	0.9
Non-specific lipid-transfer protein OS=Mus musculus GN=Scp2 PE=1 SV=3	P32020	59 kDa	1	1	0.9	0.8	1	1	0.85	1
Peptidyl-prolyl cis-trans isomerase A OS=Mus musculus GN=Ppia PE=1 SV=2	P17742	18 kDa	1	1	0.8	0.9	0.8	0.8	0.85	0.8
T-complex protein 1 subunit beta OS=Mus musculus GN=Cct2 PE=1 SV=4	P80314	57 kDa	1	1	0.8	0.9	0.9	0.9	0.85	0.9
Cytochrome b-c1 complex subunit 1, mitochondrial OS=Mus musculus GN=Uqcrc1 PE=1 SV=2	Q9CZ13	53 kDa	1	1	0.9	0.8	0.9	0.9	0.85	0.9
Ribonuclease inhibitor OS=Mus musculus GN=Rnh1 PE=1 SV=1	Q91VI7	50 kDa	1	1	0.9	0.8	0.8	0.8	0.85	0.8
Succinate dehydrogenase [ubiquinone] iron-sulfur subunit, mitochondrial OS=Mus musculus GN=Sdhb PE=1 SV=1	Q9CQA3	32 kDa	1	1	0.9	0.8	0.9	0.9	0.85	0.9
Beta-1-syntrophin OS=Mus musculus GN=Sntb1 PE=1 SV=4	Q99L88	58 kDa	1	1	0.9	0.8	1	1	0.85	1
14-3-3 protein eta OS=Mus musculus GN=Ywhah PE=1 SV=2	P68510	28 kDa	1	1	0.8	0.9	0.9	0.9	0.85	0.9
Mast cell carboxypeptidase A OS=Mus musculus GN=Cpa3 PE=2 SV=1	P15089	49 kDa	1	1	1.8	1.6	1.6	1.6	1.7	1.6
CAP-Gly domain-containing linker protein 1 OS=Mus musculus GN=Clip1 PE=1 SV=1	Q922J3	156 kDa	1	1	0.9	0.8	0.9	0.9	0.85	0.9
Cold shock domain-containing protein E1 OS=Mus musculus GN=Csde1 PE=2 SV=1	Q91W50	89 kDa	1	1	0.9	0.8	1	1	0.85	1
Chondroitin sulfate proteoglycan 4 OS=Mus musculus GN=Cspg4 PE=1 SV=3	Q8VHY0	252 kDa	1	1	0.9	0.8	0.8	0.8	0.85	0.8
Na(+)/H(+) exchange regulatory cofactor NHE-RF2 OS=Mus musculus GN=Slc9a3r2 PE=1 SV=2	Q9JHL1	37 kDa	1	1	0.9	0.8	0.9	0.9	0.85	0.9
26S protease regulatory subunit 6B OS=Mus musculus GN=Psmc4 PE=1 SV=2	P54775	47 kDa	1	1	0.8	0.9	0.9	0.9	0.85	0.9
Tripeptidyl-peptidase 2 OS=Mus musculus GN=Tpp2 PE=2 SV=3	Q64514	140 kDa	1	1	0.9	0.8	1	1	0.85	1
PDZ and LIM domain protein 1 OS=Mus musculus GN=Pdlim1 PE=2 SV=4	O70400	36 kDa	1	1	0.9	0.8	0.9	0.9	0.85	0.9
Na(+)/H(+) exchange regulatory cofactor NHE-RF1 OS=Mus musculus GN=Slc9a3r1 PE=1 SV=3	P70441	39 kDa	1	1	0.9	0.8	0.8	0.8	0.85	0.8
Ubiquitin-conjugating enzyme E2 N OS=Mus musculus GN=Ube2n PE=1 SV=1	P61089	17 kDa	1.1	1.1	0.9	0.8	0.8	0.8	0.772727	0.727273
LIM domain and actin-binding protein 1 OS=Mus musculus GN=Lima1 PE=1 SV=3	Q9ERG0	84 kDa	1	1	0.8	0.9	0.8	0.8	0.85	0.8
Eukaryotic translation initiation factor 3 subunit G OS=Mus musculus GN=Eif3g PE=1 SV=2	Q9Z1D1	36 kDa	1	1	0.8	0.9	0.9	0.9	0.85	0.9
Sarcosine dehydrogenase, mitochondrial OS=Mus musculus GN=Sardh PE=1 SV=1	Q99LB7	102 kDa	1	1	0.8	0.9	0.8	0.8	0.85	0.8
Leucine-rich repeat-containing protein 59 OS=Mus musculus GN=Lrrc59 PE=2 SV=1	Q922Q8	35 kDa	1.1	1.1	1.6	1.8	1.7	1.7	1.54545	1.54545
Glutathione synthetase OS=Mus musculus GN=Gss PE=2 SV=1	P51855	52 kDa	1	1	0.8	0.9	0.9	0.9	0.85	0.9
Acetoacetyl-CoA synthetase OS=Mus musculus GN=Aacs PE=1 SV=1	Q9D2R0	75 kDa	1	1	0.8	0.9	0.8	0.8	0.85	0.8
26S proteasome non-ATPase regulatory subunit 14 OS=Mus musculus GN=Psmd14 PE=1 SV=2	O35593	35 kDa	1	1	0.8	0.9	1	1	0.85	1
rRNA 2'-O-methyltransferase fibrillarin OS=Mus musculus GN=Fbl PE=1 SV=2	P35550	34 kDa	1	1	1.8	1.6	1.2	1.2	1.7	1.2
Pterin-4-alpha-carbinolamine dehydratase 2 OS=Mus musculus GN=Pcbd2 PE=1 SV=2	Q9CZL5	15 kDa	1	1	0.9	0.8	0.9	0.9	0.85	0.9
Glutaredoxin-3 OS=Mus musculus GN=Glrx3 PE=1 SV=1	Q9CQM9	38 kDa	1	1	0.8	0.9	1	1	0.85	1
Endophilin-B2 OS=Mus musculus GN=Sh3glb2 PE=2 SV=2	Q8R3V5	45 kDa	1	1	0.8	0.9	0.8	0.8	0.85	0.8
COP9 signalosome complex subunit 6 OS=Mus musculus GN=Cops6 PE=1 SV=1	O88545	36 kDa	1	1	0.8	0.9	0.8	0.8	0.85	0.8
[Pyruvate dehydrogenase [lipoamide]] kinase isozyme 4, mitochondrial OS=Mus musculus GN=Pdk4 PE=2 SV=1	O70571	47 kDa	1	1	0.8	0.9	0.8	0.8	0.85	0.8
Ubiquitin-associated protein 2-like OS=Mus musculus GN=Ubap2l PE=1 SV=1	Q80X50	117 kDa	1	1	0.8	0.9	1	1	0.85	1
Cyclin-dependent kinase 4 inhibitor C OS=Mus musculus GN=Cdkn2c PE=2 SV=1	Q60772	18 kDa	1	1	0.8	0.9	0.9	0.9	0.85	0.9
Protein TSSC1 OS=Mus musculus GN=Tssc1 PE=1 SV=2	Q8K0G5	43 kDa	1	1	0.9	0.8	1	1	0.85	1
Ragulator complex protein LAMTOR3 OS=Mus musculus GN=Lamtor3 PE=1 SV=1	O88653	14 kDa	1	1	0.8	0.9	1	1	0.85	1
Integrin alpha-3 OS=Mus musculus GN=Itga3 PE=1 SV=1	Q62470	117 kDa	1	1	0.8	0.9	0.7	0.7	0.85	0.7
Calpain-5 OS=Mus musculus GN=Capn5 PE=2 SV=1	O08688	73 kDa	1	1	0.8	0.9	0.7	0.7	0.85	0.7
Protein TBRG4 OS=Mus musculus GN=Tbrg4 PE=2 SV=1	Q91YM4	72 kDa	1.1	1.1	0.8	0.9	0.9	0.9	0.772727	0.818182
CCR4-NOT transcription complex subunit 3 OS=Mus musculus GN=Cnot3 PE=1 SV=1	Q8K0V4	82 kDa	1	1	0.9	0.8	0.8	0.8	0.85	0.8
Conserved oligomeric Golgi complex subunit 7 OS=Mus musculus GN=Cog7 PE=2 SV=1	Q3UM29	86 kDa	1	1	0.8	0.9	0.9	0.9	0.85	0.9
Growth arrest and DNA damage-inducible proteins-interacting protein 1 OS=Mus musculus GN=Gadd45gip1 PE=2 SV=1	Q9CR59	26 kDa	1	1	0.8	0.9	0.9	0.9	0.85	0.9
von Willebrand factor A domain-containing protein 1 OS=Mus musculus GN=Vwa1 PE=1 SV=1	Q8R2Z5	45 kDa	1	1	0.9	0.8	0.9	0.9	0.85	0.9
Cluster of Tubulin alpha-1C chain OS=Mus musculus GN=Tuba1c PE=1 SV=1 (P68373)	P68373	50 kDa	0.9	0.9	0.8	0.7	0.8	0.8	0.833333	0.888889
Protein DJ-1 OS=Mus musculus GN=Park7 PE=1 SV=1	Q99LX0	20 kDa	1	1	0.7	0.8	0.7	0.7	0.75	0.7
Isovaleryl-CoA dehydrogenase, mitochondrial OS=Mus musculus GN=Ivd PE=1 SV=1	Q9JHI5	46 kDa	1	1	0.8	0.7	0.7	0.7	0.75	0.7
Carbonic anhydrase 5B, mitochondrial OS=Mus musculus GN=Ca5b PE=2 SV=2	Q9QZA0	37 kDa	1	1	0.8	0.7	0.9	0.9	0.75	0.9
Dystrophin OS=Mus musculus GN=Dmd PE=1 SV=3	P11531	426 kDa	1	1	0.8	0.7	0.7	0.7	0.75	0.7
Cluster of Eukaryotic peptide chain release factor GTP-binding subunit ERF3A OS=Mus musculus GN=Gspt1 PE=1 SV=2 (Q8R050)	Q8R050	69 kDa	0.9	0.9	0.7	0.8	0.7	0.7	0.833333	0.777778
Collagen alpha-2(IV) chain OS=Mus musculus GN=Col4a2 PE=2 SV=4	P08122	167 kDa	1	1	1.4	1.6	1.1	1.1	1.5	1.1
Citrate lyase subunit beta-like protein, mitochondrial OS=Mus musculus GN=Clybl PE=2 SV=2	Q8R4N0	38 kDa	1	1	0.7	0.8	0.9	0.9	0.75	0.9
Charged multivesicular body protein 4b OS=Mus musculus GN=Chmp4b PE=2 SV=2	Q9D8B3	25 kDa	1	1	0.7	0.8	0.8	0.8	0.75	0.8
Gamma-soluble NSF attachment protein OS=Mus musculus GN=Napg PE=1 SV=1	Q9CWZ7	35 kDa	1	1	0.8	0.7	1	1	0.75	1
Cluster of Serine/threonine-protein phosphatase 2B catalytic subunit beta isoform OS=Mus musculus GN=Ppp3cb PE=2 SV=2 (P48453)	P48453	59 kDa	1	1	0.7	0.8	0.8	0.8	0.75	0.8
Cytochrome b-c1 complex subunit 7 OS=Mus musculus GN=Uqcrb PE=1 SV=3	Q9D855	14 kDa	1	1	0.8	0.7	0.8	0.8	0.75	0.8
Envoplakin OS=Mus musculus GN=Evpl PE=2 SV=3	Q9D952	232 kDa	1	1	0.7	0.8	0.6	0.6	0.75	0.6
Eukaryotic translation initiation factor 4B OS=Mus musculus GN=Eif4b PE=1 SV=1	Q8BGD9	69 kDa	1	1	0.7	0.8	0.8	0.8	0.75	0.8
Prefoldin subunit 3 OS=Mus musculus GN=Vbp1 PE=2 SV=2	P61759	22 kDa	1	1	0.7	0.8	0.8	0.8	0.75	0.8
Transforming acidic coiled-coil-containing protein 1 OS=Mus musculus GN=Tacc1 PE=1 SV=1	Q6Y685	84 kDa	1	1	0.8	0.7	1	1	0.75	1
Iron-sulfur cluster assembly enzyme ISCU, mitochondrial OS=Mus musculus GN=Iscu PE=1 SV=1	Q9D7P6	18 kDa	1	1	0.7	0.8	0.9	0.9	0.75	0.9
Transcription elongation factor B polypeptide 2 OS=Mus musculus GN=Tceb2 PE=1 SV=1	P62869	13 kDa	1	1	0.7	0.8	0.9	0.9	0.75	0.9
ADP-sugar pyrophosphatase OS=Mus musculus GN=Nudt5 PE=1 SV=1	Q9JKX6	24 kDa	1	1	0.7	0.8	0.8	0.8	0.75	0.8
Proteasome subunit beta type-7 OS=Mus musculus GN=Psmb7 PE=1 SV=1	P70195	30 kDa	1	1	0.8	0.7	0.9	0.9	0.75	0.9
Protein-methionine sulfoxide oxidase MICAL1 OS=Mus musculus GN=Mical1 PE=1 SV=1	Q8VDP3	117 kDa	1	1	0.7	0.8	0.7	0.7	0.75	0.7
Proteasome subunit beta type-4 OS=Mus musculus GN=Psmb4 PE=1 SV=1	P99026	29 kDa	1	1	0.8	0.7	0.8	0.8	0.75	0.8
NADH dehydrogenase [ubiquinone] 1 beta subcomplex subunit 8, mitochondrial OS=Mus musculus GN=Ndufb8 PE=1 SV=1	Q9D6J5	22 kDa	1	1	0.7	0.8	0.7	0.7	0.75	0.7
Nucleosome assembly protein 1-like 4 OS=Mus musculus GN=Nap1l4 PE=1 SV=1	Q78ZA7	43 kDa	1	1	0.7	0.8	0.8	0.8	0.75	0.8
Prefoldin subunit 1 OS=Mus musculus GN=Pfdn1 PE=2 SV=1	Q9CWM4	14 kDa	1	1	0.8	0.7	0.8	0.8	0.75	0.8
Endoplasmic reticulum lectin 1 OS=Mus musculus GN=Erlec1 PE=2 SV=1	Q8VEH8	55 kDa	1	1	0.7	0.8	0.9	0.9	0.75	0.9
Protein CDV3 OS=Mus musculus GN=Cdv3 PE=1 SV=2	Q4VAA2	30 kDa	1	1	0.7	0.8	0.8	0.8	0.75	0.8
Tropomodulin-1 OS=Mus musculus GN=Tmod1 PE=2 SV=2	P49813	40 kDa	1	1	0.7	0.8	0.8	0.8	0.75	0.8
Mitochondrial fission regulator 1-like OS=Mus musculus GN=Mtfr1l PE=1 SV=1	Q9CWE0	32 kDa	1	1	0.7	0.8	0.8	0.8	0.75	0.8
Apoptosis-inducing factor 2 OS=Mus musculus GN=Aifm2 PE=2 SV=1	Q8BUE4	41 kDa	1	1	1.5	1.3	1.5	1.5	1.4	1.5
Cluster of Keratin, type II cytoskeletal 8 OS=Mus musculus GN=Krt8 PE=1 SV=4 (P11679)	P11679	55 kDa	1	1	0.6	0.7	0.4	0.4	0.65	0.4
Src substrate cortactin OS=Mus musculus GN=Cttn PE=1 SV=2	Q60598	61 kDa	1	1	0.6	0.7	0.7	0.7	0.65	0.7
Cluster of EF-hand domain-containing protein D2 OS=Mus musculus GN=Efhd2 PE=1 SV=1 (Q9D8Y0)	Q9D8Y0	27 kDa	1	1	0.6	0.7	0.6	0.6	0.65	0.6
NADH dehydrogenase [ubiquinone] iron-sulfur protein 6, mitochondrial OS=Mus musculus GN=Ndufs6 PE=1 SV=2	P52503	13 kDa	1	1	0.6	0.7	0.7	0.7	0.65	0.7
Cluster of Glutathione S-transferase A3 OS=Mus musculus GN=Gsta3 PE=1 SV=2 (P30115)	P30115	25 kDa	1	1	0.7	0.6	0.7	0.7	0.65	0.7
Acetyl-coenzyme A synthetase, cytoplasmic OS=Mus musculus GN=Acss2 PE=1 SV=2	Q9QXG4	79 kDa	1	1	0.7	0.6	0.6	0.6	0.65	0.6
Acyl carrier protein, mitochondrial OS=Mus musculus GN=Ndufab1 PE=1 SV=1	Q9CR21	17 kDa	1	1	0.7	0.6	0.8	0.8	0.65	0.8
Protein FAM136A OS=Mus musculus GN=Fam136a PE=1 SV=1	Q9CR98	16 kDa	1	1	0.7	0.6	0.7	0.7	0.65	0.7
Sushi domain-containing protein 2 OS=Mus musculus GN=Susd2 PE=1 SV=1	Q9DBX3	91 kDa	1	1	0.6	0.7	0.7	0.7	0.65	0.7
Protein S100-A1 OS=Mus musculus GN=S100a1 PE=1 SV=2	P56565	11 kDa	1	1	0.6	0.7	0.7	0.7	0.65	0.7
Protein kinase C alpha type OS=Mus musculus GN=Prkca PE=1 SV=3	P20444	77 kDa	1	1	0.6	0.7	0.7	0.7	0.65	0.7
Ectonucleoside triphosphate diphosphohydrolase 5 OS=Mus musculus GN=Entpd5 PE=1 SV=1	Q9WUZ9	47 kDa	1	1	0.7	0.6	0.7	0.7	0.65	0.7
Nicastrin OS=Mus musculus GN=Ncstn PE=1 SV=3	P57716	78 kDa	1	1	0.7	0.6	0.8	0.8	0.65	0.8
AP-3 complex subunit mu-1 OS=Mus musculus GN=Ap3m1 PE=1 SV=1	Q9JKC8	47 kDa	1	1	1.4	1.2	1.2	1.2	1.3	1.2
Signal recognition particle 9 kDa protein OS=Mus musculus GN=Srp9 PE=1 SV=2	P49962	10 kDa	1	1	0.7	0.6	0.9	0.9	0.65	0.9
Reticulon-4 OS=Mus musculus GN=Rtn4 PE=1 SV=2	Q99P72	127 kDa	1	1	1.1	1.3	1.2	1.2	1.2	1.2
Acidic leucine-rich nuclear phosphoprotein 32 family member A OS=Mus musculus GN=Anp32a PE=1 SV=1	O35381	29 kDa	1	1	1.3	1.1	1	1	1.2	1
OCIA domain-containing protein 1 OS=Mus musculus GN=Ociad1 PE=1 SV=1	Q9CRD0	28 kDa	1	1	1.3	1.1	1.2	1.2	1.2	1.2
Protein phosphatase 1 regulatory subunit 37 OS=Mus musculus GN=Ppp1r37 PE=2 SV=1	Q8BKR5	78 kDa	1	1	1.3	1.1	1	1	1.2	1
Centromere protein V OS=Mus musculus GN=Cenpv PE=2 SV=2	Q9CXS4	28 kDa	1	1	1.9	1.6	1.3	1.3	1.75	1.3
ATP synthase-coupling factor 6, mitochondrial OS=Mus musculus GN=Atp5j PE=1 SV=1	P97450	12 kDa	1	1	0.6	0.5	0.8	0.8	0.55	0.8
Heat shock protein beta-8 OS=Mus musculus GN=Hspb8 PE=1 SV=1	Q9JK92	22 kDa	1	1	0.5	0.6	0.7	0.7	0.55	0.7
Uroplakin-2 OS=Mus musculus GN=Upk2 PE=2 SV=1	P38575	20 kDa	1	1	0.5	0.6	0.5	0.5	0.55	0.5
Peptide-N(4)-(N-acetyl-beta-glucosaminyl)asparagine amidase OS=Mus musculus GN=Ngly1 PE=1 SV=2	Q9JI78	74 kDa	1	1	1	1.2	1	1	1.1	1
Charged multivesicular body protein 2a OS=Mus musculus GN=Chmp2a PE=1 SV=1	Q9DB34	25 kDa	1	1	1	1.2	1.2	1.2	1.1	1.2
Uroplakin-1a OS=Mus musculus GN=Upk1a PE=1 SV=1	Q9D132	29 kDa	1	1	0.5	0.6	0.5	0.5	0.55	0.5
Serine/threonine-protein kinase OSR1 OS=Mus musculus GN=Oxsr1 PE=1 SV=1	Q6P9R2	58 kDa	1	1	1.2	1	1.1	1.1	1.1	1.1
Protein phosphatase 1 regulatory subunit 14A OS=Mus musculus GN=Ppp1r14a PE=2 SV=1	Q91VC7	17 kDa	0.9	0.9	0.6	0.5	0.4	0.4	0.611111	0.444444
TBC1 domain family member 13 OS=Mus musculus GN=Tbc1d13 PE=2 SV=1	Q8R3D1	46 kDa	1.1	1.1	1.2	1	1.2	1.2	1	1.09091
RNA-binding protein NOB1 OS=Mus musculus GN=Nob1 PE=1 SV=1	Q8BW10	45 kDa	1	1	1.2	1	0.8	0.8	1.1	0.8
Phosphorylase b kinase regulatory subunit beta OS=Mus musculus GN=Phkb PE=1 SV=1	Q7TSH2	124 kDa	1	1	0.9	1.1	1	1	1	1
CDGSH iron-sulfur domain-containing protein 3, mitochondrial OS=Mus musculus GN=Cisd3 PE=2 SV=1	B1AR13	16 kDa	1	1	1.1	0.9	0.9	0.9	1	0.9
Glutaryl-CoA dehydrogenase, mitochondrial OS=Mus musculus GN=Gcdh PE=2 SV=2	Q60759	49 kDa	1	1	0.9	1.1	0.8	0.8	1	0.8
Cluster of Ig heavy chain V-III region J606 OS=Mus musculus PE=1 SV=1 (P01801)	P01801	13 kDa	1	1	0.9	1.1	0.7	0.7	1	0.7
Eukaryotic elongation factor 2 kinase OS=Mus musculus GN=Eef2k PE=1 SV=1	O08796	82 kDa	1	1	1.1	0.9	0.9	0.9	1	0.9
Poly(ADP-ribose) glycohydrolase ARH3 OS=Mus musculus GN=Adprhl2 PE=1 SV=1	Q8CG72	39 kDa	1	1	1.1	0.9	0.8	0.8	1	0.8
Protein NDRG3 OS=Mus musculus GN=Ndrg3 PE=1 SV=1	Q9QYF9	42 kDa	1	1	0.9	1.1	0.9	0.9	1	0.9
39S ribosomal protein L21, mitochondrial OS=Mus musculus GN=Mrpl21 PE=2 SV=1	Q9D1N9	23 kDa	1	1	1.1	0.9	0.9	0.9	1	0.9
Fermitin family homolog 3 OS=Mus musculus GN=Fermt3 PE=1 SV=1	Q8K1B8	76 kDa	1	1	1.3	1.6	1.1	1.1	1.45	1.1
Phosphoglucomutase-like protein 5 OS=Mus musculus GN=Pgm5 PE=1 SV=2	Q8BZF8	62 kDa	1	1	0.5	0.4	0.5	0.5	0.45	0.5
Keratin, type II cytoskeletal 7 OS=Mus musculus GN=Krt7 PE=1 SV=1	Q9DCV7	51 kDa	1	1	0.4	0.5	0.3	0.3	0.45	0.3
Smoothelin OS=Mus musculus GN=Smtn PE=2 SV=2	Q921U8	100 kDa	1	1	0.5	0.4	0.5	0.5	0.45	0.5
Protein kinase C beta type OS=Mus musculus GN=Prkcb PE=1 SV=4	P68404	77 kDa	1	1	0.5	0.4	0.5	0.5	0.45	0.5
Cluster of Abl interactor 1 OS=Mus musculus GN=Abi1 PE=1 SV=3 (Q8CBW3)	Q8CBW3	52 kDa	1	1	0.8	1	0.9	0.9	0.9	0.9
ATPase Asna1 OS=Mus musculus GN=Asna1 PE=1 SV=2	O54984	39 kDa	1.1	1.1	1	0.8	1.1	1.1	0.818182	1
Histone-lysine N-methyltransferase EHMT1 OS=Mus musculus GN=Ehmt1 PE=1 SV=2	Q5DW34	142 kDa	1	1	0.8	1	1.1	1.1	0.9	1.1
Integrin alpha-8 OS=Mus musculus GN=Itga8 PE=1 SV=1	A2ARA8	118 kDa	1	1	1	0.8	0.8	0.8	0.9	0.8
Diphosphoinositol polyphosphate phosphohydrolase 1 OS=Mus musculus GN=Nudt3 PE=1 SV=1	Q9JI46	19 kDa	1	1	1	0.8	0.7	0.7	0.9	0.7
Exportin-2 OS=Mus musculus GN=Cse1l PE=2 SV=1	Q9ERK4	110 kDa	1	1	1.1	1.4	1	1	1.25	1
Cluster of ELKS/Rab6-interacting/CAST family member 1 OS=Mus musculus GN=Erc1 PE=1 SV=1 (Q99MI1)	Q99MI1	128 kDa	1	1	0.9	0.7	0.8	0.8	0.8	0.8
Cluster of Kinesin light chain 1 OS=Mus musculus GN=Klc1 PE=1 SV=3 (O88447)	O88447	61 kDa	1	1	0.7	0.9	0.8	0.8	0.8	0.8
TOM1-like protein 2 OS=Mus musculus GN=Tom1l2 PE=1 SV=1	Q5SRX1	56 kDa	1	1	0.7	0.9	0.9	0.9	0.8	0.9
Tubulin-specific chaperone E OS=Mus musculus GN=Tbce PE=1 SV=1	Q8CIV8	59 kDa	1	1	0.9	0.7	0.9	0.9	0.8	0.9
Retinol-binding protein 1 OS=Mus musculus GN=Rbp1 PE=2 SV=2	Q00915	16 kDa	1	1	0.7	0.9	0.6	0.6	0.8	0.6
Cluster of Hippocalcin-like protein 1 OS=Mus musculus GN=Hpcal1 PE=2 SV=2 (P62748)	P62748	22 kDa	1	1	1	1.3	1.2	1.2	1.15	1.2
Protein mago nashi homolog OS=Mus musculus GN=Magoh PE=2 SV=1	P61327	17 kDa	1	1	1	1.3	1.2	1.2	1.15	1.2
BDNF/NT-3 growth factors receptor OS=Mus musculus GN=Ntrk2 PE=1 SV=1	P15209	92 kDa	1.1	1.1	1.3	1	1.2	1.2	1.04545	1.09091
CBP80/20-dependent translation initiation factor OS=Mus musculus GN=Ctif PE=1 SV=2	Q6PEE2	68 kDa	1	1	1	1.3	1.1	1.1	1.15	1.1
Splicing factor 1 OS=Mus musculus GN=Sf1 PE=1 SV=6	Q64213	70 kDa	1	1	1.2	0.9	0.7	0.7	1.05	0.7
Troponin C, skeletal muscle OS=Mus musculus GN=Tnnc2 PE=1 SV=2	P20801	18 kDa	0.9	0.9	0.4	0.3	0.3	0.3	0.388889	0.333333
Programmed cell death protein 10 OS=Mus musculus GN=Pdcd10 PE=1 SV=1	Q8VE70	25 kDa	1	1	1.2	1.6	1	1	1.4	1
Lymphocyte antigen 6D OS=Mus musculus GN=Ly6d PE=1 SV=1	P35459	13 kDa	1	1	0.3	0.4	0.3	0.3	0.35	0.3
Smith-Magenis syndrome chromosomal region candidate gene 8 protein homolog OS=Mus musculus GN=Smcr8 PE=1 SV=2	Q3UMB5	105 kDa	1	1	1.5	1.1	0.9	0.9	1.3	0.9
Engulfment and cell motility protein 2 OS=Mus musculus GN=Elmo2 PE=1 SV=1	Q8BHL5	84 kDa	1	1	1.1	1.5	1.1	1.1	1.3	1.1
Cyclin-dependent kinase 5 OS=Mus musculus GN=Cdk5 PE=1 SV=1	P49615	33 kDa	1	1	0.8	1.1	0.9	0.9	0.95	0.9
Transmembrane and ubiquitin-like domain-containing protein 1 OS=Mus musculus GN=Tmub1 PE=1 SV=1	Q9JMG3	26 kDa	1	1	1.1	0.8	1.1	1.1	0.95	1.1
Histone H4 OS=Mus musculus GN=Hist1h4a PE=1 SV=2	P62806	11 kDa	1	1	3.3	3.5	2.2	2.3	3.4	2.25
Redox-regulatory protein FAM213A OS=Mus musculus GN=Fam213a PE=1 SV=2	Q9CYH2	24 kDa	1	1	1.9	1.9	1.9	2	1.9	1.95
ATP-binding cassette sub-family D member 2 OS=Mus musculus GN=Abcd2 PE=1 SV=1	Q61285	83 kDa	1	1	1.8	1.8	1.9	2	1.8	1.95
Transmembrane protein 205 OS=Mus musculus GN=Tmem205 PE=1 SV=1	Q91XE8	21 kDa	1	1	1.8	1.9	2	1.9	1.85	1.95
N(G),N(G)-dimethylarginine dimethylaminohydrolase 1 OS=Mus musculus GN=Ddah1 PE=1 SV=3	Q9CWS0	31 kDa	1	1	1.4	1.6	1.9	2	1.5	1.95
Epoxide hydrolase 1 OS=Mus musculus GN=Ephx1 PE=1 SV=2	Q9D379	53 kDa	1.1	1	1.9	1.6	1.9	1.8	1.66667	1.7619
CDGSH iron-sulfur domain-containing protein 2 OS=Mus musculus GN=Cisd2 PE=1 SV=1	Q9CQB5	15 kDa	1	1	1.4	1.4	1.7	1.8	1.4	1.75
Metalloreductase STEAP4 OS=Mus musculus GN=Steap4 PE=2 SV=1	Q923B6	53 kDa	1	1	1.5	1.6	1.7	1.8	1.55	1.75
Phospholipid transfer protein OS=Mus musculus GN=Pltp PE=1 SV=1	P55065	54 kDa	0.9	0.9	1.7	1.6	1.6	1.7	1.83333	1.83333
Cluster of Transforming protein RhoA OS=Mus musculus GN=Rhoa PE=1 SV=1 (Q9QUI0)	Q9QUI0	22 kDa	1	1	1.4	1.6	1.7	1.6	1.5	1.65
60S ribosomal protein L13a OS=Mus musculus GN=Rpl13a PE=1 SV=4	P19253	23 kDa	1	1	1.7	1.7	1.5	1.6	1.7	1.55
Glutamate carboxypeptidase 2 OS=Mus musculus GN=Folh1 PE=2 SV=2	O35409	85 kDa	1	1	1.2	1.2	1.5	1.6	1.2	1.55
60S ribosomal protein L28 OS=Mus musculus GN=Rpl28 PE=1 SV=2	P41105	16 kDa	1	1	1.7	1.7	1.5	1.6	1.7	1.55
Core histone macro-H2A.1 OS=Mus musculus GN=H2afy PE=1 SV=3	Q9QZQ8	40 kDa	1	1	2.1	2	1.6	1.5	2.05	1.55
Fatty aldehyde dehydrogenase OS=Mus musculus GN=Aldh3a2 PE=2 SV=2	P47740	54 kDa	1	1	1.7	1.6	1.5	1.6	1.65	1.55
1-acyl-sn-glycerol-3-phosphate acyltransferase gamma OS=Mus musculus GN=Agpat3 PE=1 SV=2	Q9D517	43 kDa	1	1	1.5	1.6	1.6	1.5	1.55	1.55
Signal peptidase complex catalytic subunit SEC11A OS=Mus musculus GN=Sec11a PE=2 SV=1	Q9R0P6	21 kDa	1	1	1.6	1.5	1.6	1.5	1.55	1.55
Ras-related protein Rab-18 OS=Mus musculus GN=Rab18 PE=2 SV=2	P35293	23 kDa	1	1	1.5	1.4	1.5	1.6	1.45	1.55
Spectrin beta chain, non-erythrocytic 1 OS=Mus musculus GN=Sptbn1 PE=1 SV=2	Q62261	274 kDa	1	1	1.3	1.4	1.5	1.6	1.35	1.55
Leucine-rich repeat-containing protein 57 OS=Mus musculus GN=Lrrc57 PE=2 SV=1	Q9D1G5	27 kDa	1	1	1.2	1.3	1.5	1.6	1.25	1.55
Coronin-2B OS=Mus musculus GN=Coro2b PE=2 SV=2	Q8BH44	55 kDa	1	1	1.2	1.3	1.5	1.6	1.25	1.55
Complement component C9 OS=Mus musculus GN=C9 PE=1 SV=2	P06683	62 kDa	1	1	2.1	2.3	1.5	1.6	2.2	1.55
60S ribosomal protein L7 OS=Mus musculus GN=Rpl7 PE=2 SV=2	P14148	31 kDa	1	1	1.8	1.6	1.6	1.5	1.7	1.55
60S ribosomal protein L35a OS=Mus musculus GN=Rpl35a PE=2 SV=2	O55142	13 kDa	1	1	1.7	1.5	1.6	1.5	1.6	1.55
Transmembrane protein 43 OS=Mus musculus GN=Tmem43 PE=1 SV=1	Q9DBS1	45 kDa	1	1	1.6	1.4	1.6	1.5	1.5	1.55
Trifunctional enzyme subunit alpha, mitochondrial OS=Mus musculus GN=Hadha PE=1 SV=1	Q8BMS1	83 kDa	1	1	1.5	1.5	1.4	1.5	1.5	1.45
Long-chain fatty acid transport protein 1 OS=Mus musculus GN=Slc27a1 PE=1 SV=1	Q60714	71 kDa	1	1	1.6	1.6	1.5	1.4	1.6	1.45
40S ribosomal protein S4, X isoform OS=Mus musculus GN=Rps4x PE=2 SV=2	P62702	30 kDa	1	1	1.7	1.7	1.4	1.5	1.7	1.45
Cluster of Ig heavy chain V region AC38 205.12 OS=Mus musculus PE=1 SV=1 (P06330)	P06330	13 kDa	1	1	1.9	1.9	1.5	1.4	1.9	1.45
BCL2/adenovirus E1B 19 kDa protein-interacting protein 3 OS=Mus musculus GN=Bnip3 PE=1 SV=1	O55003	21 kDa	1	1	1.3	1.3	1.4	1.5	1.3	1.45
CD151 antigen OS=Mus musculus GN=Cd151 PE=2 SV=2	O35566	28 kDa	1	1	1.3	1.3	1.4	1.5	1.3	1.45
Mitochondrial 2-oxoglutarate/malate carrier protein OS=Mus musculus GN=Slc25a11 PE=1 SV=3	Q9CR62	34 kDa	1	1	1.7	1.6	1.5	1.4	1.65	1.45
40S ribosomal protein S19 OS=Mus musculus GN=Rps19 PE=1 SV=3	Q9CZX8	16 kDa	1	1	1.5	1.6	1.4	1.5	1.55	1.45
Synaptojanin-1 OS=Mus musculus GN=Synj1 PE=1 SV=3	Q8CHC4	173 kDa	1	1	1.6	1.5	1.4	1.5	1.55	1.45
Lysosome membrane protein 2 OS=Mus musculus GN=Scarb2 PE=1 SV=3	O35114	54 kDa	1	1	1.5	1.6	1.5	1.4	1.55	1.45
Cluster of Ras-related protein Rap-1A OS=Mus musculus GN=Rap1a PE=2 SV=1 (P62835)	P62835	21 kDa	1	1	1.5	1.4	1.5	1.4	1.45	1.45
Neutral amino acid transporter B(0) OS=Mus musculus GN=Slc1a5 PE=2 SV=2	P51912	58 kDa	0.9	0.9	1.4	1.5	1.4	1.5	1.61111	1.61111
Dolichol-phosphate mannosyltransferase OS=Mus musculus GN=Dpm1 PE=2 SV=1	O70152	29 kDa	1	1	1.5	1.4	1.5	1.4	1.45	1.45
Vesicular integral-membrane protein VIP36 OS=Mus musculus GN=Lman2 PE=2 SV=2	Q9DBH5	40 kDa	1	1	1.3	1.4	1.5	1.4	1.35	1.45
Calcium-independent phospholipase A2-gamma OS=Mus musculus GN=Pnpla8 PE=2 SV=1	Q8K1N1	87 kDa	1	1	1.4	1.3	1.4	1.5	1.35	1.45
Pleckstrin homology-like domain family A member 3 OS=Mus musculus GN=Phlda3 PE=1 SV=1	Q9WV95	14 kDa	1	1	1.3	1.4	1.4	1.5	1.35	1.45
Heat shock 70 kDa protein 12A OS=Mus musculus GN=Hspa12a PE=1 SV=1	Q8K0U4	75 kDa	1	1	1.3	1.2	1.5	1.4	1.25	1.45
Microsomal glutathione S-transferase 3 OS=Mus musculus GN=Mgst3 PE=1 SV=1	Q9CPU4	17 kDa	1	1	1.8	2	1.5	1.4	1.9	1.45
Carnitine O-palmitoyltransferase 1, liver isoform OS=Mus musculus GN=Cpt1a PE=1 SV=4	P97742	88 kDa	1	1	1.7	1.9	1.4	1.5	1.8	1.45
Cluster of Catenin alpha-1 OS=Mus musculus GN=Ctnna1 PE=1 SV=1 (P26231)	P26231	100 kDa	1	1	1.5	1.7	1.4	1.5	1.6	1.45
SH3 and multiple ankyrin repeat domains protein 3 OS=Mus musculus GN=Shank3 PE=1 SV=2	Q4ACU6	192 kDa	1	1	1.7	1.5	1.4	1.5	1.6	1.45
Oxidoreductase HTATIP2 OS=Mus musculus GN=Htatip2 PE=1 SV=3	Q9Z2G9	27 kDa	1	1	1.4	1.2	1.4	1.5	1.3	1.45
Cluster of Guanine nucleotide-binding protein G(i) subunit alpha-2 OS=Mus musculus GN=Gnai2 PE=1 SV=5 (P08752)	P08752	40 kDa	1	1	1.2	1.2	1.4	1.3	1.2	1.35
Bifunctional epoxide hydrolase 2 OS=Mus musculus GN=Ephx2 PE=1 SV=2	P34914	63 kDa	1	1	1.2	1.2	1.3	1.4	1.2	1.35
Syntaxin-binding protein 3 OS=Mus musculus GN=Stxbp3 PE=1 SV=1	Q60770	68 kDa	1	1	1.4	1.4	1.3	1.4	1.4	1.35
Proteasome subunit beta type-8 OS=Mus musculus GN=Psmb8 PE=1 SV=2	P28063	30 kDa	1	1	1.7	1.7	1.4	1.3	1.7	1.35
Alpha-mannosidase 2 OS=Mus musculus GN=Man2a1 PE=1 SV=2	P27046	132 kDa	1	1	1.5	1.5	1.4	1.3	1.5	1.35
Probable cation-transporting ATPase 13A1 OS=Mus musculus GN=Atp13a1 PE=1 SV=2	Q9EPE9	132 kDa	1	1	1.5	1.5	1.4	1.3	1.5	1.35
Heterogeneous nuclear ribonucleoprotein U OS=Mus musculus GN=Hnrnpu PE=1 SV=1	Q8VEK3	88 kDa	1	1	1.7	1.8	1.3	1.4	1.75	1.35
Dimethylaniline monooxygenase [N-oxide-forming] 1 OS=Mus musculus GN=Fmo1 PE=1 SV=1	P50285	60 kDa	1	1	1.7	1.6	1.3	1.4	1.65	1.35
Diacylglycerol O-acyltransferase 1 OS=Mus musculus GN=Dgat1 PE=1 SV=1	Q9Z2A7	57 kDa	1	1	1.6	1.7	1.4	1.3	1.65	1.35
SUN domain-containing protein 2 OS=Mus musculus GN=Sun2 PE=1 SV=3	Q8BJS4	82 kDa	1	1	1.5	1.6	1.4	1.3	1.55	1.35
AP-2 complex subunit mu OS=Mus musculus GN=Ap2m1 PE=1 SV=1	P84091	50 kDa	1	1	1.4	1.5	1.3	1.4	1.45	1.35
Endothelial cell-selective adhesion molecule OS=Mus musculus GN=Esam PE=1 SV=1	Q925F2	42 kDa	1	1	1.5	1.4	1.4	1.3	1.45	1.35
60S ribosomal protein L24 OS=Mus musculus GN=Rpl24 PE=2 SV=2	Q8BP67	18 kDa	1.1	1.1	1.5	1.4	1.3	1.4	1.31818	1.22727
Inactive rhomboid protein 1 OS=Mus musculus GN=Rhbdf1 PE=1 SV=2	Q6PIX5	97 kDa	1	1	1.5	1.4	1.4	1.3	1.45	1.35
ATP synthase subunit O, mitochondrial OS=Mus musculus GN=Atp5o PE=1 SV=1	Q9DB20	23 kDa	1	1	1.4	1.3	1.3	1.4	1.35	1.35
Golgin subfamily A member 5 OS=Mus musculus GN=Golga5 PE=1 SV=2	Q9QYE6	82 kDa	1	1	1.3	1.4	1.3	1.4	1.35	1.35
Anoctamin-6 OS=Mus musculus GN=Ano6 PE=1 SV=1	Q6P9J9	106 kDa	1	1	1.4	1.3	1.4	1.3	1.35	1.35
Major prion protein OS=Mus musculus GN=Prnp PE=1 SV=2	P04925	28 kDa	1	1	1.4	1.3	1.4	1.3	1.35	1.35
Fatty acid-binding protein, adipocyte OS=Mus musculus GN=Fabp4 PE=1 SV=3	P04117	15 kDa	1	1	1.3	1.2	1.4	1.3	1.25	1.35
T-complex protein 1 subunit gamma OS=Mus musculus GN=Cct3 PE=1 SV=1	P80318	61 kDa	1	1	1.3	1.2	1.4	1.3	1.25	1.35
Transmembrane protein 109 OS=Mus musculus GN=Tmem109 PE=1 SV=2	Q3UBX0	26 kDa	1	1	1.2	1.1	1.4	1.3	1.15	1.35
Phosphatidylinositol 4-kinase type 2-alpha OS=Mus musculus GN=Pi4k2a PE=1 SV=1	Q2TBE6	54 kDa	1	1	1.7	1.5	1.3	1.4	1.6	1.35
Vesicle-associated membrane protein 3 OS=Mus musculus GN=Vamp3 PE=1 SV=1	P63024	11 kDa	1	1	1.4	1.6	1.4	1.3	1.5	1.35
Cluster of H-2 class II histocompatibility antigen, E-S beta chain (Fragment) OS=Mus musculus GN=H2-Eb1 PE=1 SV=1 (P04231)	P04231	27 kDa	1	1	1.5	1.3	1.3	1.4	1.4	1.35
FAS-associated factor 2 OS=Mus musculus GN=Faf2 PE=2 SV=2	Q3TDN2	52 kDa	1	1	1.3	1.5	1.4	1.3	1.4	1.35
Protein 4.1 OS=Mus musculus GN=Epb41 PE=1 SV=2	P48193	96 kDa	1	1	1.2	1.4	1.3	1.4	1.3	1.35
Cluster of Ephrin type-B receptor 2 OS=Mus musculus GN=Ephb2 PE=1 SV=2 (P54763)	P54763	111 kDa	1	1	1.5	1.2	1.4	1.3	1.35	1.35
Maleylacetoacetate isomerase OS=Mus musculus GN=Gstz1 PE=1 SV=1	Q9WVL0	24 kDa	1	1	1.3	1.3	1.2	1.3	1.3	1.25
Integrin alpha-7 OS=Mus musculus GN=Itga7 PE=1 SV=3	Q61738	129 kDa	1	1	1	1	1.3	1.2	1	1.25
Peptidyl-prolyl cis-trans isomerase B OS=Mus musculus GN=Ppib PE=2 SV=2	P24369	24 kDa	1	1	1.2	1.2	1.2	1.3	1.2	1.25
Cytoplasmic aconitate hydratase OS=Mus musculus GN=Aco1 PE=1 SV=3	P28271	98 kDa	1	1	1.3	1.3	1.2	1.3	1.3	1.25
Cluster of Cytoplasmic FMR1-interacting protein 1 OS=Mus musculus GN=Cyfip1 PE=1 SV=1 (Q7TMB8)	Q7TMB8	145 kDa	1	1	1.4	1.4	1.3	1.2	1.4	1.25
Transmembrane emp24 domain-containing protein 10 OS=Mus musculus GN=Tmed10 PE=2 SV=1	Q9D1D4	25 kDa	1	1	1.2	1.2	1.3	1.2	1.2	1.25
Coatomer subunit beta OS=Mus musculus GN=Copb1 PE=1 SV=1	Q9JIF7	107 kDa	1	1	1.2	1.2	1.2	1.3	1.2	1.25
Protein S100-A10 OS=Mus musculus GN=S100a10 PE=2 SV=2	P08207	11 kDa	1	1	0.7	0.7	1.3	1.2	0.7	1.25
Neprilysin OS=Mus musculus GN=Mme PE=1 SV=3	Q61391	86 kDa	1.3	1.3	1.3	1.3	1.2	1.3	1	0.961538
AP-3 complex subunit delta-1 OS=Mus musculus GN=Ap3d1 PE=1 SV=1	O54774	135 kDa	1	1	1.3	1.3	1.2	1.3	1.3	1.25
CCR4-NOT transcription complex subunit 1 OS=Mus musculus GN=Cnot1 PE=1 SV=2	Q6ZQ08	267 kDa	1	1	1.5	1.5	1.2	1.3	1.5	1.25
GTPase IMAP family member 4 OS=Mus musculus GN=Gimap4 PE=1 SV=1	Q99JY3	25 kDa	1.1	1.1	1.4	1.4	1.3	1.2	1.27273	1.13636
Aldehyde dehydrogenase family 3 member B1 OS=Mus musculus GN=Aldh3b1 PE=2 SV=1	Q80VQ0	52 kDa	1	1	1.3	1.3	1.2	1.3	1.3	1.25
HRAS-like suppressor 3 OS=Mus musculus GN=Pla2g16 PE=1 SV=2	Q8R3U1	18 kDa	1	1	1.3	1.3	1.2	1.3	1.3	1.25
GTP-binding protein 1 OS=Mus musculus GN=Gtpbp1 PE=1 SV=2	O08582	72 kDa	1	1	1.3	1.3	1.2	1.3	1.3	1.25
Pre-mRNA-processing-splicing factor 8 OS=Mus musculus GN=Prpf8 PE=1 SV=2	Q99PV0	274 kDa	1	1	1.5	1.6	1.2	1.3	1.55	1.25
Metalloreductase STEAP3 OS=Mus musculus GN=Steap3 PE=1 SV=1	Q8CI59	55 kDa	1	1	1.5	1.6	1.2	1.3	1.55	1.25
ADP-ribosylation factor 5 OS=Mus musculus GN=Arf5 PE=2 SV=2	P84084	21 kDa	1	1	1.5	1.6	1.2	1.3	1.55	1.25
Cathepsin Z OS=Mus musculus GN=Ctsz PE=2 SV=1	Q9WUU7	34 kDa	1	1	1.4	1.5	1.2	1.3	1.45	1.25
Carbonic anhydrase 2 OS=Mus musculus GN=Ca2 PE=1 SV=4	P00920	29 kDa	1	1	1.4	1.5	1.2	1.3	1.45	1.25
Ig kappa chain V-V region K2 (Fragment) OS=Mus musculus PE=1 SV=1	P01635	13 kDa	1	1	1.4	1.3	1.3	1.2	1.35	1.25
Cluster of Ras-related protein Rab-1A OS=Mus musculus GN=Rab1A PE=1 SV=3 (P62821)	P62821	23 kDa	1	1	1.2	1.3	1.3	1.2	1.25	1.25
3-ketoacyl-CoA thiolase, mitochondrial OS=Mus musculus GN=Acaa2 PE=1 SV=3	Q8BWT1	42 kDa	1	1	1.3	1.2	1.3	1.2	1.25	1.25
Cytosol aminopeptidase OS=Mus musculus GN=Lap3 PE=1 SV=3	Q9CPY7	56 kDa	1.1	1.1	1.3	1.2	1.3	1.2	1.13636	1.13636
Catenin delta-1 OS=Mus musculus GN=Ctnnd1 PE=1 SV=2	P30999	105 kDa	1	1	1.3	1.2	1.3	1.2	1.25	1.25
Mitochondrial dicarboxylate carrier OS=Mus musculus GN=Slc25a10 PE=2 SV=2	Q9QZD8	32 kDa	1	1	1.2	1.3	1.2	1.3	1.25	1.25
T-complex protein 1 subunit delta OS=Mus musculus GN=Cct4 PE=1 SV=3	P80315	58 kDa	1	1	1.1	1.2	1.2	1.3	1.15	1.25
cGMP-dependent 3',5'-cyclic phosphodiesterase OS=Mus musculus GN=Pde2a PE=1 SV=3	Q922S4	103 kDa	1	1	1.2	1.1	1.2	1.3	1.15	1.25
40S ribosomal protein S25 OS=Mus musculus GN=Rps25 PE=2 SV=1	P62852	14 kDa	1	1	1.5	1.7	1.2	1.3	1.6	1.25
Dimethylaniline monooxygenase [N-oxide-forming] 2 OS=Mus musculus GN=Fmo2 PE=1 SV=3	Q8K2I3	61 kDa	1	1	1.5	1.7	1.3	1.2	1.6	1.25
Valine--tRNA ligase OS=Mus musculus GN=Vars PE=2 SV=1	Q9Z1Q9	140 kDa	1	1	1.5	1.3	1.3	1.2	1.4	1.25
Ubiquitin carboxyl-terminal hydrolase 24 OS=Mus musculus GN=Usp24 PE=1 SV=1	B1AY13	294 kDa	1	1	1.4	1.2	1.3	1.2	1.3	1.25
Ras-related protein Rab-34 OS=Mus musculus GN=Rab34 PE=1 SV=2	Q64008	29 kDa	1	1	1.2	1.4	1.3	1.2	1.3	1.25
Trafficking protein particle complex subunit 12 OS=Mus musculus GN=Trappc12 PE=1 SV=2	Q8K2L8	88 kDa	1	1	1.3	1.1	1.2	1.3	1.2	1.25
Armadillo repeat-containing protein 10 OS=Mus musculus GN=Armc10 PE=1 SV=1	Q9D0L7	33 kDa	1	1	1.4	1.7	1.2	1.3	1.55	1.25
Cluster of U8 snoRNA-decapping enzyme OS=Mus musculus GN=Nudt16 PE=1 SV=1 (Q6P3D0)	Q6P3D0	22 kDa	1	1	1.4	1.1	1.3	1.2	1.25	1.25
Acyl-CoA-binding protein OS=Mus musculus GN=Dbi PE=1 SV=2	P31786	10 kDa	1.3	1.3	1.2	1.2	1.1	1.2	0.923077	0.884615
Cluster of Guanine nucleotide-binding protein G(I)/G(S)/G(T) subunit beta-1 OS=Mus musculus GN=Gnb1 PE=1 SV=3 (P62874)	P62874	37 kDa	1	1	1	1	1.2	1.1	1	1.15
Cluster of Ribosomal protein S6 kinase alpha-3 OS=Mus musculus GN=Rps6ka3 PE=1 SV=2 (P18654)	P18654	84 kDa	1	1	1.1	1.1	1.2	1.1	1.1	1.15
Gamma-synuclein OS=Mus musculus GN=Sncg PE=1 SV=1	Q9Z0F7	13 kDa	1	1	0.9	0.9	1.1	1.2	0.9	1.15
Tropomyosin alpha-4 chain OS=Mus musculus GN=Tpm4 PE=2 SV=3	Q6IRU2	28 kDa	1	1	1	1	1.2	1.1	1	1.15
T-complex protein 1 subunit eta OS=Mus musculus GN=Cct7 PE=1 SV=1	P80313	60 kDa	1	1	1.2	1.2	1.2	1.1	1.2	1.15
Cluster of Putative adenosylhomocysteinase 3 OS=Mus musculus GN=Ahcyl2 PE=1 SV=1 (Q68FL4)	Q68FL4	67 kDa	1	1	1	1	1.2	1.1	1	1.15
Integrin alpha-6 OS=Mus musculus GN=Itga6 PE=1 SV=3	Q61739	122 kDa	1	1	0.9	0.9	1.2	1.1	0.9	1.15
Elongation factor 1-gamma OS=Mus musculus GN=Eef1g PE=1 SV=3	Q9D8N0	50 kDa	1	1	1	1	1.1	1.2	1	1.15
Hydroxyacid-oxoacid transhydrogenase, mitochondrial OS=Mus musculus GN=Adhfe1 PE=2 SV=2	Q8R0N6	50 kDa	1	1	1.1	1.1	1.2	1.1	1.1	1.15
Asparagine--tRNA ligase, cytoplasmic OS=Mus musculus GN=Nars PE=1 SV=2	Q8BP47	64 kDa	1	1	1.2	1.2	1.2	1.1	1.2	1.15
V-type proton ATPase subunit d 1 OS=Mus musculus GN=Atp6v0d1 PE=1 SV=2	P51863	40 kDa	1	1	0.9	0.9	1.2	1.1	0.9	1.15
Cysteine-rich with EGF-like domain protein 1 OS=Mus musculus GN=Creld1 PE=2 SV=1	Q91XD7	46 kDa	1	1	0.9	0.9	1.2	1.1	0.9	1.15
Catenin beta-1 OS=Mus musculus GN=Ctnnb1 PE=1 SV=1	Q02248	85 kDa	1	1	1.4	1.4	1.2	1.1	1.4	1.15
Heme oxygenase 2 OS=Mus musculus GN=Hmox2 PE=2 SV=1	O70252	36 kDa	1	1	1.1	1.1	1.1	1.2	1.1	1.15
Cluster of Glypican-4 OS=Mus musculus GN=Gpc4 PE=2 SV=2 (P51655)	P51655	63 kDa	1	1	1.1	1.1	1.2	1.1	1.1	1.15
ATP-binding cassette sub-family E member 1 OS=Mus musculus GN=Abce1 PE=2 SV=1	P61222	67 kDa	1	1	1.3	1.3	1.2	1.1	1.3	1.15
Acyl-CoA synthetase family member 3, mitochondrial OS=Mus musculus GN=Acsf3 PE=2 SV=2	Q3URE1	65 kDa	1	1	1.1	1.1	1.1	1.2	1.1	1.15
Probable ATP-dependent RNA helicase DDX6 OS=Mus musculus GN=Ddx6 PE=2 SV=1	P54823	54 kDa	1	1	1.4	1.4	1.1	1.2	1.4	1.15
DNA-directed RNA polymerase II subunit RPB2 OS=Mus musculus GN=Polr2b PE=2 SV=2	Q8CFI7	134 kDa	1	1	1.4	1.4	1.2	1.1	1.4	1.15
Syntaxin-4 OS=Mus musculus GN=Stx4 PE=1 SV=1	P70452	34 kDa	1	1	1.4	1.4	1.1	1.2	1.4	1.15
Syntaxin-8 OS=Mus musculus GN=Stx8 PE=1 SV=1	O88983	27 kDa	1	1	1.1	1.1	1.2	1.1	1.1	1.15
Long-chain fatty acid transport protein 4 OS=Mus musculus GN=Slc27a4 PE=1 SV=1	Q91VE0	72 kDa	1	1	1.2	1.2	1.1	1.2	1.2	1.15
Proteasome subunit alpha type-2 OS=Mus musculus GN=Psma2 PE=1 SV=3	P49722	26 kDa	1.1	1.1	1.1	1.1	1.1	1.2	1	1.04545
H-2 class I histocompatibility antigen, Q10 alpha chain OS=Mus musculus GN=H2-Q10 PE=1 SV=3	P01898	37 kDa	1	1	1.1	1.1	1.2	1.1	1.1	1.15
Hydroxymethylglutaryl-CoA synthase, mitochondrial OS=Mus musculus GN=Hmgcs2 PE=1 SV=2	P54869	57 kDa	1	1	1.5	1.6	1.2	1.1	1.55	1.15
ATP-dependent RNA helicase A OS=Mus musculus GN=Dhx9 PE=1 SV=2	O70133	149 kDa	1	1	1.4	1.5	1.1	1.2	1.45	1.15
Structural maintenance of chromosomes protein 3 OS=Mus musculus GN=Smc3 PE=1 SV=2	Q9CW03	142 kDa	1	1	1.3	1.4	1.1	1.2	1.35	1.15
Putative pre-mRNA-splicing factor ATP-dependent RNA helicase DHX15 OS=Mus musculus GN=Dhx15 PE=2 SV=2	O35286	91 kDa	1	1	1.4	1.3	1.2	1.1	1.35	1.15
Ig gamma-3 chain C region OS=Mus musculus PE=1 SV=2	P03987	44 kDa	1	1	1.3	1.4	1.1	1.2	1.35	1.15
Pre-mRNA-processing factor 6 OS=Mus musculus GN=Prpf6 PE=2 SV=1	Q91YR7	107 kDa	1	1	1.3	1.4	1.2	1.1	1.35	1.15
Developmentally-regulated GTP-binding protein 2 OS=Mus musculus GN=Drg2 PE=1 SV=1	Q9QXB9	41 kDa	1	1	1.4	1.3	1.1	1.2	1.35	1.15
Phosphoglucomutase-1 OS=Mus musculus GN=Pgm1 PE=1 SV=4	Q9D0F9	61 kDa	1	1	1.3	1.2	1.2	1.1	1.25	1.15
Nuclear pore complex protein Nup93 OS=Mus musculus GN=Nup93 PE=2 SV=1	Q8BJ71	93 kDa	1	1	1.3	1.2	1.2	1.1	1.25	1.15
CDGSH iron-sulfur domain-containing protein 1 OS=Mus musculus GN=Cisd1 PE=1 SV=1	Q91WS0	12 kDa	1	1	1.3	1.2	1.1	1.2	1.25	1.15
ER membrane protein complex subunit 1 OS=Mus musculus GN=Emc1 PE=1 SV=1	Q8C7X2	112 kDa	1	1	1.3	1.2	1.2	1.1	1.25	1.15
Schlafen family member 5 OS=Mus musculus GN=Slfn5 PE=2 SV=2	Q8CBA2	101 kDa	1	1	1.2	1.3	1.1	1.2	1.25	1.15
Vacuolar protein sorting-associated protein 4B OS=Mus musculus GN=Vps4b PE=1 SV=2	P46467	49 kDa	1	1	1.3	1.2	1.2	1.1	1.25	1.15
Cytochrome b-c1 complex subunit 2, mitochondrial OS=Mus musculus GN=Uqcrc2 PE=1 SV=1	Q9DB77	48 kDa	1	1	1.2	1.1	1.1	1.2	1.15	1.15
Cluster of Scaffold attachment factor B1 OS=Mus musculus GN=Safb PE=1 SV=2 (D3YXK2)	D3YXK2	105 kDa	1	1	1.2	1.1	1.2	1.1	1.15	1.15
Biliverdin reductase A OS=Mus musculus GN=Blvra PE=2 SV=1	Q9CY64	34 kDa	1	1	1.2	1.1	1.2	1.1	1.15	1.15
Apolipoprotein O-like OS=Mus musculus GN=Apool PE=2 SV=1	Q78IK4	29 kDa	1	1	1.2	1.1	1.2	1.1	1.15	1.15
Protein VAC14 homolog OS=Mus musculus GN=Vac14 PE=1 SV=1	Q80WQ2	88 kDa	1	1	1.1	1.2	1.1	1.2	1.15	1.15
Sodium/potassium-transporting ATPase subunit beta-3 OS=Mus musculus GN=Atp1b3 PE=1 SV=1	P97370	32 kDa	1	1	1.2	1.1	1.2	1.1	1.15	1.15
Probable aminopeptidase NPEPL1 OS=Mus musculus GN=Npepl1 PE=2 SV=1	Q6NSR8	56 kDa	1	1	1.1	1.2	1.1	1.2	1.15	1.15
Ficolin-1 OS=Mus musculus GN=Fcn1 PE=1 SV=1	O70165	36 kDa	1	1	1.2	1.1	1.2	1.1	1.15	1.15
Vacuolar protein sorting-associated protein 26B OS=Mus musculus GN=Vps26b PE=1 SV=1	Q8C0E2	39 kDa	1	1	1.2	1.1	1.1	1.2	1.15	1.15
Rho guanine nucleotide exchange factor 6 OS=Mus musculus GN=Arhgef6 PE=1 SV=1	Q8K4I3	87 kDa	1	1	1.2	1.1	1.2	1.1	1.15	1.15
CCA tRNA nucleotidyltransferase 1, mitochondrial OS=Mus musculus GN=Trnt1 PE=2 SV=1	Q8K1J6	50 kDa	1	1	1.1	1.2	1.1	1.2	1.15	1.15
Glutamine--fructose-6-phosphate aminotransferase [isomerizing] 1 OS=Mus musculus GN=Gfpt1 PE=1 SV=3	P47856	79 kDa	1	1	1.1	1.2	1.2	1.1	1.15	1.15
Histone-lysine N-methyltransferase setd3 OS=Mus musculus GN=Setd3 PE=1 SV=1	Q91WC0	67 kDa	1	1	1.1	1.2	1.2	1.1	1.15	1.15
Cluster of Phenazine biosynthesis-like domain-containing protein 1 OS=Mus musculus GN=Pbld1 PE=2 SV=2 (Q9DCG6)	Q9DCG6	32 kDa	1	1	1.2	1.1	1.2	1.1	1.15	1.15
Adipocyte plasma membrane-associated protein OS=Mus musculus GN=Apmap PE=1 SV=1	Q9D7N9	46 kDa	1	1	1.1	1	1.2	1.1	1.05	1.15
Peroxidasin homolog OS=Mus musculus GN=Pxdn PE=2 SV=2	Q3UQ28	165 kDa	1	1	1.1	1	1.2	1.1	1.05	1.15
Cluster of Proteasome subunit alpha type-7 OS=Mus musculus GN=Psma7 PE=1 SV=1 (Q9Z2U0)	Q9Z2U0	28 kDa	1	1	1	0.9	1.1	1.2	0.95	1.15
Fibronectin type-III domain-containing protein 3A OS=Mus musculus GN=Fndc3a PE=1 SV=3	Q8BX90	132 kDa	1	1	1.6	1.4	1.1	1.2	1.5	1.15
Signal recognition particle subunit SRP68 OS=Mus musculus GN=Srp68 PE=2 SV=2	Q8BMA6	71 kDa	1	1	1.5	1.3	1.2	1.1	1.4	1.15
Exportin-7 OS=Mus musculus GN=Xpo7 PE=2 SV=3	Q9EPK7	124 kDa	1	1	1.2	1.4	1.2	1.1	1.3	1.15
Endoplasmic reticulum-Golgi intermediate compartment protein 3 OS=Mus musculus GN=Ergic3 PE=2 SV=1	Q9CQE7	43 kDa	1	1	1.4	1.2	1.2	1.1	1.3	1.15
Nesprin-2 OS=Mus musculus GN=Syne2 PE=1 SV=2	Q6ZWQ0	783 kDa	1	1	1	1.2	1.1	1.2	1.1	1.15
Cob(I)yrinic acid a,c-diamide adenosyltransferase, mitochondrial OS=Mus musculus GN=Mmab PE=2 SV=1	Q9D273	26 kDa	1	1	1	1.2	1.1	1.2	1.1	1.15
Thrombospondin-2 OS=Mus musculus GN=Thbs2 PE=1 SV=2	Q03350	130 kDa	1	1	0.9	1.1	1.1	1.2	1	1.15
Hyaluronan-binding protein 2 OS=Mus musculus GN=Habp2 PE=1 SV=2	Q8K0D2	62 kDa	1	1	1.4	1.1	1.2	1.1	1.25	1.15
GTP-binding protein Rheb OS=Mus musculus GN=Rheb PE=1 SV=1	Q921J2	20 kDa	1	1	1	1.3	1.1	1.2	1.15	1.15
Collagen type IV alpha-3-binding protein OS=Mus musculus GN=Col4a3bp PE=1 SV=1	Q9EQG9	71 kDa	1	1	0.9	1.2	1.1	1.2	1.05	1.15
Alpha-1-acid glycoprotein 1 OS=Mus musculus GN=Orm1 PE=1 SV=1	Q60590	24 kDa	0.9	0.9	3.3	3.5	2.1	2.3	3.77778	2.44444
Cluster of Tubulin beta-5 chain OS=Mus musculus GN=Tubb5 PE=1 SV=1 (P99024)	P99024	50 kDa	1	1	1	1	1.1	1	1	1.05
Endoplasmin OS=Mus musculus GN=Hsp90b1 PE=1 SV=2	P08113	92 kDa	1	1	0.9	0.9	1	1.1	0.9	1.05
Periostin OS=Mus musculus GN=Postn PE=1 SV=2	Q62009	93 kDa	1	1	1.2	1.2	1	1.1	1.2	1.05
Cluster of Mitogen-activated protein kinase 1 OS=Mus musculus GN=Mapk1 PE=1 SV=3 (P63085)	P63085	41 kDa	1	1	1.2	1.2	1.1	1	1.2	1.05
Lamin-B2 OS=Mus musculus GN=Lmnb2 PE=1 SV=2	P21619	67 kDa	1	1	1.2	1.2	1	1.1	1.2	1.05
Alanine aminotransferase 1 OS=Mus musculus GN=Gpt PE=2 SV=3	Q8QZR5	55 kDa	1	1	0.9	0.9	1	1.1	0.9	1.05
Calumenin OS=Mus musculus GN=Calu PE=1 SV=1	O35887	37 kDa	1	1	0.8	0.8	1.1	1	0.8	1.05
Succinyl-CoA:3-ketoacid coenzyme A transferase 1, mitochondrial OS=Mus musculus GN=Oxct1 PE=1 SV=1	Q9D0K2	56 kDa	1	1	1	1	1.1	1	1	1.05
EH domain-containing protein 4 OS=Mus musculus GN=Ehd4 PE=1 SV=1	Q9EQP2	61 kDa	1	1	1.2	1.2	1	1.1	1.2	1.05
General vesicular transport factor p115 OS=Mus musculus GN=Uso1 PE=1 SV=2	Q9Z1Z0	107 kDa	1	1	1	1	1	1.1	1	1.05
Carnitine O-acetyltransferase OS=Mus musculus GN=Crat PE=1 SV=3	P47934	71 kDa	1	1	1.1	1.1	1.1	1	1.1	1.05
Afadin OS=Mus musculus GN=Mllt4 PE=1 SV=3	Q9QZQ1	207 kDa	1	1	1	1	1.1	1	1	1.05
E3 ubiquitin-protein ligase UBR4 OS=Mus musculus GN=Ubr4 PE=1 SV=1	A2AN08	572 kDa	1	1	1.1	1.1	1	1.1	1.1	1.05
Calcineurin B homologous protein 1 OS=Mus musculus GN=Chp1 PE=1 SV=2	P61022	22 kDa	1	1	0.8	0.8	1	1.1	0.8	1.05
Actin-related protein 2/3 complex subunit 1B OS=Mus musculus GN=Arpc1b PE=1 SV=4	Q9WV32	41 kDa	1	1	1.2	1.2	1.1	1	1.2	1.05
Insulin-degrading enzyme OS=Mus musculus GN=Ide PE=1 SV=1	Q9JHR7	118 kDa	1	1	0.9	0.9	1.1	1	0.9	1.05
E3 ubiquitin-protein ligase HECTD1 OS=Mus musculus GN=Hectd1 PE=1 SV=2	Q69ZR2	290 kDa	1	1	1	1	1.1	1	1	1.05
Macrophage-capping protein OS=Mus musculus GN=Capg PE=1 SV=2	P24452	39 kDa	1	1	1.2	1.2	1	1.1	1.2	1.05
Membrane-associated progesterone receptor component 1 OS=Mus musculus GN=Pgrmc1 PE=1 SV=4	O55022	22 kDa	1	1	1	1	1.1	1	1	1.05
Pleckstrin homology-like domain family B member 1 OS=Mus musculus GN=Phldb1 PE=1 SV=1	Q6PDH0	150 kDa	1	1	1	1	1.1	1	1	1.05
Exocyst complex component 5 OS=Mus musculus GN=Exoc5 PE=1 SV=2	Q3TPX4	82 kDa	1	1	1.2	1.2	1.1	1	1.2	1.05
Probable ATP-dependent RNA helicase DDX58 OS=Mus musculus GN=Ddx58 PE=1 SV=2	Q6Q899	106 kDa	1	1	1.2	1.2	1	1.1	1.2	1.05
NADH dehydrogenase [ubiquinone] 1 subunit C2 OS=Mus musculus GN=Ndufc2 PE=1 SV=1	Q9CQ54	14 kDa	1	1	1.2	1.2	1.1	1	1.2	1.05
Regulator of microtubule dynamics protein 3 OS=Mus musculus GN=Rmdn3 PE=1 SV=2	Q3UJU9	52 kDa	1	1	1.1	1.1	1.1	1	1.1	1.05
Mitofusin-2 OS=Mus musculus GN=Mfn2 PE=1 SV=3	Q80U63	86 kDa	1	1	1.1	1.1	1	1.1	1.1	1.05
COP9 signalosome complex subunit 1 OS=Mus musculus GN=Gps1 PE=1 SV=1	Q99LD4	53 kDa	1	1	1.1	1.1	1	1.1	1.1	1.05
Cytochrome c oxidase subunit 7A2, mitochondrial OS=Mus musculus GN=Cox7a2 PE=1 SV=2	P48771	9 kDa	1	1	1	1	1.1	1	1	1.05
Translationally-controlled tumor protein OS=Mus musculus GN=Tpt1 PE=1 SV=1	P63028	19 kDa	1	1	0.7	0.7	1	1.1	0.7	1.05
Mitochondrial import inner membrane translocase subunit TIM50 OS=Mus musculus GN=Timm50 PE=1 SV=1	Q9D880	40 kDa	1	1	0.9	0.9	1.1	1	0.9	1.05
Signal transducer and activator of transcription 3 OS=Mus musculus GN=Stat3 PE=1 SV=2	P42227	88 kDa	1	1	1.3	1.3	1	1.1	1.3	1.05
Septin-4 OS=Mus musculus GN=Sept4 PE=1 SV=1	P28661	55 kDa	1	1	0.9	0.9	1.1	1	0.9	1.05
Syntaxin-12 OS=Mus musculus GN=Stx12 PE=1 SV=1	Q9ER00	31 kDa	1	1	0.9	0.9	1.1	1	0.9	1.05
26S proteasome non-ATPase regulatory subunit 7 OS=Mus musculus GN=Psmd7 PE=1 SV=2	P26516	37 kDa	1	1	1.2	1.2	1.1	1	1.2	1.05
Myelin protein P0 OS=Mus musculus GN=Mpz PE=1 SV=1	P27573	28 kDa	1.1	1.1	1	1	1.1	1	0.909091	0.954545
Ig lambda-1 chain C region OS=Mus musculus PE=1 SV=1	P01843	12 kDa	1	1	1.6	1.6	1.1	1	1.6	1.05
FERM, RhoGEF and pleckstrin domain-containing protein 1 OS=Mus musculus GN=Farp1 PE=1 SV=1	F8VPU2	119 kDa	1	1	1	1	1	1.1	1	1.05
Zinc finger CCCH-type antiviral protein 1 OS=Mus musculus GN=Zc3hav1 PE=1 SV=1	Q3UPF5	107 kDa	1	1	1.2	1.2	1.1	1	1.2	1.05
Protein Red OS=Mus musculus GN=Ik PE=2 SV=2	Q9Z1M8	66 kDa	1	1	0.9	0.9	1	1.1	0.9	1.05
Bisphosphoglycerate mutase OS=Mus musculus GN=Bpgm PE=2 SV=2	P15327	30 kDa	1	1	0.9	0.9	1.1	1	0.9	1.05
LanC-like protein 1 OS=Mus musculus GN=Lancl1 PE=1 SV=1	O89112	45 kDa	1	1	1.1	1.1	1.1	1	1.1	1.05
Receptor expression-enhancing protein 6 OS=Mus musculus GN=Reep6 PE=2 SV=1	Q9JM62	22 kDa	1	1	0.9	0.9	1	1.1	0.9	1.05
Ig kappa chain V-V region T1 OS=Mus musculus PE=4 SV=1	P01637	14 kDa	1.1	1.1	1.6	1.7	1	1.1	1.5	0.954545
Coronin-1A OS=Mus musculus GN=Coro1a PE=1 SV=5	O89053	51 kDa	1	1	1.4	1.5	1	1.1	1.45	1.05
FACT complex subunit SPT16 OS=Mus musculus GN=Supt16h PE=1 SV=2	Q920B9	120 kDa	1	1	1.3	1.4	1	1.1	1.35	1.05
Epididymal secretory protein E1 OS=Mus musculus GN=Npc2 PE=2 SV=1	Q9Z0J0	16 kDa	1	1	1.4	1.3	1.1	1	1.35	1.05
Small nuclear ribonucleoprotein Sm D2 OS=Mus musculus GN=Snrpd2 PE=1 SV=1	P62317	14 kDa	1	1	1.3	1.2	1.1	1	1.25	1.05
Phosphatidylinositol 4-phosphate 3-kinase C2 domain-containing subunit alpha OS=Mus musculus GN=Pik3c2a PE=1 SV=2	Q61194	191 kDa	1	1	1.2	1.3	1.1	1	1.25	1.05
Glucosamine-6-phosphate isomerase 1 OS=Mus musculus GN=Gnpda1 PE=2 SV=3	O88958	33 kDa	1	1	1.1	1.2	1.1	1	1.15	1.05
Adenylosuccinate synthetase isozyme 2 OS=Mus musculus GN=Adss PE=1 SV=2	P46664	50 kDa	1	1	1.1	1.2	1	1.1	1.15	1.05
CCAAT/enhancer-binding protein alpha OS=Mus musculus GN=Cebpa PE=1 SV=2	P53566	37 kDa	1	1	1.1	1.2	1.1	1	1.15	1.05
Short-chain specific acyl-CoA dehydrogenase, mitochondrial OS=Mus musculus GN=Acads PE=2 SV=2	Q07417	45 kDa	1	1	1.1	1	1.1	1	1.05	1.05
Rho-associated protein kinase 1 OS=Mus musculus GN=Rock1 PE=1 SV=1	P70335	158 kDa	1	1	1.1	1	1.1	1	1.05	1.05
Melanoma inhibitory activity protein 3 OS=Mus musculus GN=Mia3 PE=1 SV=2	Q8BI84	214 kDa	1	1	1.1	1	1.1	1	1.05	1.05
Thyroid hormone receptor-associated protein 3 OS=Mus musculus GN=Thrap3 PE=1 SV=1	Q569Z6	108 kDa	1	1	1.1	1	1	1.1	1.05	1.05
SEC23-interacting protein OS=Mus musculus GN=Sec23ip PE=1 SV=2	Q6NZC7	111 kDa	1	1	1	1.1	1.1	1	1.05	1.05
Exocyst complex component 1 OS=Mus musculus GN=Exoc1 PE=2 SV=4	Q8R3S6	102 kDa	1	1	1	1.1	1	1.1	1.05	1.05
Thrombomodulin OS=Mus musculus GN=Thbd PE=1 SV=1	P15306	62 kDa	1	1	1	1.1	1	1.1	1.05	1.05
Beta-sarcoglycan OS=Mus musculus GN=Sgcb PE=1 SV=1	P82349	35 kDa	1	1	1.1	1	1.1	1	1.05	1.05
NEDD8 ultimate buster 1 OS=Mus musculus GN=Nub1 PE=1 SV=2	P54729	70 kDa	1	1	1.1	1	1.1	1	1.05	1.05
Nucleoporin SEH1 OS=Mus musculus GN=Seh1l PE=2 SV=1	Q8R2U0	40 kDa	1	1	1.1	1	1	1.1	1.05	1.05
LisH domain and HEAT repeat-containing protein KIAA1468 OS=Mus musculus GN=Kiaa1468 PE=1 SV=1	Q148V7	135 kDa	1	1	1	1.1	1.1	1	1.05	1.05
Importin subunit alpha-7 OS=Mus musculus GN=Kpna6 PE=1 SV=2	O35345	60 kDa	1	1	1	1.1	1	1.1	1.05	1.05
DNA-directed RNA polymerase II subunit RPB11 OS=Mus musculus GN=Polr2j PE=2 SV=1	O08740	13 kDa	1	1	1.1	1	1.1	1	1.05	1.05
Neuronal growth regulator 1 OS=Mus musculus GN=Negr1 PE=1 SV=1	Q80Z24	38 kDa	1	1	1	1.1	1	1.1	1.05	1.05
Protein C19orf12 homolog OS=Mus musculus PE=2 SV=1	Q8WUR0	15 kDa	1	1	1	1.1	1	1.1	1.05	1.05
Serpin H1 OS=Mus musculus GN=Serpinh1 PE=1 SV=3	P19324	47 kDa	1	1	1	0.9	1.1	1	0.95	1.05
Alcohol dehydrogenase [NADP(+)] OS=Mus musculus GN=Akr1a1 PE=1 SV=3	Q9JII6	37 kDa	1	1	0.9	1	1	1.1	0.95	1.05
Fascin OS=Mus musculus GN=Fscn1 PE=1 SV=4	Q61553	55 kDa	1	1	1	0.9	1.1	1	0.95	1.05
Cytoplasmic dynein 1 light intermediate chain 2 OS=Mus musculus GN=Dync1li2 PE=1 SV=2	Q6PDL0	54 kDa	1	1	0.9	1	1	1.1	0.95	1.05
Transcriptional activator protein Pur-alpha OS=Mus musculus GN=Pura PE=1 SV=1	P42669	35 kDa	1	1	1	0.9	1.1	1	0.95	1.05
Paralemmin-1 OS=Mus musculus GN=Palm PE=1 SV=1	Q9Z0P4	42 kDa	1	1	0.9	0.8	1.1	1	0.85	1.05
Cluster of Ferritin light chain 1 OS=Mus musculus GN=Ftl1 PE=1 SV=2 (P29391)	P29391	21 kDa	1	1	1.4	1.6	1.1	1	1.5	1.05
Fatty acid-binding protein, epidermal OS=Mus musculus GN=Fabp5 PE=1 SV=3	Q05816	15 kDa	1.1	1.1	1.3	1.1	1.1	1	1.09091	0.954545
Tyrosine-protein kinase JAK1 OS=Mus musculus GN=Jak1 PE=1 SV=1	P52332	133 kDa	1	1	1.1	1.3	1	1.1	1.2	1.05
Endoplasmic reticulum aminopeptidase 1 OS=Mus musculus GN=Erap1 PE=2 SV=2	Q9EQH2	107 kDa	1	1	1	1.2	1	1.1	1.1	1.05
Ataxin-10 OS=Mus musculus GN=Atxn10 PE=1 SV=2	P28658	54 kDa	1	1	1.2	1	1.1	1	1.1	1.05
Importin-9 OS=Mus musculus GN=Ipo9 PE=1 SV=3	Q91YE6	116 kDa	1	1	1	1.2	1	1.1	1.1	1.05
Cluster of Complement C1r-A subcomponent OS=Mus musculus GN=C1ra PE=1 SV=1 (Q8CG16)	Q8CG16	80 kDa	1	1	0.9	1.1	1.1	1	1	1.05
Cluster of Glia maturation factor gamma OS=Mus musculus GN=Gmfg PE=1 SV=1 (Q9ERL7)	Q9ERL7	17 kDa	1	1	0.8	1	1.1	1	0.9	1.05
Alpha-1-syntrophin OS=Mus musculus GN=Snta1 PE=1 SV=1	Q61234	54 kDa	1	1	0.9	0.7	1.1	1	0.8	1.05
Bifunctional 3'-phosphoadenosine 5'-phosphosulfate synthase 2 OS=Mus musculus GN=Papss2 PE=1 SV=2	O88428	70 kDa	1	1	1	1.4	1	1.1	1.2	1.05
N-acetyl-D-glucosamine kinase OS=Mus musculus GN=Nagk PE=2 SV=3	Q9QZ08	37 kDa	1	1	1.4	1	1	1.1	1.2	1.05
Cluster of Alpha-1-antitrypsin 1-1 OS=Mus musculus GN=Serpina1a PE=1 SV=4 (P07758)	P07758	46 kDa	1	1	1	1	0.9	1	1	0.95
Protein disulfide-isomerase A4 OS=Mus musculus GN=Pdia4 PE=1 SV=3	P08003	72 kDa	1	1	0.8	0.8	1	0.9	0.8	0.95
Acetyl-CoA acetyltransferase, mitochondrial OS=Mus musculus GN=Acat1 PE=1 SV=1	Q8QZT1	45 kDa	1	1	0.9	0.9	0.9	1	0.9	0.95
A-kinase anchor protein 12 OS=Mus musculus GN=Akap12 PE=1 SV=1	Q9WTQ5	181 kDa	1	1	0.7	0.7	1	0.9	0.7	0.95
Vitamin D-binding protein OS=Mus musculus GN=Gc PE=1 SV=2	P21614	54 kDa	1	1	1.2	1.2	1	0.9	1.2	0.95
Methylmalonate-semialdehyde dehydrogenase [acylating], mitochondrial OS=Mus musculus GN=Aldh6a1 PE=1 SV=1	Q9EQ20	58 kDa	1	1	0.9	0.9	0.9	1	0.9	0.95
Cytochrome b5 OS=Mus musculus GN=Cyb5a PE=1 SV=2	P56395	15 kDa	0.9	0.9	0.8	0.8	0.9	1	0.888889	1.05556
Ras suppressor protein 1 OS=Mus musculus GN=Rsu1 PE=2 SV=3	Q01730	32 kDa	1	1	0.9	0.9	0.9	1	0.9	0.95
14-3-3 protein theta OS=Mus musculus GN=Ywhaq PE=1 SV=1	P68254	28 kDa	1	1	1	1	0.9	1	1	0.95
Cytosolic non-specific dipeptidase OS=Mus musculus GN=Cndp2 PE=1 SV=1	Q9D1A2	53 kDa	1	1	1.1	1.1	0.9	1	1.1	0.95
Dihydrolipoyl dehydrogenase, mitochondrial OS=Mus musculus GN=Dld PE=1 SV=2	O08749	54 kDa	1	1	0.9	0.9	1	0.9	0.9	0.95
Cluster of Phosphoglycerate mutase 1 OS=Mus musculus GN=Pgam1 PE=1 SV=3 (Q9DBJ1)	Q9DBJ1	29 kDa	0.9	0.9	1.1	1.1	0.9	1	1.22222	1.05556
NADH dehydrogenase [ubiquinone] flavoprotein 1, mitochondrial OS=Mus musculus GN=Ndufv1 PE=1 SV=1	Q91YT0	51 kDa	1	1	0.9	0.9	0.9	1	0.9	0.95
DNA damage-binding protein 1 OS=Mus musculus GN=Ddb1 PE=1 SV=2	Q3U1J4	127 kDa	1	1	0.9	0.9	0.9	1	0.9	0.95
Bifunctional purine biosynthesis protein PURH OS=Mus musculus GN=Atic PE=1 SV=2	Q9CWJ9	64 kDa	1	1	1.1	1.1	0.9	1	1.1	0.95
Protein Hook homolog 3 OS=Mus musculus GN=Hook3 PE=1 SV=2	Q8BUK6	83 kDa	1	1	0.9	0.9	1	0.9	0.9	0.95
Matrin-3 OS=Mus musculus GN=Matr3 PE=1 SV=1	Q8K310	95 kDa	1	1	1.1	1.1	1	0.9	1.1	0.95
Glutathione peroxidase 1 OS=Mus musculus GN=Gpx1 PE=1 SV=2	P11352	22 kDa	1	1	0.8	0.8	1	0.9	0.8	0.95
Isocitrate dehydrogenase [NAD] subunit gamma 1, mitochondrial OS=Mus musculus GN=Idh3g PE=1 SV=1	P70404	43 kDa	1	1	1	1	1	0.9	1	0.95
Phospholipase A-2-activating protein OS=Mus musculus GN=Plaa PE=2 SV=4	P27612	87 kDa	1	1	1	1	1	0.9	1	0.95
Stabilin-1 OS=Mus musculus GN=Stab1 PE=1 SV=1	Q8R4Y4	276 kDa	1	1	0.9	0.9	1	0.9	0.9	0.95
Proteasome subunit alpha type-3 OS=Mus musculus GN=Psma3 PE=1 SV=3	O70435	28 kDa	1	1	0.9	0.9	0.9	1	0.9	0.95
Niban-like protein 1 OS=Mus musculus GN=Fam129b PE=1 SV=2	Q8R1F1	85 kDa	1	1	1	1	1	0.9	1	0.95
Cytochrome b-c1 complex subunit Rieske, mitochondrial OS=Mus musculus GN=Uqcrfs1 PE=1 SV=1	Q9CR68	29 kDa	1.1	1.1	1	1	0.9	1	0.909091	0.863636
Proteasome subunit alpha type-6 OS=Mus musculus GN=Psma6 PE=1 SV=1	Q9QUM9	27 kDa	1	1	0.9	0.9	0.9	1	0.9	0.95
Acylamino-acid-releasing enzyme OS=Mus musculus GN=Apeh PE=2 SV=3	Q8R146	82 kDa	1	1	0.9	0.9	0.9	1	0.9	0.95
Phosphatidylinositol-glycan-specific phospholipase D OS=Mus musculus GN=Gpld1 PE=1 SV=1	O70362	93 kDa	1	1	1	1	0.9	1	1	0.95
Nuclear pore complex protein Nup98-Nup96 OS=Mus musculus GN=Nup98 PE=1 SV=2	Q6PFD9	197 kDa	1	1	1	1	0.9	1	1	0.95
Probable ATP-dependent RNA helicase DDX46 OS=Mus musculus GN=Ddx46 PE=1 SV=2	Q569Z5	117 kDa	1	1	1.1	1.1	1	0.9	1.1	0.95
Actin-related protein 2/3 complex subunit 5 OS=Mus musculus GN=Arpc5 PE=2 SV=3	Q9CPW4	16 kDa	1	1	1	1	0.9	1	1	0.95
Xaa-Pro aminopeptidase 1 OS=Mus musculus GN=Xpnpep1 PE=2 SV=1	Q6P1B1	70 kDa	1	1	0.9	0.9	1	0.9	0.9	0.95
Autophagy-related protein 16-1 OS=Mus musculus GN=Atg16l1 PE=1 SV=1	Q8C0J2	68 kDa	1	1	0.8	0.8	1	0.9	0.8	0.95
Rab GTPase-binding effector protein 1 OS=Mus musculus GN=Rabep1 PE=1 SV=2	O35551	100 kDa	1	1	0.9	0.9	1	0.9	0.9	0.95
Glutaminase kidney isoform, mitochondrial OS=Mus musculus GN=Gls PE=1 SV=1	D3Z7P3	74 kDa	1	1	1	1	1	0.9	1	0.95
Putative ATP-dependent Clp protease proteolytic subunit, mitochondrial OS=Mus musculus GN=Clpp PE=2 SV=1	O88696	30 kDa	1	1	1	1	0.9	1	1	0.95
Cystatin-B OS=Mus musculus GN=Cstb PE=1 SV=1	Q62426	11 kDa	1	1	1.1	1.1	0.9	1	1.1	0.95
PC4 and SFRS1-interacting protein OS=Mus musculus GN=Psip1 PE=1 SV=1	Q99JF8	60 kDa	1	1	1.4	1.4	1	0.9	1.4	0.95
Splicing factor 3A subunit 3 OS=Mus musculus GN=Sf3a3 PE=2 SV=2	Q9D554	59 kDa	1	1	1	1	0.9	1	1	0.95
Focal adhesion kinase 1 OS=Mus musculus GN=Ptk2 PE=1 SV=3	P34152	124 kDa	1	1	1	1	0.9	1	1	0.95
Dynactin subunit 3 OS=Mus musculus GN=Dctn3 PE=2 SV=2	Q9Z0Y1	21 kDa	1	1	0.9	0.9	0.9	1	0.9	0.95
Phosphatidylinositol 3,4,5-trisphosphate 5-phosphatase 2 OS=Mus musculus GN=Inppl1 PE=1 SV=1	Q6P549	139 kDa	1	1	0.9	0.9	0.9	1	0.9	0.95
RUN and FYVE domain-containing protein 1 OS=Mus musculus GN=Rufy1 PE=1 SV=1	Q8BIJ7	80 kDa	1	1	1	1	1	0.9	1	0.95
Prostaglandin G/H synthase 1 OS=Mus musculus GN=Ptgs1 PE=2 SV=1	P22437	69 kDa	1	1	1.1	1.1	0.9	1	1.1	0.95
Putative N-acetylglucosamine-6-phosphate deacetylase OS=Mus musculus GN=Amdhd2 PE=2 SV=1	Q8JZV7	44 kDa	1	1	1.1	1.1	0.9	1	1.1	0.95
Trafficking protein particle complex subunit 10 OS=Mus musculus GN=Trappc10 PE=2 SV=2	Q3TLI0	142 kDa	1	1	1	1	0.9	1	1	0.95
Sodium/potassium-transporting ATPase subunit beta-1 OS=Mus musculus GN=Atp1b1 PE=1 SV=1	P14094	35 kDa	0.9	0.9	1.2	1.2	0.9	1	1.33333	1.05556
Dynactin subunit 5 OS=Mus musculus GN=Dctn5 PE=1 SV=1	Q9QZB9	20 kDa	1	1	1.1	1.1	0.9	1	1.1	0.95
39S ribosomal protein L49, mitochondrial OS=Mus musculus GN=Mrpl49 PE=2 SV=1	Q9CQ40	19 kDa	1	1	1	1	0.9	1	1	0.95
Thiopurine S-methyltransferase OS=Mus musculus GN=Tpmt PE=1 SV=1	O55060	28 kDa	1	1	0.8	0.8	0.9	1	0.8	0.95
Biogenesis of lysosome-related organelles complex 1 subunit 2 OS=Mus musculus GN=Bloc1s2 PE=1 SV=1	Q9CWG9	16 kDa	1	1	0.8	0.8	0.9	1	0.8	0.95
Kynurenine--oxoglutarate transaminase 1 OS=Mus musculus GN=Ccbl1 PE=2 SV=1	Q8BTY1	48 kDa	1	1	1	1	1	0.9	1	0.95
THO complex subunit 6 homolog OS=Mus musculus GN=Thoc6 PE=2 SV=1	Q5U4D9	37 kDa	1	1	0.9	0.9	0.9	1	0.9	0.95
Exosome complex component RRP45 OS=Mus musculus GN=Exosc9 PE=2 SV=1	Q9JHI7	49 kDa	1	1	1	1	0.9	1	1	0.95
Exosome complex component RRP41 OS=Mus musculus GN=Exosc4 PE=2 SV=3	Q921I9	26 kDa	1	1	1	1	1	0.9	1	0.95
Kininogen-1 OS=Mus musculus GN=Kng1 PE=1 SV=1	O08677	73 kDa	1	1	1.2	1.1	0.9	1	1.15	0.95
Retinal dehydrogenase 1 OS=Mus musculus GN=Aldh1a1 PE=1 SV=5	P24549	54 kDa	1	1	1.1	1.2	0.9	1	1.15	0.95
NADH dehydrogenase [ubiquinone] 1 alpha subcomplex subunit 13 OS=Mus musculus GN=Ndufa13 PE=1 SV=3	Q9ERS2	17 kDa	1	1	1.2	1.1	1	0.9	1.15	0.95
WD repeat-containing protein 61 OS=Mus musculus GN=Wdr61 PE=2 SV=1	Q9ERF3	34 kDa	1	1	1.1	1.2	1	0.9	1.15	0.95
Ras-related protein Rab-31 OS=Mus musculus GN=Rab31 PE=1 SV=1	Q921E2	21 kDa	1	1	1.2	1.1	1	0.9	1.15	0.95
Heterogeneous nuclear ribonucleoproteins A2/B1 OS=Mus musculus GN=Hnrnpa2b1 PE=1 SV=2	O88569	37 kDa	1.1	1.1	1.1	1	1	0.9	0.954545	0.863636
Cluster of L-lactate dehydrogenase A chain OS=Mus musculus GN=Ldha PE=1 SV=3 (P06151)	P06151	36 kDa	1	1	1	1.1	0.9	1	1.05	0.95
Cluster of LIM and senescent cell antigen-like-containing domain protein 1 OS=Mus musculus GN=Lims1 PE=1 SV=3 (Q99JW4)	Q99JW4	37 kDa	1	1	1.1	1	0.9	1	1.05	0.95
Serine/threonine-protein kinase MRCK beta OS=Mus musculus GN=Cdc42bpb PE=1 SV=2	Q7TT50	195 kDa	1	1	1	1.1	0.9	1	1.05	0.95
High mobility group protein HMG-I/HMG-Y OS=Mus musculus GN=Hmga1 PE=1 SV=4	P17095	12 kDa	1	1	1.1	1	1	0.9	1.05	0.95
Integrin alpha-M OS=Mus musculus GN=Itgam PE=1 SV=2	P05555	127 kDa	1	1	1	1.1	0.9	1	1.05	0.95
ATPase family AAA domain-containing protein 1 OS=Mus musculus GN=Atad1 PE=1 SV=1	Q9D5T0	41 kDa	1	1	1	1.1	1	0.9	1.05	0.95
UBX domain-containing protein 7 OS=Mus musculus GN=Ubxn7 PE=1 SV=2	Q6P5G6	52 kDa	1	1	1	1.1	1	0.9	1.05	0.95
Nuclear cap-binding protein subunit 2 OS=Mus musculus GN=Ncbp2 PE=1 SV=1	Q9CQ49	18 kDa	1	1	1.1	1	1	0.9	1.05	0.95
Leucine-rich PPR motif-containing protein, mitochondrial OS=Mus musculus GN=Lrpprc PE=1 SV=2	Q6PB66	157 kDa	1	1	1	0.9	0.9	1	0.95	0.95
Cytochrome b5 type B OS=Mus musculus GN=Cyb5b PE=1 SV=1	Q9CQX2	16 kDa	1	1	0.9	1	0.9	1	0.95	0.95
Integrin alpha-1 OS=Mus musculus GN=Itga1 PE=2 SV=2	Q3V3R4	131 kDa	1	1	0.9	1	1	0.9	0.95	0.95
Serum paraoxonase/arylesterase 2 OS=Mus musculus GN=Pon2 PE=1 SV=2	Q62086	40 kDa	1	1	0.9	1	0.9	1	0.95	0.95
DnaJ homolog subfamily A member 2 OS=Mus musculus GN=Dnaja2 PE=1 SV=1	Q9QYJ0	46 kDa	1	1	0.9	1	0.9	1	0.95	0.95
Protein PRRC2C OS=Mus musculus GN=Prrc2c PE=1 SV=3	Q3TLH4	311 kDa	1	1	1	0.9	1	0.9	0.95	0.95
Ubiquitin carboxyl-terminal hydrolase 7 OS=Mus musculus GN=Usp7 PE=1 SV=1	Q6A4J8	128 kDa	1	1	0.9	1	0.9	1	0.95	0.95
Catechol O-methyltransferase OS=Mus musculus GN=Comt PE=1 SV=2	O88587	29 kDa	1	1	1	0.9	0.9	1	0.95	0.95
Phosphoacetylglucosamine mutase OS=Mus musculus GN=Pgm3 PE=1 SV=1	Q9CYR6	59 kDa	1	1	1	0.9	1	0.9	0.95	0.95
Prolyl 4-hydroxylase subunit alpha-1 OS=Mus musculus GN=P4ha1 PE=2 SV=2	Q60715	61 kDa	1	1	0.9	1	0.9	1	0.95	0.95
Vacuolar protein sorting-associated protein 28 homolog OS=Mus musculus GN=Vps28 PE=2 SV=1	Q9D1C8	25 kDa	1	1	0.9	1	0.9	1	0.95	0.95
Brain-specific angiogenesis inhibitor 1-associated protein 2 OS=Mus musculus GN=Baiap2 PE=1 SV=2	Q8BKX1	59 kDa	1	1	0.9	1	1	0.9	0.95	0.95
Protein sel-1 homolog 1 OS=Mus musculus GN=Sel1l PE=2 SV=2	Q9Z2G6	88 kDa	1	1	0.9	1	0.9	1	0.95	0.95
Exosome complex component RRP43 OS=Mus musculus GN=Exosc8 PE=2 SV=1	Q9D753	30 kDa	1	1	1	0.9	0.9	1	0.95	0.95
Peroxisomal N(1)-acetyl-spermine/spermidine oxidase OS=Mus musculus GN=Paox PE=1 SV=3	Q8C0L6	55 kDa	1	1	0.9	1	0.9	1	0.95	0.95
Mitogen-activated protein kinase 14 OS=Mus musculus GN=Mapk14 PE=1 SV=3	P47811	41 kDa	1	1	1	0.9	1	0.9	0.95	0.95
Cluster of TSC22 domain family protein 4 OS=Mus musculus GN=Tsc22d4 PE=2 SV=2 (Q9EQN3)	Q9EQN3	40 kDa	1	1	0.8	0.9	0.9	1	0.85	0.95
Golgin subfamily A member 2 OS=Mus musculus GN=Golga2 PE=1 SV=3	Q921M4	113 kDa	1	1	0.9	0.8	0.9	1	0.85	0.95
Geranylgeranyl transferase type-2 subunit alpha OS=Mus musculus GN=Rabggta PE=1 SV=1	Q9JHK4	65 kDa	1	1	0.8	0.9	0.9	1	0.85	0.95
Histamine N-methyltransferase OS=Mus musculus GN=Hnmt PE=1 SV=1	Q91VF2	34 kDa	1	1	0.8	0.9	0.9	1	0.85	0.95
NEDD8-activating enzyme E1 regulatory subunit OS=Mus musculus GN=Nae1 PE=2 SV=1	Q8VBW6	60 kDa	1	1	0.9	0.8	1	0.9	0.85	0.95
Neuroplastin OS=Mus musculus GN=Nptn PE=1 SV=3	P97300	44 kDa	1	1	0.8	0.9	1	0.9	0.85	0.95
Phospholipase D4 OS=Mus musculus GN=Pld4 PE=2 SV=1	Q8BG07	56 kDa	1.1	1.1	0.8	0.9	0.9	1	0.772727	0.863636
CD99 antigen-like protein 2 OS=Mus musculus GN=Cd99l2 PE=1 SV=1	Q8BIF0	25 kDa	1	1	0.8	0.9	0.9	1	0.85	0.95
Neuronal proto-oncogene tyrosine-protein kinase Src OS=Mus musculus GN=Src PE=1 SV=4	P05480	61 kDa	1	1	0.8	0.9	0.9	1	0.85	0.95
Peroxiredoxin-4 OS=Mus musculus GN=Prdx4 PE=1 SV=1	O08807	31 kDa	1	1	0.7	0.8	0.9	1	0.75	0.95
Bcl-2-associated transcription factor 1 OS=Mus musculus GN=Bclaf1 PE=1 SV=2	Q8K019	106 kDa	1	1	1	1.2	0.9	1	1.1	0.95
Aldehyde dehydrogenase family 16 member A1 OS=Mus musculus GN=Aldh16a1 PE=2 SV=2	Q571I9	85 kDa	1	1	1	1.2	1	0.9	1.1	0.95
Fibroleukin OS=Mus musculus GN=Fgl2 PE=1 SV=1	P12804	49 kDa	1	1	1	1.2	1	0.9	1.1	0.95
Regulatory-associated protein of mTOR OS=Mus musculus GN=Rptor PE=1 SV=1	Q8K4Q0	149 kDa	1	1	1	1.2	1	0.9	1.1	0.95
Rho GTPase-activating protein 10 OS=Mus musculus GN=Arhgap10 PE=1 SV=2	Q6Y5D8	89 kDa	1	1	1.2	1	1	0.9	1.1	0.95
Kinectin OS=Mus musculus GN=Ktn1 PE=1 SV=1	Q61595	153 kDa	1	1	0.9	1.1	0.9	1	1	0.95
Acylphosphatase-2 OS=Mus musculus GN=Acyp2 PE=2 SV=2	P56375	12 kDa	1	1	0.9	1.1	0.9	1	1	0.95
Ubiquitin-conjugating enzyme E2 O OS=Mus musculus GN=Ube2o PE=1 SV=3	Q6ZPJ3	141 kDa	1	1	0.8	1	1	0.9	0.9	0.95
Rab GTPase-binding effector protein 2 OS=Mus musculus GN=Rabep2 PE=2 SV=3	Q91WG2	62 kDa	1	1	1	0.8	1	0.9	0.9	0.95
28S ribosomal protein S27, mitochondrial OS=Mus musculus GN=Mrps27 PE=2 SV=2	Q8BK72	48 kDa	1	1	0.8	1	0.9	1	0.9	0.95
Mitochondrial peptide methionine sulfoxide reductase OS=Mus musculus GN=Msra PE=1 SV=1	Q9D6Y7	26 kDa	1	1	1	0.8	1	0.9	0.9	0.95
Protein Noxp20 OS=Mus musculus GN=Fam114a1 PE=2 SV=1	Q9D281	61 kDa	1	1	1	0.8	1	0.9	0.9	0.95
La-related protein 7 OS=Mus musculus GN=Larp7 PE=1 SV=2	Q05CL8	65 kDa	1	1	0.8	1	1	0.9	0.9	0.95
28S ribosomal protein S26, mitochondrial OS=Mus musculus GN=Mrps26 PE=2 SV=1	Q80ZS3	23 kDa	1	1	1.4	1.1	0.9	1	1.25	0.95
Coagulation factor X OS=Mus musculus GN=F10 PE=1 SV=1	O88947	54 kDa	1	1	1.1	1.4	0.9	1	1.25	0.95
Mesencephalic astrocyte-derived neurotrophic factor OS=Mus musculus GN=Manf PE=1 SV=1	Q9CXI5	20 kDa	1	1	0.7	0.9	0.9	1	0.8	0.95
Ankyrin repeat domain-containing protein 13A OS=Mus musculus GN=Ankrd13a PE=1 SV=2	Q80UP5	67 kDa	1	1	0.9	0.7	1	0.9	0.8	0.95
Dihydrofolate reductase OS=Mus musculus GN=Dhfr PE=1 SV=3	P00375	22 kDa	1	1	1	1.3	1	0.9	1.15	0.95
Mitochondrial calcium uniporter regulator 1 OS=Mus musculus GN=Mcur1 PE=2 SV=1	Q9CXD6	38 kDa	1	1	0.9	1.2	0.9	1	1.05	0.95
G protein-regulated inducer of neurite outgrowth 3 OS=Mus musculus GN=Gprin3 PE=1 SV=1	Q8BWS5	80 kDa	1	1	0.8	0.6	0.9	1	0.7	0.95
Cluster of Glutathione S-transferase Mu 1 OS=Mus musculus GN=Gstm1 PE=1 SV=2 (P10649)	P10649	26 kDa	1	1	1	1	0.8	0.9	1	0.85
Peroxiredoxin-2 OS=Mus musculus GN=Prdx2 PE=1 SV=3	Q61171	22 kDa	1	1	0.8	0.8	0.9	0.8	0.8	0.85
Heterogeneous nuclear ribonucleoprotein K OS=Mus musculus GN=Hnrnpk PE=1 SV=1	P61979	51 kDa	1	1	0.9	0.9	0.8	0.9	0.9	0.85
ATP-dependent RNA helicase DDX1 OS=Mus musculus GN=Ddx1 PE=1 SV=1	Q91VR5	83 kDa	1	1	0.9	0.9	0.9	0.8	0.9	0.85
UTP--glucose-1-phosphate uridylyltransferase OS=Mus musculus GN=Ugp2 PE=2 SV=3	Q91ZJ5	57 kDa	1	1	0.8	0.8	0.8	0.9	0.8	0.85
Rab GDP dissociation inhibitor alpha OS=Mus musculus GN=Gdi1 PE=1 SV=3	P50396	51 kDa	1	1	0.9	0.9	0.9	0.8	0.9	0.85
Puromycin-sensitive aminopeptidase OS=Mus musculus GN=Npepps PE=1 SV=2	Q11011	103 kDa	1	1	0.8	0.8	0.9	0.8	0.8	0.85
10 kDa heat shock protein, mitochondrial OS=Mus musculus GN=Hspe1 PE=1 SV=2	Q64433	11 kDa	1	1	0.8	0.8	0.9	0.8	0.8	0.85
Golgin subfamily A member 4 OS=Mus musculus GN=Golga4 PE=1 SV=2	Q91VW5	258 kDa	1	1	0.9	0.9	0.9	0.8	0.9	0.85
GrpE protein homolog 1, mitochondrial OS=Mus musculus GN=Grpel1 PE=1 SV=1	Q99LP6	24 kDa	1	1	0.8	0.8	0.8	0.9	0.8	0.85
Sorting nexin-6 OS=Mus musculus GN=Snx6 PE=1 SV=2	Q6P8X1	47 kDa	1	1	0.9	0.9	0.9	0.8	0.9	0.85
Nuclear migration protein nudC OS=Mus musculus GN=Nudc PE=1 SV=1	O35685	38 kDa	1	1	0.9	0.9	0.8	0.9	0.9	0.85
Protein SET OS=Mus musculus GN=Set PE=1 SV=1	Q9EQU5	33 kDa	1	1	1.1	1.1	0.8	0.9	1.1	0.85
Proteasome subunit alpha type-5 OS=Mus musculus GN=Psma5 PE=1 SV=1	Q9Z2U1	26 kDa	1	1	0.8	0.8	0.8	0.9	0.8	0.85
Coiled-coil-helix-coiled-coil-helix domain-containing protein 3, mitochondrial OS=Mus musculus GN=Chchd3 PE=1 SV=1	Q9CRB9	26 kDa	1	1	0.8	0.8	0.8	0.9	0.8	0.85
Acetyl-CoA acetyltransferase, cytosolic OS=Mus musculus GN=Acat2 PE=1 SV=2	Q8CAY6	41 kDa	1	1	0.9	0.9	0.9	0.8	0.9	0.85
Asparagine synthetase [glutamine-hydrolyzing] OS=Mus musculus GN=Asns PE=2 SV=3	Q61024	64 kDa	1	1	0.9	0.9	0.8	0.9	0.9	0.85
Proteasome subunit alpha type-4 OS=Mus musculus GN=Psma4 PE=1 SV=1	Q9R1P0	29 kDa	1	1	0.8	0.8	0.8	0.9	0.8	0.85
Cluster of Disks large homolog 1 OS=Mus musculus GN=Dlg1 PE=1 SV=1 (Q811D0)	Q811D0	100 kDa	1	1	0.9	0.9	0.9	0.8	0.9	0.85
Complement component 1 Q subcomponent-binding protein, mitochondrial OS=Mus musculus GN=C1qbp PE=1 SV=1	O35658	31 kDa	1	1	1	1	0.8	0.9	1	0.85
Thioredoxin OS=Mus musculus GN=Txn PE=1 SV=3	P10639	12 kDa	1	1	0.9	0.9	0.8	0.9	0.9	0.85
Prostaglandin E synthase 3 OS=Mus musculus GN=Ptges3 PE=1 SV=1	Q9R0Q7	19 kDa	1	1	1	1	0.8	0.9	1	0.85
Selenide, water dikinase 1 OS=Mus musculus GN=Sephs1 PE=2 SV=1	Q8BH69	43 kDa	1	1	1.2	1.2	0.8	0.9	1.2	0.85
Golgi reassembly-stacking protein 2 OS=Mus musculus GN=Gorasp2 PE=1 SV=3	Q99JX3	47 kDa	1	1	0.8	0.8	0.9	0.8	0.8	0.85
Protein phosphatase 1B OS=Mus musculus GN=Ppm1b PE=2 SV=1	P36993	43 kDa	1	1	0.9	0.9	0.9	0.8	0.9	0.85
Sorting nexin-7 OS=Mus musculus GN=Snx7 PE=2 SV=1	Q9CY18	45 kDa	1	1	0.8	0.8	0.9	0.8	0.8	0.85
Low molecular weight phosphotyrosine protein phosphatase OS=Mus musculus GN=Acp1 PE=1 SV=3	Q9D358	18 kDa	1	1	0.8	0.8	0.9	0.8	0.8	0.85
Collagen alpha-1(V) chain OS=Mus musculus GN=Col5a1 PE=2 SV=2	O88207	184 kDa	1	1	1	1	0.9	0.8	1	0.85
Ran-specific GTPase-activating protein OS=Mus musculus GN=Ranbp1 PE=1 SV=2	P34022	24 kDa	1	1	0.8	0.8	0.9	0.8	0.8	0.85
Actin-related protein 2/3 complex subunit 5-like protein OS=Mus musculus GN=Arpc5l PE=1 SV=1	Q9D898	17 kDa	1	1	0.9	0.9	0.8	0.9	0.9	0.85
Probable D-lactate dehydrogenase, mitochondrial OS=Mus musculus GN=Ldhd PE=1 SV=1	Q7TNG8	52 kDa	1	1	0.9	0.9	0.9	0.8	0.9	0.85
Lactoylglutathione lyase OS=Mus musculus GN=Glo1 PE=1 SV=3	Q9CPU0	21 kDa	1	1	1.1	1.1	0.8	0.9	1.1	0.85
28S ribosomal protein S22, mitochondrial OS=Mus musculus GN=Mrps22 PE=2 SV=1	Q9CXW2	41 kDa	1	1	0.8	0.8	0.9	0.8	0.8	0.85
Protein PBDC1 OS=Mus musculus GN=Pbdc1 PE=2 SV=1	Q9D0B6	22 kDa	1	1	0.9	0.9	0.8	0.9	0.9	0.85
Methylthioribulose-1-phosphate dehydratase OS=Mus musculus GN=Apip PE=1 SV=1	Q9WVQ5	27 kDa	1.1	1.1	0.9	0.9	0.8	0.9	0.818182	0.772727
Peptidyl-prolyl cis-trans isomerase G OS=Mus musculus GN=Ppig PE=1 SV=1	A2AR02	88 kDa	1	1	0.8	0.8	0.8	0.9	0.8	0.85
NADH dehydrogenase [ubiquinone] 1 beta subcomplex subunit 11, mitochondrial OS=Mus musculus GN=Ndufb11 PE=1 SV=2	O09111	17 kDa	1	1	0.9	0.9	0.9	0.8	0.9	0.85
Cerebral dopamine neurotrophic factor OS=Mus musculus GN=Cdnf PE=1 SV=1	Q8CC36	21 kDa	1	1	0.7	0.7	0.8	0.9	0.7	0.85
Serine/threonine-protein kinase 4 OS=Mus musculus GN=Stk4 PE=1 SV=1	Q9JI11	56 kDa	1	1	1	1	0.9	0.8	1	0.85
Cluster of Leukocyte elastase inhibitor A OS=Mus musculus GN=Serpinb1a PE=1 SV=1 (Q9D154)	Q9D154	43 kDa	1	1	1	1.1	0.9	0.8	1.05	0.85
Phosphoribosylformylglycinamidine synthase OS=Mus musculus GN=Pfas PE=2 SV=1	Q5SUR0	145 kDa	1	1	1	1.1	0.8	0.9	1.05	0.85
Heterogeneous nuclear ribonucleoprotein A1 OS=Mus musculus GN=Hnrnpa1 PE=1 SV=2	P49312	34 kDa	1	1	1	1.1	0.9	0.8	1.05	0.85
Cluster of Aldose reductase-related protein 2 OS=Mus musculus GN=Akr1b8 PE=1 SV=2 (P45377)	P45377	36 kDa	1	1	1	1.1	0.8	0.9	1.05	0.85
Splicing factor U2AF 65 kDa subunit OS=Mus musculus GN=U2af2 PE=1 SV=3	P26369	54 kDa	1	1	1.1	1	0.9	0.8	1.05	0.85
Serine/arginine-rich splicing factor 5 OS=Mus musculus GN=Srsf5 PE=1 SV=2	O35326	31 kDa	1	1	1	1.1	0.8	0.9	1.05	0.85
Acyl-protein thioesterase 2 OS=Mus musculus GN=Lypla2 PE=1 SV=1	Q9WTL7	25 kDa	1	1	1.1	1	0.9	0.8	1.05	0.85
Apoptotic chromatin condensation inducer in the nucleus OS=Mus musculus GN=Acin1 PE=1 SV=3	Q9JIX8	151 kDa	1	1	1	0.9	0.9	0.8	0.95	0.85
NADH dehydrogenase [ubiquinone] 1 beta subcomplex subunit 10 OS=Mus musculus GN=Ndufb10 PE=1 SV=3	Q9DCS9	21 kDa	1	1	0.9	1	0.8	0.9	0.95	0.85
Short/branched chain specific acyl-CoA dehydrogenase, mitochondrial OS=Mus musculus GN=Acadsb PE=1 SV=1	Q9DBL1	48 kDa	1	1	0.9	1	0.8	0.9	0.95	0.85
Collagen alpha-1(II) chain OS=Mus musculus GN=Col2a1 PE=1 SV=2	P28481	142 kDa	1	1	0.9	1	0.8	0.9	0.95	0.85
Heterogeneous nuclear ribonucleoprotein D0 OS=Mus musculus GN=Hnrnpd PE=1 SV=2	Q60668	38 kDa	1	1	0.9	1	0.8	0.9	0.95	0.85
Cluster of Cleavage stimulation factor subunit 2 OS=Mus musculus GN=Cstf2 PE=1 SV=2 (Q8BIQ5)	Q8BIQ5	61 kDa	1	1	0.9	1	0.9	0.8	0.95	0.85
U4/U6.U5 tri-snRNP-associated protein 1 OS=Mus musculus GN=Sart1 PE=2 SV=1	Q9Z315	91 kDa	1	1	1	0.9	0.9	0.8	0.95	0.85
Transcription elongation factor A protein 1 OS=Mus musculus GN=Tcea1 PE=1 SV=2	P10711	34 kDa	0.9	0.9	1	0.9	0.9	0.8	1.05556	0.944444
Protein kinase C and casein kinase II substrate protein 3 OS=Mus musculus GN=Pacsin3 PE=1 SV=1	Q99JB8	49 kDa	1	1	1	0.9	0.9	0.8	0.95	0.85
Regulator of G-protein signaling 10 OS=Mus musculus GN=Rgs10 PE=2 SV=1	Q9CQE5	21 kDa	1	1	0.9	1	0.8	0.9	0.95	0.85
Cluster of Heterogeneous nuclear ribonucleoprotein H2 OS=Mus musculus GN=Hnrnph2 PE=1 SV=1 (P70333)	P70333	49 kDa	1	1	0.8	0.9	0.8	0.9	0.85	0.85
Nucleophosmin OS=Mus musculus GN=Npm1 PE=1 SV=1	Q61937	33 kDa	1	1	0.9	0.8	0.9	0.8	0.85	0.85
CD2-associated protein OS=Mus musculus GN=Cd2ap PE=1 SV=3	Q9JLQ0	70 kDa	1	1	0.8	0.9	0.9	0.8	0.85	0.85
Eukaryotic translation initiation factor 3 subunit H OS=Mus musculus GN=Eif3h PE=1 SV=1	Q91WK2	40 kDa	1	1	0.9	0.8	0.8	0.9	0.85	0.85
6-phosphofructokinase type C OS=Mus musculus GN=Pfkp PE=1 SV=1	Q9WUA3	85 kDa	1	1	0.9	0.8	0.9	0.8	0.85	0.85
Glyoxalase domain-containing protein 4 OS=Mus musculus GN=Glod4 PE=2 SV=1	Q9CPV4	33 kDa	1	1	0.9	0.8	0.9	0.8	0.85	0.85
Cholinesterase OS=Mus musculus GN=Bche PE=2 SV=2	Q03311	68 kDa	1	1	0.8	0.9	0.8	0.9	0.85	0.85
Tetratricopeptide repeat protein 38 OS=Mus musculus GN=Ttc38 PE=2 SV=2	A3KMP2	52 kDa	1	1	0.8	0.9	0.8	0.9	0.85	0.85
Zinc-binding alcohol dehydrogenase domain-containing protein 2 OS=Mus musculus GN=Zadh2 PE=2 SV=1	Q8BGC4	41 kDa	1	1	0.9	0.8	0.9	0.8	0.85	0.85
FYVE and coiled-coil domain-containing protein 1 OS=Mus musculus GN=Fyco1 PE=1 SV=1	Q8VDC1	162 kDa	1	1	0.8	0.9	0.9	0.8	0.85	0.85
N(G),N(G)-dimethylarginine dimethylaminohydrolase 2 OS=Mus musculus GN=Ddah2 PE=1 SV=1	Q99LD8	30 kDa	1	1	0.8	0.9	0.8	0.9	0.85	0.85
Cysteine desulfurase, mitochondrial OS=Mus musculus GN=Nfs1 PE=2 SV=2	Q9Z1J3	50 kDa	1	1	0.8	0.9	0.8	0.9	0.85	0.85
COP9 signalosome complex subunit 5 OS=Mus musculus GN=Cops5 PE=1 SV=3	O35864	38 kDa	1	1	0.9	0.8	0.8	0.9	0.85	0.85
Protein phosphatase methylesterase 1 OS=Mus musculus GN=Ppme1 PE=1 SV=5	Q8BVQ5	42 kDa	1	1	0.8	0.9	0.8	0.9	0.85	0.85
Di-N-acetylchitobiase OS=Mus musculus GN=Ctbs PE=2 SV=2	Q8R242	41 kDa	1	1	0.9	0.8	0.8	0.9	0.85	0.85
Splicing factor 45 OS=Mus musculus GN=Rbm17 PE=1 SV=1	Q8JZX4	45 kDa	1	1	0.8	0.9	0.9	0.8	0.85	0.85
Chromobox protein homolog 1 OS=Mus musculus GN=Cbx1 PE=1 SV=1	P83917	21 kDa	1	1	0.9	0.8	0.8	0.9	0.85	0.85
CST complex subunit STN1 OS=Mus musculus GN=Obfc1 PE=1 SV=2	Q8K2X3	43 kDa	1	1	0.9	0.8	0.8	0.9	0.85	0.85
Elongation factor 1-beta OS=Mus musculus GN=Eef1b PE=1 SV=5	O70251	25 kDa	1	1	0.8	0.7	0.8	0.9	0.75	0.85
Peptidyl-prolyl cis-trans isomerase FKBP9 OS=Mus musculus GN=Fkbp9 PE=1 SV=1	Q9Z247	63 kDa	1	1	0.7	0.8	0.8	0.9	0.75	0.85
NSFL1 cofactor p47 OS=Mus musculus GN=Nsfl1c PE=1 SV=1	Q9CZ44	41 kDa	1	1	0.8	0.7	0.8	0.9	0.75	0.85
Resistin OS=Mus musculus GN=Retn PE=1 SV=1	Q99P87	12 kDa	1	1	0.8	0.7	0.9	0.8	0.75	0.85
Protein bicaudal D homolog 2 OS=Mus musculus GN=Bicd2 PE=1 SV=1	Q921C5	93 kDa	1	1	0.7	0.8	0.9	0.8	0.75	0.85
Omega-amidase NIT2 OS=Mus musculus GN=Nit2 PE=1 SV=1	Q9JHW2	31 kDa	1	1	0.7	0.8	0.8	0.9	0.75	0.85
Ras GTPase-activating protein-binding protein 2 OS=Mus musculus GN=G3bp2 PE=1 SV=2	P97379	54 kDa	1	1	0.7	0.8	0.8	0.9	0.75	0.85
Mitochondrial import inner membrane translocase subunit Tim8 B OS=Mus musculus GN=Timm8b PE=3 SV=1	P62077	9 kDa	1	1	0.8	0.7	0.9	0.8	0.75	0.85
Pre-rRNA-processing protein TSR2 homolog OS=Mus musculus GN=Tsr2 PE=2 SV=1	Q8C8T8	21 kDa	1	1	0.7	0.8	0.8	0.9	0.75	0.85
Sulfatase-modifying factor 2 OS=Mus musculus GN=Sumf2 PE=2 SV=2	Q8BPG6	35 kDa	1	1	0.7	0.8	0.8	0.9	0.75	0.85
Mitochondrial import inner membrane translocase subunit Tim9 OS=Mus musculus GN=Timm9 PE=1 SV=1	Q9WV98	10 kDa	1	1	0.7	0.6	0.9	0.8	0.65	0.85
Phospholipase B-like 1 OS=Mus musculus GN=Plbd1 PE=1 SV=1	Q8VCI0	63 kDa	1	1	1.1	1.3	0.8	0.9	1.2	0.85
Zinc finger ZZ-type and EF-hand domain-containing protein 1 OS=Mus musculus GN=Zzef1 PE=1 SV=2	Q5SSH7	328 kDa	1	1	1.2	1	0.8	0.9	1.1	0.85
Serine/arginine-rich splicing factor 3 OS=Mus musculus GN=Srsf3 PE=1 SV=1	P84104	19 kDa	1	1	0.9	1.1	0.8	0.9	1	0.85
Serine/arginine repetitive matrix protein 1 OS=Mus musculus GN=Srrm1 PE=1 SV=2	Q52KI8	107 kDa	1	1	1	0.8	0.9	0.8	0.9	0.85
Ubiquitin-conjugating enzyme E2 K OS=Mus musculus GN=Ube2k PE=1 SV=3	P61087	22 kDa	1	1	0.8	1	0.8	0.9	0.9	0.85
Monofunctional C1-tetrahydrofolate synthase, mitochondrial OS=Mus musculus GN=Mthfd1l PE=1 SV=2	Q3V3R1	106 kDa	1	1	0.8	1	0.8	0.9	0.9	0.85
GDP-fucose protein O-fucosyltransferase 2 OS=Mus musculus GN=Pofut2 PE=1 SV=1	Q8VHI3	49 kDa	1	1	0.8	1	0.8	0.9	0.9	0.85
Tetranectin OS=Mus musculus GN=Clec3b PE=1 SV=2	P43025	22 kDa	1	1	0.7	0.9	0.8	0.9	0.8	0.85
Procollagen C-endopeptidase enhancer 1 OS=Mus musculus GN=Pcolce PE=1 SV=2	Q61398	50 kDa	1	1	0.7	0.9	0.8	0.9	0.8	0.85
Growth arrest-specific protein 7 OS=Mus musculus GN=Gas7 PE=1 SV=1	Q60780	48 kDa	1	1	1.2	0.9	0.9	0.8	1.05	0.85
Peroxisomal acyl-coenzyme A oxidase 3 OS=Mus musculus GN=Acox3 PE=2 SV=2	Q9EPL9	78 kDa	1	1	1.6	1.5	1.7	1.5	1.55	1.6
Very-long-chain (3R)-3-hydroxyacyl-[acyl-carrier protein] dehydratase 2 OS=Mus musculus GN=Ptplb PE=2 SV=1	Q9D3B1	28 kDa	1.1	1.1	1.6	1.8	1.5	1.7	1.54545	1.45455
2-oxoglutarate dehydrogenase, mitochondrial OS=Mus musculus GN=Ogdh PE=1 SV=3	Q60597	116 kDa	1	1	0.7	0.7	0.8	0.7	0.7	0.75
ATP synthase subunit d, mitochondrial OS=Mus musculus GN=Atp5h PE=1 SV=3	Q9DCX2	19 kDa	1	1	0.7	0.7	0.8	0.7	0.7	0.75
Periplakin OS=Mus musculus GN=Ppl PE=1 SV=1	Q9R269	204 kDa	1	1	0.8	0.8	0.8	0.7	0.8	0.75
Thioredoxin-dependent peroxide reductase, mitochondrial OS=Mus musculus GN=Prdx3 PE=1 SV=1	P20108	28 kDa	1	1	0.7	0.7	0.8	0.7	0.7	0.75
EMILIN-1 OS=Mus musculus GN=Emilin1 PE=1 SV=1	Q99K41	108 kDa	1	1	0.9	0.9	0.8	0.7	0.9	0.75
Protein Niban OS=Mus musculus GN=Fam129a PE=1 SV=2	Q3UW53	103 kDa	1	1	0.7	0.7	0.8	0.7	0.7	0.75
Fibulin-1 OS=Mus musculus GN=Fbln1 PE=1 SV=2	Q08879	78 kDa	1	1	0.7	0.7	0.8	0.7	0.7	0.75
NADH dehydrogenase [ubiquinone] iron-sulfur protein 3, mitochondrial OS=Mus musculus GN=Ndufs3 PE=1 SV=2	Q9DCT2	30 kDa	1	1	0.7	0.7	0.7	0.8	0.7	0.75
Tumor protein D54 OS=Mus musculus GN=Tpd52l2 PE=1 SV=1	Q9CYZ2	24 kDa	1	1	0.7	0.7	0.7	0.8	0.7	0.75
BAG family molecular chaperone regulator 3 OS=Mus musculus GN=Bag3 PE=1 SV=2	Q9JLV1	62 kDa	1	1	0.6	0.6	0.7	0.8	0.6	0.75
Alpha-adducin OS=Mus musculus GN=Add1 PE=1 SV=2	Q9QYC0	81 kDa	1	1	0.8	0.8	0.8	0.7	0.8	0.75
ATP-dependent RNA helicase DDX19A OS=Mus musculus GN=Ddx19a PE=2 SV=2	Q61655	54 kDa	1	1	0.8	0.8	0.7	0.8	0.8	0.75
AH receptor-interacting protein OS=Mus musculus GN=Aip PE=1 SV=1	O08915	38 kDa	1	1	0.8	0.8	0.7	0.8	0.8	0.75
Inositol monophosphatase 1 OS=Mus musculus GN=Impa1 PE=1 SV=1	O55023	30 kDa	1	1	0.8	0.8	0.8	0.7	0.8	0.75
Clathrin interactor 1 OS=Mus musculus GN=Clint1 PE=1 SV=2	Q99KN9	69 kDa	1	1	0.8	0.8	0.7	0.8	0.8	0.75
Farnesyl pyrophosphate synthase OS=Mus musculus GN=Fdps PE=2 SV=1	Q920E5	41 kDa	1	1	0.8	0.8	0.8	0.7	0.8	0.75
Alanine aminotransferase 2 OS=Mus musculus GN=Gpt2 PE=2 SV=1	Q8BGT5	58 kDa	1	1	0.8	0.8	0.8	0.7	0.8	0.75
Ubiquitin-conjugating enzyme E2 Z OS=Mus musculus GN=Ube2z PE=1 SV=2	Q3UE37	38 kDa	1	1	0.9	0.9	0.8	0.7	0.9	0.75
1,5-anhydro-D-fructose reductase OS=Mus musculus GN=Akr1e2 PE=1 SV=1	Q9DCT1	34 kDa	1	1	0.8	0.8	0.8	0.7	0.8	0.75
Dipeptidyl peptidase 1 OS=Mus musculus GN=Ctsc PE=2 SV=1	P97821	52 kDa	1	1	0.8	0.8	0.7	0.8	0.8	0.75
RNA-binding protein 5 OS=Mus musculus GN=Rbm5 PE=1 SV=1	Q91YE7	92 kDa	1	1	1	1	0.8	0.7	1	0.75
Secernin-3 OS=Mus musculus GN=Scrn3 PE=1 SV=1	Q3TMH2	48 kDa	1	1	1	1	0.8	0.7	1	0.75
Gamma-glutamylcyclotransferase OS=Mus musculus GN=Ggct PE=2 SV=1	Q9D7X8	21 kDa	1	1	0.8	0.8	0.8	0.7	0.8	0.75
Cleavage stimulation factor subunit 1 OS=Mus musculus GN=Cstf1 PE=2 SV=1	Q99LC2	48 kDa	1	1	0.7	0.7	0.8	0.7	0.7	0.75
Protein RMD5 homolog A OS=Mus musculus GN=Rmnd5a PE=2 SV=2	Q80YQ8	44 kDa	1	1	0.8	0.8	0.7	0.8	0.8	0.75
Cluster of cAMP-dependent protein kinase catalytic subunit alpha OS=Mus musculus GN=Prkaca PE=1 SV=3 (P05132)	P05132	41 kDa	1	1	1.5	1.6	1.4	1.6	1.55	1.5
Nicotinate phosphoribosyltransferase OS=Mus musculus GN=Naprt1 PE=2 SV=1	Q8CC86	58 kDa	1	1	1.1	1	0.7	0.8	1.05	0.75
U4/U6 small nuclear ribonucleoprotein Prp4 OS=Mus musculus GN=Prpf4 PE=2 SV=1	Q9DAW6	58 kDa	1	1	1	1.1	0.7	0.8	1.05	0.75
Adenosine kinase OS=Mus musculus GN=Adk PE=1 SV=2	P55264	40 kDa	1	1	1	0.9	0.8	0.7	0.95	0.75
Collagen alpha-2(I) chain OS=Mus musculus GN=Col1a2 PE=2 SV=2	Q01149	130 kDa	1	1	0.9	0.8	0.8	0.7	0.85	0.75
40S ribosomal protein S8 OS=Mus musculus GN=Rps8 PE=1 SV=2	P62242	24 kDa	1	1	1.6	1.8	1.4	1.6	1.7	1.5
2',5'-phosphodiesterase 12 OS=Mus musculus GN=Pde12 PE=2 SV=2	Q3TIU4	68 kDa	1	1	0.8	0.9	0.7	0.8	0.85	0.75
Bifunctional 3'-phosphoadenosine 5'-phosphosulfate synthase 1 OS=Mus musculus GN=Papss1 PE=2 SV=1	Q60967	71 kDa	1	1	0.8	0.9	0.7	0.8	0.85	0.75
WD repeat-containing protein 1 OS=Mus musculus GN=Wdr1 PE=1 SV=3	O88342	66 kDa	1	1	0.8	0.7	0.8	0.7	0.75	0.75
Inorganic pyrophosphatase 2, mitochondrial OS=Mus musculus GN=Ppa2 PE=2 SV=1	Q91VM9	38 kDa	1	1	0.8	0.7	0.8	0.7	0.75	0.75
NADH dehydrogenase [ubiquinone] 1 alpha subcomplex subunit 5 OS=Mus musculus GN=Ndufa5 PE=1 SV=3	Q9CPP6	13 kDa	1	1	0.7	0.8	0.7	0.8	0.75	0.75
Cluster of [Pyruvate dehydrogenase [lipoamide]] kinase isozyme 2, mitochondrial OS=Mus musculus GN=Pdk2 PE=1 SV=2 (Q9JK42)	Q9JK42	46 kDa	1	1	0.7	0.8	0.8	0.7	0.75	0.75
Phospholipase DDHD2 OS=Mus musculus GN=Ddhd2 PE=1 SV=3	Q80Y98	80 kDa	1	1	0.8	0.7	0.8	0.7	0.75	0.75
STE20/SPS1-related proline-alanine-rich protein kinase OS=Mus musculus GN=Stk39 PE=1 SV=1	Q9Z1W9	60 kDa	1	1	0.8	0.7	0.8	0.7	0.75	0.75
Synaptosomal-associated protein 47 OS=Mus musculus GN=Snap47 PE=1 SV=1	Q8R570	47 kDa	1	1	0.7	0.8	0.7	0.8	0.75	0.75
LIM domain-containing protein 1 OS=Mus musculus GN=Limd1 PE=1 SV=2	Q9QXD8	71 kDa	1	1	0.7	0.8	0.7	0.8	0.75	0.75
NAD(P)H dehydrogenase [quinone] 1 OS=Mus musculus GN=Nqo1 PE=1 SV=3	Q64669	31 kDa	1	1	0.8	0.7	0.8	0.7	0.75	0.75
Probable leucine--tRNA ligase, mitochondrial OS=Mus musculus GN=Lars2 PE=2 SV=1	Q8VDC0	101 kDa	1	1	1.2	1	0.7	0.8	1.1	0.75
Complement component receptor 1-like protein OS=Mus musculus GN=Cr1l PE=1 SV=1	Q64735	54 kDa	1	1	1.5	1.5	1.3	1.5	1.5	1.4
Long-chain-fatty-acid--CoA ligase 5 OS=Mus musculus GN=Acsl5 PE=2 SV=1	Q8JZR0	76 kDa	1	1	1.5	1.5	1.5	1.3	1.5	1.4
Apolipoprotein B-100 OS=Mus musculus GN=Apob PE=1 SV=1	E9Q414	509 kDa	1	1	1.9	2	1.5	1.3	1.95	1.4
Asporin OS=Mus musculus GN=Aspn PE=1 SV=1	Q99MQ4	43 kDa	1	1	1.8	1.7	1.5	1.3	1.75	1.4
Alkyldihydroxyacetonephosphate synthase, peroxisomal OS=Mus musculus GN=Agps PE=1 SV=1	Q8C0I1	72 kDa	1	1	1.6	1.5	1.3	1.5	1.55	1.4
Tumor necrosis factor receptor superfamily member 6 OS=Mus musculus GN=Fas PE=1 SV=2	P25446	37 kDa	1.1	1.1	1.2	1.3	1.3	1.5	1.13636	1.27273
Nucleoside diphosphate kinase 3 OS=Mus musculus GN=Nme3 PE=2 SV=3	Q9WV85	19 kDa	1	1	1.3	1.2	1.5	1.3	1.25	1.4
UPF0554 protein C2orf43 homolog OS=Mus musculus PE=2 SV=1	Q8BVA5	37 kDa	1	1	1.1	1.2	1.3	1.5	1.15	1.4
Ig heavy chain V region B1-8/186-2 OS=Mus musculus GN=Gm16709 PE=1 SV=1	P01751	15 kDa	1	1	2.4	2.2	1.5	1.3	2.3	1.4
Cluster of U2 small nuclear ribonucleoprotein B'' OS=Mus musculus GN=Snrpb2 PE=2 SV=1 (Q9CQI7)	Q9CQI7	25 kDa	1	1	1.7	1.9	1.3	1.5	1.8	1.4
2,4-dienoyl-CoA reductase, mitochondrial OS=Mus musculus GN=Decr1 PE=1 SV=1	Q9CQ62	36 kDa	1	1	1.3	1.5	1.3	1.5	1.4	1.4
Testis-expressed sequence 2 protein OS=Mus musculus GN=Tex2 PE=1 SV=2	Q6ZPJ0	125 kDa	1	1	1.5	1.3	1.5	1.3	1.4	1.4
Hydroxymethylglutaryl-CoA synthase, cytoplasmic OS=Mus musculus GN=Hmgcs1 PE=1 SV=1	Q8JZK9	58 kDa	1	1	1.5	1.3	1.3	1.5	1.4	1.4
Ras-related protein Rab-2A OS=Mus musculus GN=Rab2a PE=1 SV=1	P53994	24 kDa	1	1	1.2	1.4	1.3	1.5	1.3	1.4
Surfeit locus protein 4 OS=Mus musculus GN=Surf4 PE=2 SV=1	Q64310	30 kDa	1	1	1.9	1.5	1.3	1.5	1.7	1.4
Zinc transporter SLC39A7 OS=Mus musculus GN=Slc39a7 PE=1 SV=2	Q31125	51 kDa	1	1	2.2	2.5	1.9	2.2	2.35	2.05
Cluster of Alpha-enolase OS=Mus musculus GN=Eno1 PE=1 SV=3 (P17182)	P17182	47 kDa	1	1	0.7	0.7	0.6	0.7	0.7	0.65
Aldehyde dehydrogenase, mitochondrial OS=Mus musculus GN=Aldh2 PE=1 SV=1	P47738	57 kDa	1	1.1	0.7	0.7	0.6	0.7	0.666667	0.619048
Antithrombin-III OS=Mus musculus GN=Serpinc1 PE=1 SV=1	P32261	52 kDa	1	1	0.8	0.8	0.7	0.6	0.8	0.65
Collagen alpha-1(I) chain OS=Mus musculus GN=Col1a1 PE=1 SV=4	P11087	138 kDa	0.8	0.9	0.8	0.8	0.6	0.7	0.941176	0.764706
V-type proton ATPase catalytic subunit A OS=Mus musculus GN=Atp6v1a PE=1 SV=2	P50516	68 kDa	1	1	1.1	1.1	1.4	1.2	1.1	1.3
Glutathione S-transferase omega-1 OS=Mus musculus GN=Gsto1 PE=2 SV=2	O09131	27 kDa	1	1	0.8	0.8	0.7	0.6	0.8	0.65
Cofilin-2 OS=Mus musculus GN=Cfl2 PE=1 SV=1	P45591	19 kDa	1	1	0.5	0.5	0.7	0.6	0.5	0.65
Echinoderm microtubule-associated protein-like 1 OS=Mus musculus GN=Eml1 PE=2 SV=1	Q05BC3	90 kDa	1	1	0.7	0.7	0.7	0.6	0.7	0.65
Nexilin OS=Mus musculus GN=Nexn PE=1 SV=3	Q7TPW1	72 kDa	1	1	0.6	0.6	0.6	0.7	0.6	0.65
Septin-10 OS=Mus musculus GN=Sept10 PE=2 SV=1	Q8C650	52 kDa	1	1	0.7	0.7	0.6	0.7	0.7	0.65
Myoglobin OS=Mus musculus GN=Mb PE=1 SV=3	P04247	17 kDa	1	1	0.6	0.6	0.6	0.7	0.6	0.65
Transcription factor BTF3 homolog 4 OS=Mus musculus GN=Btf3l4 PE=2 SV=1	Q9CQH7	17 kDa	1	1	0.6	0.6	0.7	0.6	0.6	0.65
RNA-binding protein Musashi homolog 2 OS=Mus musculus GN=Msi2 PE=1 SV=1	Q920Q6	37 kDa	1	1	0.6	0.6	0.6	0.7	0.6	0.65
Cluster of Sodium/potassium-transporting ATPase subunit alpha-2 OS=Mus musculus GN=Atp1a2 PE=1 SV=1 (Q6PIE5)	Q6PIE5	112 kDa	1	1	1.3	1.4	1.2	1.4	1.35	1.3
Splicing factor 3B subunit 1 OS=Mus musculus GN=Sf3b1 PE=1 SV=1	Q99NB9	146 kDa	1	1	1.4	1.3	1.2	1.4	1.35	1.3
Transmembrane emp24 domain-containing protein 4 OS=Mus musculus GN=Tmed4 PE=2 SV=1	Q8R1V4	26 kDa	1	1	1.2	1.3	1.4	1.2	1.25	1.3
Growth arrest-specific protein 1 OS=Mus musculus GN=Gas1 PE=2 SV=2	Q01721	36 kDa	1	1	1	1.1	0.6	0.7	1.05	0.65
Formin-binding protein 1 OS=Mus musculus GN=Fnbp1 PE=1 SV=2	Q80TY0	71 kDa	1	1	0.8	0.7	0.7	0.6	0.75	0.65
Centromere/kinetochore protein zw10 homolog OS=Mus musculus GN=Zw10 PE=2 SV=3	O54692	88 kDa	1	1	1.5	1.3	1.4	1.2	1.4	1.3
Aldehyde dehydrogenase X, mitochondrial OS=Mus musculus GN=Aldh1b1 PE=2 SV=1	Q9CZS1	58 kDa	1	1	0.7	0.6	0.7	0.6	0.65	0.65
Prostaglandin E synthase OS=Mus musculus GN=Ptges PE=1 SV=1	Q9JM51	17 kDa	1	1	0.7	0.6	0.7	0.6	0.65	0.65
Methionine-R-sulfoxide reductase B3, mitochondrial OS=Mus musculus GN=Msrb3 PE=1 SV=2	Q8BU85	27 kDa	1	1	0.6	0.7	0.6	0.7	0.65	0.65
Cluster of 3-ketoacyl-CoA thiolase A, peroxisomal OS=Mus musculus GN=Acaa1a PE=2 SV=1 (Q921H8)	Q921H8	44 kDa	1	1	1	1.2	1.2	1.4	1.1	1.3
Cellular nucleic acid-binding protein OS=Mus musculus GN=Cnbp PE=2 SV=2	P53996	20 kDa	1	1	1	0.8	0.6	0.7	0.9	0.65
Putative hydrolase RBBP9 OS=Mus musculus GN=Rbbp9 PE=1 SV=2	O88851	21 kDa	1.1	1.1	0.8	1	0.6	0.7	0.818182	0.590909
Maspardin OS=Mus musculus GN=Spg21 PE=1 SV=1	Q9CQC8	35 kDa	1	1	1.1	1.4	1.2	1.4	1.25	1.3
Desmoplakin OS=Mus musculus GN=Dsp PE=2 SV=1	E9Q557	333 kDa	1	1	0.9	0.7	0.7	0.6	0.8	0.65
NAD-dependent protein deacylase sirtuin-5, mitochondrial OS=Mus musculus GN=Sirt5 PE=1 SV=1	Q8K2C6	34 kDa	1	1	0.7	0.9	0.7	0.6	0.8	0.65
Profilin-2 OS=Mus musculus GN=Pfn2 PE=1 SV=3	Q9JJV2	15 kDa	1	1	0.9	0.7	0.7	0.6	0.8	0.65
Microtubule-associated protein RP/EB family member 3 OS=Mus musculus GN=Mapre3 PE=1 SV=1	Q6PER3	32 kDa	1	1	0.7	0.5	0.7	0.6	0.6	0.65
NADH dehydrogenase [ubiquinone] 1 alpha subcomplex subunit 9, mitochondrial OS=Mus musculus GN=Ndufa9 PE=1 SV=2	Q9DC69	43 kDa	1	1	1.3	1.3	1.1	1.3	1.3	1.2
Interferon-activable protein 204 OS=Mus musculus GN=Ifi204 PE=1 SV=2	P15092	72 kDa	1.1	1.1	1.5	1.5	1.3	1.1	1.36364	1.09091
cTAGE family member 5 OS=Mus musculus GN=Ctage5 PE=1 SV=1	Q8R311	88 kDa	1	1	1.2	1.2	1.3	1.1	1.2	1.2
Syntaxin-7 OS=Mus musculus GN=Stx7 PE=1 SV=3	O70439	30 kDa	1	1	1.4	1.4	1.1	1.3	1.4	1.2
Pterin-4-alpha-carbinolamine dehydratase OS=Mus musculus GN=Pcbd1 PE=1 SV=2	P61458	12 kDa	1	1	1	1	1.3	1.1	1	1.2
AP-2 complex subunit alpha-1 OS=Mus musculus GN=Ap2a1 PE=1 SV=1	P17426	108 kDa	1	1	1.4	1.3	1.3	1.1	1.35	1.2
Obg-like ATPase 1 OS=Mus musculus GN=Ola1 PE=1 SV=1	Q9CZ30	45 kDa	1	1	1.1	1.2	1.1	1.3	1.15	1.2
Acyl-CoA dehydrogenase family member 10 OS=Mus musculus GN=Acad10 PE=2 SV=1	Q8K370	119 kDa	1	1	1.2	1.1	1.3	1.1	1.15	1.2
Nuclear pore complex protein Nup160 OS=Mus musculus GN=Nup160 PE=1 SV=2	Q9Z0W3	158 kDa	1	1	1.1	1.2	1.3	1.1	1.15	1.2
Ecto-ADP-ribosyltransferase 3 OS=Mus musculus GN=Art3 PE=2 SV=2	Q8R2G4	42 kDa	1	1	1.2	1.4	1.1	1.3	1.3	1.2
Cluster of Kinesin-1 heavy chain OS=Mus musculus GN=Kif5b PE=1 SV=3 (Q61768)	Q61768	110 kDa	1	1	1.1	1.3	1.1	1.3	1.2	1.2
Protein odr-4 homolog OS=Mus musculus GN=Odr4 PE=2 SV=2	Q4PJX1	50 kDa	1	1	1	1.2	1.3	1.1	1.1	1.2
Selenoprotein T OS=Mus musculus GN=Selt PE=2 SV=2	P62342	22 kDa	1	1	1.5	1.8	1.1	1.3	1.65	1.2
NAD(P) transhydrogenase, mitochondrial OS=Mus musculus GN=Nnt PE=1 SV=2	Q61941	114 kDa	1	1	6.9	4.9	1.3	1.1	5.9	1.2
NADP-dependent malic enzyme OS=Mus musculus GN=Me1 PE=1 SV=2	P06801	64 kDa	1	1	0.6	0.6	0.5	0.6	0.6	0.55
Four and a half LIM domains protein 1 OS=Mus musculus GN=Fhl1 PE=2 SV=3	P97447	32 kDa	1	1	0.5	0.5	0.5	0.6	0.5	0.55
ATP-dependent RNA helicase Dhx29 OS=Mus musculus GN=Dhx29 PE=2 SV=1	Q6PGC1	154 kDa	1	1	1	1	1.2	1	1	1.1
Myosin light chain 6B OS=Mus musculus GN=Myl6b PE=2 SV=1	Q8CI43	23 kDa	1.1	1.1	0.6	0.6	0.6	0.5	0.545455	0.5
E3 ubiquitin-protein ligase DTX3L OS=Mus musculus GN=Dtx3l PE=2 SV=1	Q3UIR3	83 kDa	1	1	1.2	1.2	1.2	1	1.2	1.1
Cysteine and glycine-rich protein 2 OS=Mus musculus GN=Csrp2 PE=1 SV=3	P97314	21 kDa	1	1	0.5	0.5	0.6	0.5	0.5	0.55
40S ribosomal protein S14 OS=Mus musculus GN=Rps14 PE=2 SV=3	P62264	16 kDa	1	1	1.3	1.2	1.2	1	1.25	1.1
WD repeat-containing protein 11 OS=Mus musculus GN=Wdr11 PE=2 SV=1	Q8K1X1	136 kDa	1	1	1.3	1.2	1	1.2	1.25	1.1
Selenoprotein P OS=Mus musculus GN=Sepp1 PE=2 SV=3	P70274	43 kDa	1	1	1.2	1.1	1.2	1	1.15	1.1
Synaptobrevin homolog YKT6 OS=Mus musculus GN=Ykt6 PE=2 SV=1	Q9CQW1	22 kDa	1	1	1.1	1.2	1	1.2	1.15	1.1
Putative phospholipase B-like 2 OS=Mus musculus GN=Plbd2 PE=1 SV=2	Q3TCN2	66 kDa	1	1	1.1	1.2	1	1.2	1.15	1.1
Myosin-14 OS=Mus musculus GN=Myh14 PE=1 SV=1	Q6URW6	229 kDa	1	1	1	1.1	1	1.2	1.05	1.1
IgG receptor FcRn large subunit p51 OS=Mus musculus GN=Fcgrt PE=1 SV=1	Q61559	40 kDa	1	1	1	0.9	1.2	1	0.95	1.1
CD109 antigen OS=Mus musculus GN=Cd109 PE=2 SV=1	Q8R422	162 kDa	1	1	0.8	0.7	0.5	0.6	0.75	0.55
Glycerol-3-phosphate dehydrogenase, mitochondrial OS=Mus musculus GN=Gpd2 PE=1 SV=2	Q64521	81 kDa	1	1	0.6	0.7	0.5	0.6	0.65	0.55
BRI3-binding protein OS=Mus musculus GN=Bri3bp PE=2 SV=1	Q8BXV2	28 kDa	1	1	1.2	1.4	1	1.2	1.3	1.1
Apolipoprotein D OS=Mus musculus GN=Apod PE=2 SV=1	P51910	22 kDa	1.1	1.1	1.8	2.1	1	1.2	1.77273	1
Sulfide:quinone oxidoreductase, mitochondrial OS=Mus musculus GN=Sqrdl PE=2 SV=3	Q9R112	50 kDa	1	1	1.3	1.1	1.2	1	1.2	1.1
Septin-6 OS=Mus musculus GN=Sept6 PE=1 SV=4	Q9R1T4	50 kDa	0.9	0.9	0.6	0.5	0.5	0.6	0.611111	0.611111
Cluster of DNA topoisomerase 2-beta OS=Mus musculus GN=Top2b PE=1 SV=2 (Q64511)	Q64511	182 kDa	1	1	1.2	1.5	1	1.2	1.35	1.1
DNA topoisomerase 1 OS=Mus musculus GN=Top1 PE=1 SV=2	Q04750	91 kDa	1	1	1.8	1.8	1.4	1.7	1.8	1.55
Cluster of Dynamin-2 OS=Mus musculus GN=Dnm2 PE=1 SV=2 (P39054)	P39054	98 kDa	1	1	1.1	1.1	0.9	1.1	1.1	1
Golgi resident protein GCP60 OS=Mus musculus GN=Acbd3 PE=1 SV=3	Q8BMP6	60 kDa	1	1	0.9	0.9	0.9	1.1	0.9	1
Sedoheptulokinase OS=Mus musculus GN=Shpk PE=1 SV=1	Q9D5J6	51 kDa	1	1	0.9	0.9	1.1	0.9	0.9	1
Transportin-3 OS=Mus musculus GN=Tnpo3 PE=1 SV=1	Q6P2B1	104 kDa	1	1	1.1	1.1	1.1	0.9	1.1	1
Sel1 repeat-containing protein 1 OS=Mus musculus GN=Selrc1 PE=1 SV=1	Q921H9	26 kDa	1	1	0.9	0.9	0.9	1.1	0.9	1
WD repeat-containing protein 26 OS=Mus musculus GN=Wdr26 PE=1 SV=3	Q8C6G8	71 kDa	1	1	1.1	1.1	1.1	0.9	1.1	1
Coatomer subunit zeta-2 OS=Mus musculus GN=Copz2 PE=2 SV=1	Q9JHH9	23 kDa	1	1	0.9	0.9	0.9	1.1	0.9	1
Junctional adhesion molecule B OS=Mus musculus GN=Jam2 PE=1 SV=1	Q9JI59	33 kDa	1	1	1.2	1.3	0.9	1.1	1.25	1
Protein FAM45A OS=Mus musculus GN=Fam45a PE=2 SV=2	Q9D8N2	40 kDa	1	1	1.2	1.1	0.9	1.1	1.15	1
Peroxisomal 2,4-dienoyl-CoA reductase OS=Mus musculus GN=Decr2 PE=1 SV=1	Q9WV68	31 kDa	1	1	1.1	1.2	0.9	1.1	1.15	1
UPF0696 protein C11orf68 homolog OS=Mus musculus GN=Bles03 PE=2 SV=1	Q8VD62	28 kDa	1	1	1.2	1.1	1.1	0.9	1.15	1
Protein phosphatase 1A OS=Mus musculus GN=Ppm1a PE=1 SV=1	P49443	42 kDa	1	1	1.1	1	1.1	0.9	1.05	1
Transcription factor A, mitochondrial OS=Mus musculus GN=Tfam PE=1 SV=2	P40630	28 kDa	1	1	1	1.1	0.9	1.1	1.05	1
COP9 signalosome complex subunit 7a OS=Mus musculus GN=Cops7a PE=1 SV=2	Q9CZ04	30 kDa	1	1	1	1.1	0.9	1.1	1.05	1
ADP-ribosylation factor GTPase-activating protein 1 OS=Mus musculus GN=Arfgap1 PE=1 SV=2	Q9EPJ9	45 kDa	1	1	0.8	0.9	0.9	1.1	0.85	1
Nuclear factor 1 B-type OS=Mus musculus GN=Nfib PE=1 SV=2	P97863	64 kDa	1	1	1.2	1.4	1.1	0.9	1.3	1
Tubulin-specific chaperone C OS=Mus musculus GN=Tbcc PE=2 SV=1	Q8VCN9	38 kDa	1	1	1	0.8	1.1	0.9	0.9	1
DNA repair protein RAD50 OS=Mus musculus GN=Rad50 PE=1 SV=1	P70388	153 kDa	1	1	1.3	1	1.1	0.9	1.15	1
Dihydroorotate dehydrogenase (quinone), mitochondrial OS=Mus musculus GN=Dhodh PE=2 SV=2	O35435	43 kDa	1	1	0.8	1.1	0.9	1.1	0.95	1
Phosphatidylglycerophosphatase and protein-tyrosine phosphatase 1 OS=Mus musculus GN=Ptpmt1 PE=1 SV=1	Q66GT5	22 kDa	1	1	1.4	1.4	1.2	1.5	1.4	1.35
Vesicle transport protein SEC20 OS=Mus musculus GN=Bnip1 PE=2 SV=1	Q6QD59	26 kDa	1	1	1.3	1.4	1.2	1.5	1.35	1.35
Cluster of Protein transport protein Sec61 subunit alpha isoform 1 OS=Mus musculus GN=Sec61a1 PE=2 SV=2 (P61620)	P61620	52 kDa	1	1	1.9	1.6	1.5	1.2	1.75	1.35
Glucocorticoid receptor OS=Mus musculus GN=Nr3c1 PE=1 SV=1	P06537	86 kDa	1	1	1.5	1.8	1.2	1.5	1.65	1.35
Filamin-A OS=Mus musculus GN=Flna PE=1 SV=5	Q8BTM8	281 kDa	1	1	0.5	0.5	0.5	0.4	0.5	0.45
Palladin OS=Mus musculus GN=Palld PE=1 SV=2	Q9ET54	152 kDa	1	1	0.4	0.4	0.5	0.4	0.4	0.45
Sorting nexin-3 OS=Mus musculus GN=Snx3 PE=1 SV=3	O70492	19 kDa	1	1	0.9	0.9	0.8	1	0.9	0.9
cGMP-specific 3',5'-cyclic phosphodiesterase OS=Mus musculus GN=Pde5a PE=1 SV=2	Q8CG03	98 kDa	1	1	0.5	0.5	0.4	0.5	0.5	0.45
Pro-interleukin-16 OS=Mus musculus GN=Il16 PE=1 SV=3	O54824	141 kDa	1	1	0.9	0.9	0.8	1	0.9	0.9
Alpha-actinin-2 OS=Mus musculus GN=Actn2 PE=1 SV=2	Q9JI91	104 kDa	1.2	1.2	0.3	0.3	0.4	0.5	0.25	0.375
MOB-like protein phocein OS=Mus musculus GN=Mob4 PE=1 SV=1	Q6PEB6	26 kDa	1	1	0.9	0.9	1	0.8	0.9	0.9
Keratin, type II cytoskeletal 4 OS=Mus musculus GN=Krt4 PE=1 SV=2	P07744	56 kDa	1	1	0.6	0.6	0.5	0.4	0.6	0.45
Tax1-binding protein 1 homolog OS=Mus musculus GN=Tax1bp1 PE=1 SV=2	Q3UKC1	94 kDa	1	1	0.8	0.8	1	0.8	0.8	0.9
N-acetylglucosamine-6-sulfatase OS=Mus musculus GN=Gns PE=2 SV=1	Q8BFR4	61 kDa	1	1	1	1	0.8	1	1	0.9
Paralemmin-2 OS=Mus musculus GN=Palm2 PE=1 SV=1	Q8BR92	42 kDa	1	1	0.9	0.9	0.8	1	0.9	0.9
AMP deaminase 2 OS=Mus musculus GN=Ampd2 PE=1 SV=1	Q9DBT5	92 kDa	1	1	1.1	1.1	0.8	1	1.1	0.9
Zinc finger CCCH domain-containing protein 11A OS=Mus musculus GN=Zc3h11a PE=1 SV=1	Q6NZF1	86 kDa	1	1	1.2	1.2	0.8	1	1.2	0.9
Hepatocyte growth factor activator OS=Mus musculus GN=Hgfac PE=1 SV=1	Q9R098	71 kDa	1	1	1	1	1	0.8	1	0.9
Protoporphyrinogen oxidase OS=Mus musculus GN=Ppox PE=2 SV=1	P51175	51 kDa	1	1	1.2	1.2	1	0.8	1.2	0.9
E3 ubiquitin-protein ligase AMFR OS=Mus musculus GN=Amfr PE=1 SV=2	Q9R049	73 kDa	1	1	1	1	1	0.8	1	0.9
Haloacid dehalogenase-like hydrolase domain-containing protein 2 OS=Mus musculus GN=Hdhd2 PE=1 SV=2	Q3UGR5	29 kDa	1	1	1	1	1	0.8	1	0.9
Ig alpha chain C region OS=Mus musculus PE=1 SV=1	P01878	37 kDa	1	1	1.4	1.3	1	0.8	1.35	0.9
Tumor protein p63-regulated gene 1-like protein OS=Mus musculus GN=Tprg1l PE=1 SV=1	Q9DBS2	30 kDa	1	1	1	1.1	1	0.8	1.05	0.9
Ubiquitin carboxyl-terminal hydrolase 47 OS=Mus musculus GN=Usp47 PE=1 SV=2	Q8BY87	157 kDa	1	1	0.9	1	0.8	1	0.95	0.9
Microfibrillar-associated protein 2 OS=Mus musculus GN=Mfap2 PE=2 SV=1	P55002	21 kDa	1	1	0.9	0.8	1	0.8	0.85	0.9
Proteasome inhibitor PI31 subunit OS=Mus musculus GN=Psmf1 PE=1 SV=1	Q8BHL8	30 kDa	1	1	0.8	0.9	1	0.8	0.85	0.9
Complement component C1q receptor OS=Mus musculus GN=Cd93 PE=1 SV=1	O89103	69 kDa	1	1	0.8	0.9	0.8	1	0.85	0.9
Sorting nexin-12 OS=Mus musculus GN=Snx12 PE=2 SV=1	O70493	19 kDa	1	1	0.9	0.8	1	0.8	0.85	0.9
Keratin, type II cytoskeletal 2 epidermal OS=Mus musculus GN=Krt2 PE=1 SV=1	Q3TTY5	71 kDa	0.9	0.9	0.7	0.6	0.5	0.4	0.722222	0.5
Cytosolic endo-beta-N-acetylglucosaminidase OS=Mus musculus GN=Engase PE=2 SV=1	Q8BX80	83 kDa	1	1	1.2	1.4	1	0.8	1.3	0.9
Protein enabled homolog OS=Mus musculus GN=Enah PE=1 SV=2	Q03173	86 kDa	1	1	0.5	0.6	0.4	0.5	0.55	0.45
Heat shock protein beta-6 OS=Mus musculus GN=Hspb6 PE=1 SV=1	Q5EBG6	18 kDa	1	1	0.5	0.6	0.5	0.4	0.55	0.45
Transcriptional regulator ATRX OS=Mus musculus GN=Atrx PE=1 SV=3	Q61687	279 kDa	1	1	1.1	0.9	0.8	1	1	0.9
Protein phosphatase 1F OS=Mus musculus GN=Ppm1f PE=2 SV=1	Q8CGA0	50 kDa	1	1	0.9	1.1	1	0.8	1	0.9
Leiomodin-1 OS=Mus musculus GN=Lmod1 PE=2 SV=1	Q8BVA4	66 kDa	1	1	0.4	0.5	0.5	0.4	0.45	0.45
PDZ and LIM domain protein 4 OS=Mus musculus GN=Pdlim4 PE=1 SV=3	P70271	36 kDa	1	1	0.5	0.4	0.5	0.4	0.45	0.45
Density-regulated protein OS=Mus musculus GN=Denr PE=2 SV=1	Q9CQJ6	22 kDa	1	1	0.9	0.7	1	0.8	0.8	0.9
Peptidyl-prolyl cis-trans isomerase NIMA-interacting 4 OS=Mus musculus GN=Pin4 PE=2 SV=1	Q9CWW6	14 kDa	1	1	0.9	1.2	0.8	1	1.05	0.9
Plasmalemma vesicle-associated protein OS=Mus musculus GN=Plvap PE=2 SV=1	Q91VC4	50 kDa	1	1	1.5	1.5	1.1	1.4	1.5	1.25
Cluster of Ubiquitin-conjugating enzyme E2 D3 OS=Mus musculus GN=Ube2d3 PE=1 SV=1 (P61079)	P61079	17 kDa	1	1	1.3	1.3	1.1	1.4	1.3	1.25
Reactive oxygen species modulator 1 OS=Mus musculus GN=Romo1 PE=2 SV=1	P60603	8 kDa	1	1	1.5	1.5	1.1	1.4	1.5	1.25
Protein FAM3C OS=Mus musculus GN=Fam3c PE=1 SV=1	Q91VU0	25 kDa	1	1	1.3	1.1	1.4	1.1	1.2	1.25
Trafficking protein particle complex subunit 13 OS=Mus musculus GN=Trappc13 PE=2 SV=1	Q3TIR1	46 kDa	1	1	0.8	1.1	1.1	1.4	0.95	1.25
CLIP-associating protein 1 OS=Mus musculus GN=Clasp1 PE=1 SV=2	Q80TV8	169 kDa	1	1	1.1	1.1	0.7	0.9	1.1	0.8
26S proteasome non-ATPase regulatory subunit 9 OS=Mus musculus GN=Psmd9 PE=1 SV=1	Q9CR00	25 kDa	1	1	0.8	0.8	0.9	0.7	0.8	0.8
Ubiquitin carboxyl-terminal hydrolase 48 OS=Mus musculus GN=Usp48 PE=1 SV=2	Q3V0C5	121 kDa	1	1	0.8	0.8	0.7	0.9	0.8	0.8
Coiled-coil-helix-coiled-coil-helix domain-containing protein 2, mitochondrial OS=Mus musculus GN=Chchd2 PE=1 SV=1	Q9D1L0	16 kDa	1	1	0.7	0.7	0.9	0.7	0.7	0.8
Thioredoxin-like protein 4A OS=Mus musculus GN=Txnl4a PE=2 SV=1	P83877	17 kDa	1	1	0.8	0.8	0.9	0.7	0.8	0.8
Protein FRG1 OS=Mus musculus GN=Frg1 PE=1 SV=2	P97376	29 kDa	1	1	1.2	1.2	0.7	0.9	1.2	0.8
RNA-binding protein EWS OS=Mus musculus GN=Ewsr1 PE=1 SV=2	Q61545	68 kDa	1	1	1	1.1	0.9	0.7	1.05	0.8
MOB kinase activator 2 OS=Mus musculus GN=Mob2 PE=2 SV=1	Q8VI63	27 kDa	1	1	1	0.9	0.9	0.7	0.95	0.8
Transcription factor E2F4 OS=Mus musculus GN=E2f4 PE=2 SV=1	Q8R0K9	44 kDa	1	1	0.9	1	0.7	0.9	0.95	0.8
Peptidyl-prolyl cis-trans isomerase FKBP10 OS=Mus musculus GN=Fkbp10 PE=1 SV=2	Q61576	65 kDa	1	1	0.7	0.8	0.7	0.9	0.75	0.8
Protein FAM195B OS=Mus musculus GN=Fam195b PE=1 SV=1	Q3UGS4	11 kDa	1	1	0.7	0.9	0.7	0.9	0.8	0.8
Phenylalanine--tRNA ligase alpha subunit OS=Mus musculus GN=Farsa PE=2 SV=1	Q8C0C7	58 kDa	1	1	1.2	1.2	1.3	1	1.2	1.15
Cyclin-Y OS=Mus musculus GN=Ccny PE=1 SV=1	Q8BGU5	39 kDa	1	1	1.2	1.1	1	1.3	1.15	1.15
Chloride intracellular channel protein 4 OS=Mus musculus GN=Clic4 PE=1 SV=3	Q9QYB1	29 kDa	1	1	1.1	1.1	1.2	0.9	1.1	1.05
YLP motif-containing protein 1 OS=Mus musculus GN=Ylpm1 PE=2 SV=2	Q9R0I7	155 kDa	1	1	0.9	0.9	1.2	0.9	0.9	1.05
Transforming growth factor-beta receptor-associated protein 1 OS=Mus musculus GN=Tgfbrap1 PE=2 SV=1	Q3UR70	97 kDa	1	1	1.3	1.2	0.9	1.2	1.25	1.05
Endothelin-converting enzyme 1 OS=Mus musculus GN=Ece1 PE=1 SV=1	Q4PZA2	87 kDa	1	1	1	0.9	0.9	1.2	0.95	1.05
Ribosomal protein S6 kinase beta-1 OS=Mus musculus GN=Rps6kb1 PE=1 SV=2	Q8BSK8	59 kDa	1	1	1	1.2	0.9	1.2	1.1	1.05
Nucleolar protein 3 OS=Mus musculus GN=Nol3 PE=1 SV=1	Q9D1X0	25 kDa	0.9	0.9	0.9	1.1	1.2	0.9	1.11111	1.16667
Protein phosphatase 1 regulatory subunit 12A OS=Mus musculus GN=Ppp1r12a PE=1 SV=2	Q9DBR7	115 kDa	1	1	0.3	0.3	0.3	0.4	0.3	0.35
Tenascin OS=Mus musculus GN=Tnc PE=1 SV=1	Q80YX1	232 kDa	1	1	0.4	0.4	0.4	0.3	0.4	0.35
Protein Hook homolog 2 OS=Mus musculus GN=Hook2 PE=1 SV=3	Q7TMK6	83 kDa	1	1	0.2	0.2	0.4	0.3	0.2	0.35
Sarcoplasmic/endoplasmic reticulum calcium ATPase 1 OS=Mus musculus GN=Atp2a1 PE=2 SV=1	Q8R429	109 kDa	1.1	1.1	0.3	0.3	0.3	0.4	0.272727	0.318182
Thy-1 membrane glycoprotein OS=Mus musculus GN=Thy1 PE=1 SV=1	P01831	18 kDa	1	1	1.3	1.3	0.8	0.6	1.3	0.7
Transmembrane protein 135 OS=Mus musculus GN=Tmem135 PE=2 SV=1	Q9CYV5	52 kDa	1	1	1.5	1.5	1.2	1.6	1.5	1.4
Methionine aminopeptidase 2 OS=Mus musculus GN=Metap2 PE=1 SV=1	O08663	53 kDa	1	1	0.8	0.8	0.8	0.6	0.8	0.7
Cartilage-associated protein OS=Mus musculus GN=Crtap PE=2 SV=3	Q9CYD3	46 kDa	1	1	0.8	0.7	0.6	0.8	0.75	0.7
Hematological and neurological expressed 1-like protein OS=Mus musculus GN=Hn1l PE=2 SV=1	Q6PGH2	20 kDa	1	1	0.7	0.9	0.6	0.8	0.8	0.7
Protein phosphatase PTC7 homolog OS=Mus musculus GN=Pptc7 PE=2 SV=1	Q6NVE9	33 kDa	1	1	0.7	0.9	0.6	0.8	0.8	0.7
Ras-related protein Rab-5A OS=Mus musculus GN=Rab5a PE=1 SV=1	Q9CQD1	24 kDa	1	1	1.4	1.2	1.5	1.1	1.3	1.3
2-aminoethanethiol dioxygenase OS=Mus musculus GN=Ado PE=1 SV=2	Q6PDY2	28 kDa	1	1	1.1	1.1	0.8	1.1	1.1	0.95
Matrix-remodeling-associated protein 8 OS=Mus musculus GN=Mxra8 PE=2 SV=1	Q9DBV4	50 kDa	1	1	1.1	1.1	1.1	0.8	1.1	0.95
Testis development-related protein OS=Mus musculus GN=Tdrp PE=2 SV=1	Q8C5P7	20 kDa	1	1	1.1	1.1	1.1	0.8	1.1	0.95
Epimerase family protein SDR39U1 OS=Mus musculus GN=Sdr39u1 PE=1 SV=1	Q5M8N4	33 kDa	1	1	0.9	1	0.8	1.1	0.95	0.95
Leucine zipper protein 1 OS=Mus musculus GN=Luzp1 PE=1 SV=2	Q8R4U7	119 kDa	1	1	0.8	0.9	1.1	0.8	0.85	0.95
Cluster of Transcription elongation regulator 1 OS=Mus musculus GN=Tcerg1 PE=1 SV=2 (Q8CGF7)	Q8CGF7	124 kDa	1	1	1.4	1.1	1.1	0.8	1.25	0.95
Mitochondrial brown fat uncoupling protein 1 OS=Mus musculus GN=Ucp1 PE=2 SV=2	P12242	33 kDa	1	1	2.6	2.4	0.5	0.7	2.5	0.6
Carbonyl reductase [NADPH] 2 OS=Mus musculus GN=Cbr2 PE=1 SV=1	P08074	26 kDa	1	1	1.4	1.5	1.2	1.3	1.45	1.25
Macrosialin OS=Mus musculus GN=Cd68 PE=2 SV=1	P31996	35 kDa	0.9	0.9	2.5	2.4	2.5	2.3	2.72222	2.66667
Choline dehydrogenase, mitochondrial OS=Mus musculus GN=Chdh PE=1 SV=1	Q8BJ64	66 kDa	1	1	1.8	1.7	1.4	1.5	1.75	1.45
Retinal dehydrogenase 2 OS=Mus musculus GN=Aldh1a2 PE=1 SV=2	Q62148	57 kDa	1	1	1.3	1.2	0.8	1	1.25	0.9
N-acylethanolamine-hydrolyzing acid amidase OS=Mus musculus GN=Naaa PE=2 SV=2	Q9D7V9	40 kDa	1	1	1.4	1.4	1.2	1.3	1.4	1.25
Acyl-CoA desaturase 1 OS=Mus musculus GN=Scd1 PE=1 SV=2	P13516	41 kDa	1	1	1.8	1.7	1.9	1.9	1.75	1.9
Immunity-related GTPase family M protein 1 OS=Mus musculus GN=Irgm1 PE=1 SV=1	Q60766	47 kDa	1	1	2	1.8	1.4	1.4	1.9	1.4
Apolipoprotein C-I OS=Mus musculus GN=Apoc1 PE=2 SV=1	P34928	10 kDa	1	1	1.4	1.4	1.8	1.9	1.4	1.85
Apolipoprotein A-IV OS=Mus musculus GN=Apoa4 PE=2 SV=3	P06728	45 kDa	1	1	2.8	2.5	2	1.8	2.65	1.9
60S ribosomal protein L11 OS=Mus musculus GN=Rpl11 PE=1 SV=4	Q9CXW4	20 kDa	1.1	1.1	1.6	1.6	1.7	1.5	1.45455	1.45455
Scavenger receptor class B member 1 OS=Mus musculus GN=Scarb1 PE=1 SV=1	Q61009	57 kDa	1	1	2.2	2.3	1.5	1.8	2.25	1.65
BTB/POZ domain-containing protein KCTD12 OS=Mus musculus GN=Kctd12 PE=1 SV=1	Q6WVG3	36 kDa	1	1	1.4	1.5	0.9	1.1	1.45	1
Plastin-2 OS=Mus musculus GN=Lcp1 PE=1 SV=4	Q61233	70 kDa	1	1	1.5	1.5	1.2	1.2	1.5	1.2
Carboxypeptidase B2 OS=Mus musculus GN=Cpb2 PE=1 SV=1	Q9JHH6	49 kDa	1	1	2.5	2.4	1.8	1.8	2.45	1.8
Tyrosine-protein phosphatase non-receptor type 6 OS=Mus musculus GN=Ptpn6 PE=1 SV=2	P29351	68 kDa	1	1	1.4	1.5	1.1	1.1	1.45	1.1
Receptor-type tyrosine-protein phosphatase C OS=Mus musculus GN=Ptprc PE=1 SV=3	P06800	145 kDa	1	1	1.4	1.6	1.2	1.2	1.5	1.2
Ena/VASP-like protein OS=Mus musculus GN=Evl PE=1 SV=2	P70429	44 kDa	1	1	1.7	1.3	1.2	1.2	1.5	1.2
Apolipoprotein E OS=Mus musculus GN=Apoe PE=1 SV=2	P08226	36 kDa	1	1	2.3	2.2	2.1	2	2.25	2.05
Receptor expression-enhancing protein 5 OS=Mus musculus GN=Reep5 PE=1 SV=1	Q60870	21 kDa	1	1	1.6	1.7	2	2.1	1.65	2.05
Cluster of Serine protease inhibitor A3N OS=Mus musculus GN=Serpina3n PE=1 SV=1 (Q91WP6)	Q91WP6	47 kDa	1	1	2.3	2.5	1.6	1.7	2.4	1.65
60S ribosomal protein L9 OS=Mus musculus GN=Rpl9 PE=2 SV=2	P51410	22 kDa	1	1	1.9	1.8	1.6	1.5	1.85	1.55
Phosphoribosyl pyrophosphate synthase-associated protein 2 OS=Mus musculus GN=Prpsap2 PE=1 SV=1	Q8R574	41 kDa	1	1	1.4	1.4	1.4	1.3	1.4	1.35
Pigment epithelium-derived factor OS=Mus musculus GN=Serpinf1 PE=1 SV=2	P97298	46 kDa	1.1	1.1	1.5	1.4	1.3	1.2	1.31818	1.13636
Peroxisomal acyl-coenzyme A oxidase 1 OS=Mus musculus GN=Acox1 PE=1 SV=5	Q9R0H0	75 kDa	1	1.1	1.5	1.6	1.5	1.8	1.47619	1.57143
Cluster of Ig kappa chain V-III region PC 2880/PC 1229 OS=Mus musculus PE=1 SV=1 (P01654)	P01654	12 kDa	1	1	1.3	1.4	0.9	0.7	1.35	0.8
SRSF protein kinase 1 OS=Mus musculus GN=Srpk1 PE=1 SV=2	O70551	73 kDa	1	1	1.4	1.9	1.2	1.6	1.65	1.4
Histone H1.5 OS=Mus musculus GN=Hist1h1b PE=1 SV=2	P43276	23 kDa	1	1	3	2.9	2.2	2.2	2.95	2.2
Proliferating cell nuclear antigen OS=Mus musculus GN=Pcna PE=1 SV=2	P17918	29 kDa	1	1	1.3	1.2	1	1	1.25	1
L-xylulose reductase OS=Mus musculus GN=Dcxr PE=2 SV=2	Q91X52	26 kDa	1	1	1.2	1.1	1.2	1.2	1.15	1.2
Lysosomal Pro-X carboxypeptidase OS=Mus musculus GN=Prcp PE=2 SV=2	Q7TMR0	55 kDa	1	1	1.2	1.1	1.1	1.1	1.15	1.1
Acidic leucine-rich nuclear phosphoprotein 32 family member B OS=Mus musculus GN=Anp32b PE=1 SV=1	Q9EST5	31 kDa	1	1	1.4	1.6	1.2	1.2	1.5	1.2
Cytochrome P450 4B1 OS=Mus musculus GN=Cyp4b1 PE=1 SV=1	Q64462	59 kDa	1	1	2.7	2.9	2.5	2.4	2.8	2.45
Chymase OS=Mus musculus GN=Cma1 PE=1 SV=2	P21844	28 kDa	1	1	1.6	1.6	1.4	1.5	1.6	1.45
60S ribosomal protein L10a OS=Mus musculus GN=Rpl10a PE=1 SV=3	P53026	25 kDa	1	1	1.7	1.7	1.4	1.5	1.7	1.45
Alpha-methylacyl-CoA racemase OS=Mus musculus GN=Amacr PE=1 SV=4	O09174	42 kDa	1	1	1.3	1.2	1.5	1.4	1.25	1.45
Cluster of H-2 class I histocompatibility antigen, K-B alpha chain OS=Mus musculus GN=H2-K1 PE=1 SV=1 (P01901)	P01901	41 kDa	1	1	1.5	1.6	1.3	1.4	1.55	1.35
40S ribosomal protein S3 OS=Mus musculus GN=Rps3 PE=1 SV=1	P62908	27 kDa	1	1	1.6	1.4	1.4	1.3	1.5	1.35
Interferon-induced very large GTPase 1 OS=Mus musculus GN=Gvin1 PE=1 SV=1	Q80SU7	281 kDa	1	1	1.6	1.6	1.2	1.3	1.6	1.25
Sulfhydryl oxidase 1 OS=Mus musculus GN=Qsox1 PE=1 SV=1	Q8BND5	83 kDa	1	1	1.8	1.8	1.3	1.2	1.8	1.25
Proteasome subunit beta type-10 OS=Mus musculus GN=Psmb10 PE=1 SV=1	O35955	29 kDa	1	1	1.3	1.3	1.3	1.2	1.3	1.25
40S ribosomal protein S7 OS=Mus musculus GN=Rps7 PE=2 SV=1	P62082	22 kDa	1	1	1.3	1.2	1.2	1.1	1.25	1.15
Casein kinase II subunit alpha' OS=Mus musculus GN=Csnk2a2 PE=2 SV=1	O54833	41 kDa	1	1	1.3	1.2	1.7	1.5	1.25	1.6
EH domain-containing protein 3 OS=Mus musculus GN=Ehd3 PE=1 SV=2	Q9QXY6	61 kDa	1	1	2	1.8	2.3	2	1.9	2.15
OX-2 membrane glycoprotein OS=Mus musculus GN=Cd200 PE=1 SV=1	O54901	31 kDa	1	1	1.3	1.7	1.3	1.5	1.5	1.4
Small nuclear ribonucleoprotein-associated protein N OS=Mus musculus GN=Snrpn PE=2 SV=1	P63163	25 kDa	1	1	1.6	1.7	1.4	1.2	1.65	1.3
Cluster of KH domain-containing, RNA-binding, signal transduction-associated protein 1 OS=Mus musculus GN=Khdrbs1 PE=1 SV=2 (Q60749)	Q60749	48 kDa	1	1	1.3	1.5	1.1	1.3	1.4	1.2
Cluster of Glutathione S-transferase P 1 OS=Mus musculus GN=Gstp1 PE=1 SV=2 (P19157)	P19157	24 kDa	1	1	1.3	1.1	1	1.2	1.2	1.1
ATP-binding cassette sub-family F member 2 OS=Mus musculus GN=Abcf2 PE=2 SV=1	Q99LE6	72 kDa	1	1	1.6	1.4	1.7	1.4	1.5	1.55
WD40 repeat-containing protein SMU1 OS=Mus musculus GN=Smu1 PE=2 SV=2	Q3UKJ7	58 kDa	1	1	1	1.2	0.9	1.1	1.1	1
Extended synaptotagmin-1 OS=Mus musculus GN=Esyt1 PE=2 SV=2	Q3U7R1	122 kDa	1.1	1.1	1.4	1.4	1.5	1.5	1.27273	1.36364
Extended synaptotagmin-2 OS=Mus musculus GN=Esyt2 PE=1 SV=1	Q3TZZ7	94 kDa	1.1	1.1	1.5	1.5	1.4	1.4	1.36364	1.27273
U5 small nuclear ribonucleoprotein 200 kDa helicase OS=Mus musculus GN=Snrnp200 PE=2 SV=1	Q6P4T2	245 kDa	1	1	1.5	1.5	1.2	1.2	1.5	1.2
Peptidyl-prolyl cis-trans isomerase D OS=Mus musculus GN=Ppid PE=1 SV=3	Q9CR16	41 kDa	1	1	1.3	1.3	1.1	1.1	1.3	1.1
Transcription intermediary factor 1-beta OS=Mus musculus GN=Trim28 PE=1 SV=3	Q62318	89 kDa	1	1	1.3	1.3	1	1	1.3	1
Inactive tyrosine-protein kinase 7 OS=Mus musculus GN=Ptk7 PE=1 SV=1	Q8BKG3	118 kDa	1	1	1.4	1.4	0.8	0.8	1.4	0.8
S-phase kinase-associated protein 1 OS=Mus musculus GN=Skp1 PE=1 SV=3	Q9WTX5	19 kDa	0.9	0.9	0.7	0.7	0.9	0.9	0.777778	1
Exocyst complex component 2 OS=Mus musculus GN=Exoc2 PE=1 SV=1	Q9D4H1	104 kDa	1	1	1.2	1.2	1.3	1.3	1.2	1.3
Acyl-CoA:lysophosphatidylglycerol acyltransferase 1 OS=Mus musculus GN=Lpgat1 PE=2 SV=1	Q91YX5	43 kDa	1	1	1.9	1.8	2.3	2.3	1.85	2.3
Erythrocyte membrane protein band 4.2 OS=Mus musculus GN=Epb42 PE=2 SV=3	P49222	77 kDa	1	1	1.6	1.5	1.5	1.5	1.55	1.5
Actin-related protein 2/3 complex subunit 2 OS=Mus musculus GN=Arpc2 PE=1 SV=3	Q9CVB6	34 kDa	1	1	1.5	1.4	1.3	1.3	1.45	1.3
Oviduct-specific glycoprotein OS=Mus musculus GN=Ovgp1 PE=2 SV=1	Q62010	79 kDa	1	1	1.5	1.4	0.5	0.5	1.45	0.5
Dephospho-CoA kinase domain-containing protein OS=Mus musculus GN=Dcakd PE=2 SV=1	Q8BHC4	26 kDa	1	1	1.4	1.5	1.4	1.4	1.45	1.4
Carnitine O-palmitoyltransferase 2, mitochondrial OS=Mus musculus GN=Cpt2 PE=1 SV=2	P52825	74 kDa	1	1	1.3	1.4	1.3	1.3	1.35	1.3
Complement factor B OS=Mus musculus GN=Cfb PE=1 SV=2	P04186	85 kDa	1	1	1.3	1.4	1.2	1.2	1.35	1.2
Integrin beta-2 OS=Mus musculus GN=Itgb2 PE=1 SV=2	P11835	85 kDa	1	1	1.3	1.4	1.2	1.2	1.35	1.2
Inter-alpha-trypsin inhibitor heavy chain H1 OS=Mus musculus GN=Itih1 PE=1 SV=2	Q61702	101 kDa	1	1	1.4	1.3	1	1	1.35	1
Beta-parvin OS=Mus musculus GN=Parvb PE=1 SV=1	Q9ES46	42 kDa	1	1	1.3	1.4	1.4	1.4	1.35	1.4
40S ribosomal protein S20 OS=Mus musculus GN=Rps20 PE=1 SV=1	P60867	13 kDa	1	1	1.2	1.3	1.1	1.1	1.25	1.1
Non-POU domain-containing octamer-binding protein OS=Mus musculus GN=Nono PE=1 SV=3	Q99K48	55 kDa	1	1	1.3	1.2	1.1	1.1	1.25	1.1
Ran GTPase-activating protein 1 OS=Mus musculus GN=Rangap1 PE=1 SV=2	P46061	64 kDa	1	1	1.2	1.1	1.1	1.1	1.15	1.1
Hepatoma-derived growth factor OS=Mus musculus GN=Hdgf PE=1 SV=2	P51859	26 kDa	1	1	1.1	1.2	0.8	0.8	1.15	0.8
tRNA (cytosine(34)-C(5))-methyltransferase OS=Mus musculus GN=Nsun2 PE=1 SV=2	Q1HFZ0	85 kDa	1	1	1.2	1.1	1	1	1.15	1
AT-rich interactive domain-containing protein 1A OS=Mus musculus GN=Arid1a PE=1 SV=1	A2BH40	242 kDa	1	1	1.1	1.2	0.9	0.9	1.15	0.9
Galectin-3-binding protein OS=Mus musculus GN=Lgals3bp PE=1 SV=1	Q07797	64 kDa	1	1	1	1.1	1	1	1.05	1
C4b-binding protein OS=Mus musculus GN=C4bpa PE=1 SV=3	P08607	52 kDa	1	1	1.9	2.1	1.2	1.2	2	1.2
Glutathione S-transferase kappa 1 OS=Mus musculus GN=Gstk1 PE=1 SV=3	Q9DCM2	26 kDa	1	1	1.4	1.6	1.4	1.4	1.5	1.4
Ras GTPase-activating-like protein IQGAP2 OS=Mus musculus GN=Iqgap2 PE=1 SV=2	Q3UQ44	181 kDa	1	1	1.6	1.4	1.3	1.3	1.5	1.3
Ubiquitin-like domain-containing CTD phosphatase 1 OS=Mus musculus GN=Ublcp1 PE=1 SV=1	Q8BGR9	37 kDa	1	1	1.2	1.4	1	1	1.3	1
H-2 class II histocompatibility antigen gamma chain OS=Mus musculus GN=Cd74 PE=1 SV=3	P04441	32 kDa	1	1	1	1.2	1.1	1.1	1.1	1.1
Phospholipase D3 OS=Mus musculus GN=Pld3 PE=2 SV=1	O35405	54 kDa	1	1	1	1.2	1.1	1.1	1.1	1.1
All-trans-retinol 13,14-reductase OS=Mus musculus GN=Retsat PE=1 SV=3	Q64FW2	67 kDa	1	1	1.5	1.8	1.4	1.4	1.65	1.4
Cluster of Interferon-induced guanylate-binding protein 2 OS=Mus musculus GN=Gbp2 PE=1 SV=1 (Q9Z0E6)	Q9Z0E6	67 kDa	1	1	1.4	1.8	1.2	1.2	1.6	1.2
Guanine nucleotide-binding protein G(I)/G(S)/G(O) subunit gamma-5 OS=Mus musculus GN=Gng5 PE=2 SV=2	Q80SZ7	7 kDa	1	1	1.9	2	2.3	2.4	1.95	2.35
40S ribosomal protein S9 OS=Mus musculus GN=Rps9 PE=2 SV=3	Q6ZWN5	23 kDa	1	1	1.8	1.7	1.6	1.5	1.75	1.55
40S ribosomal protein S16 OS=Mus musculus GN=Rps16 PE=2 SV=4	P14131	16 kDa	1	1	1.8	1.6	1.6	1.5	1.7	1.55
6-phosphofructo-2-kinase/fructose-2,6-bisphosphatase 1 OS=Mus musculus GN=Pfkfb1 PE=2 SV=2	P70266	55 kDa	1	1	1.7	1.3	1.5	1.4	1.5	1.45
Dolichyl-diphosphooligosaccharide--protein glycosyltransferase 48 kDa subunit OS=Mus musculus GN=Ddost PE=1 SV=2	O54734	49 kDa	1	1	1.3	1.3	1.4	1.3	1.3	1.35
Signal peptidase complex subunit 2 OS=Mus musculus GN=Spcs2 PE=2 SV=1	Q9CYN2	25 kDa	1	1	1.3	1.4	1.3	1.4	1.35	1.35
Protein NipSnap homolog 3B OS=Mus musculus GN=Nipsnap3b PE=1 SV=1	Q9CQE1	28 kDa	1	1	1.3	1.4	1.3	1.2	1.35	1.25
Myelin expression factor 2 OS=Mus musculus GN=Myef2 PE=1 SV=1	Q8C854	63 kDa	1	1	1.3	1.2	1.3	1.2	1.25	1.25
Nuclear pore complex protein Nup85 OS=Mus musculus GN=Nup85 PE=1 SV=1	Q8R480	75 kDa	1	1	1.1	1.3	1.2	1.3	1.2	1.25
Aminopeptidase N OS=Mus musculus GN=Anpep PE=1 SV=4	P97449	110 kDa	1	1	1.5	1.5	1.2	1.1	1.5	1.15
Protein phosphatase 1 regulatory subunit 21 OS=Mus musculus GN=Ppp1r21 PE=2 SV=2	Q3TDD9	88 kDa	1	1	1.1	1.1	1.2	1.1	1.1	1.15
Cluster of Splicing factor U2AF 35 kDa subunit OS=Mus musculus GN=U2af1 PE=1 SV=4 (Q9D883)	Q9D883	28 kDa	1	1	1.3	1.3	1.2	1.1	1.3	1.15
Coatomer subunit gamma-1 OS=Mus musculus GN=Copg1 PE=2 SV=1	Q9QZE5	98 kDa	1	1	1.3	1.2	1.2	1.1	1.25	1.15
Protein transport protein Sec23B OS=Mus musculus GN=Sec23b PE=2 SV=1	Q9D662	86 kDa	1	1	1.2	1.2	1.1	1	1.2	1.05
Aldo-keto reductase family 1 member C13 OS=Mus musculus GN=Akr1c13 PE=1 SV=2	Q8VC28	37 kDa	1	1	1.2	1.1	1.1	1	1.15	1.05
Pre-mRNA-processing factor 40 homolog A OS=Mus musculus GN=Prpf40a PE=1 SV=1	Q9R1C7	108 kDa	1	1	1.1	1	1.1	1	1.05	1.05
Galectin-9 OS=Mus musculus GN=Lgals9 PE=1 SV=1	O08573	40 kDa	1	1	1.3	1.1	1.1	1	1.2	1.05
C-type mannose receptor 2 OS=Mus musculus GN=Mrc2 PE=1 SV=3	Q64449	167 kDa	1	1	1.1	0.9	1	0.9	1	0.95
Transmembrane protein 65 OS=Mus musculus GN=Tmem65 PE=2 SV=1	Q4VAE3	25 kDa	1	1	1.6	1.6	1.8	1.6	1.6	1.7
Dehydrogenase/reductase SDR family member 7B OS=Mus musculus GN=Dhrs7b PE=2 SV=1	Q99J47	35 kDa	1	1	1.7	1.9	1.6	1.8	1.8	1.7
DNA-(apurinic or apyrimidinic site) lyase OS=Mus musculus GN=Apex1 PE=1 SV=2	P28352	35 kDa	1	1	1.7	1.5	0.8	0.9	1.6	0.85
Pre-mRNA-splicing factor RBM22 OS=Mus musculus GN=Rbm22 PE=2 SV=1	Q8BHS3	47 kDa	1	1	1.1	1.3	0.9	0.8	1.2	0.85
Hyccin OS=Mus musculus GN=Fam126a PE=1 SV=2	Q6P9N1	57 kDa	1	1	1.2	1.2	1.3	1.5	1.2	1.4
Protein AMBP OS=Mus musculus GN=Ambp PE=1 SV=2	Q07456	39 kDa	0.9	0.9	1.8	2	1.3	1.5	2.11111	1.55556
Intercellular adhesion molecule 2 OS=Mus musculus GN=Icam2 PE=1 SV=1	P35330	31 kDa	1	1	1.7	1.3	1.2	1.4	1.5	1.3
Delta-aminolevulinic acid dehydratase OS=Mus musculus GN=Alad PE=1 SV=1	P10518	36 kDa	1	1	1.4	1.3	1.1	1.3	1.35	1.2
Alpha-N-acetylgalactosaminidase OS=Mus musculus GN=Naga PE=2 SV=2	Q9QWR8	47 kDa	1	1	1.5	1.3	1.3	1.1	1.4	1.2
Interferon-inducible GTPase 1 OS=Mus musculus GN=Iigp1 PE=1 SV=2	Q9QZ85	48 kDa	1	1	1.4	1.4	1	1.2	1.4	1.1
Solute carrier family 22 member 3 OS=Mus musculus GN=Slc22a3 PE=2 SV=1	Q9WTW5	61 kDa	1	1	1.7	1.7	2.3	1.9	1.7	2.1
Luc7-like protein 3 OS=Mus musculus GN=Luc7l3 PE=1 SV=1	Q5SUF2	51 kDa	1	1	1.3	1.3	1.1	0.9	1.3	1
Flap endonuclease 1 OS=Mus musculus GN=Fen1 PE=1 SV=1	P39749	42 kDa	1	1	1.4	1	1.1	0.9	1.2	1
Interferon-induced protein with tetratricopeptide repeats 3 OS=Mus musculus GN=Ifit3 PE=2 SV=1	Q64345	47 kDa	1	1	1.1	1.2	1	0.8	1.15	0.9
Chromobox protein homolog 3 OS=Mus musculus GN=Cbx3 PE=1 SV=2	P23198	21 kDa	1	1	0.9	1	0.8	1	0.95	0.9
Cluster of 60S ribosomal protein L10 OS=Mus musculus GN=Rpl10 PE=2 SV=3 (Q6ZWV3)	Q6ZWV3	25 kDa	1	1	1.8	2.5	2	1.6	2.15	1.8
Hepatoma-derived growth factor-related protein 3 OS=Mus musculus GN=Hdgfrp3 PE=1 SV=2	Q9JMG7	22 kDa	1	1	1.3	1.6	0.8	1.1	1.45	0.95
Annexin A2 OS=Mus musculus GN=Anxa2 PE=1 SV=2	P07356	39 kDa	1	1	1.6	1.6	1.9	1.9	1.6	1.9
Annexin A6 OS=Mus musculus GN=Anxa6 PE=1 SV=3	P14824	76 kDa	1	1	1.1	1.1	1.5	1.5	1.1	1.5
Platelet glycoprotein 4 OS=Mus musculus GN=Cd36 PE=1 SV=2	Q08857	53 kDa	1	1	1.5	1.5	1.8	1.8	1.5	1.8
Apolipoprotein A-I OS=Mus musculus GN=Apoa1 PE=1 SV=2	Q00623	31 kDa	1	1	1.8	1.8	1.9	1.9	1.8	1.9
Calreticulin OS=Mus musculus GN=Calr PE=1 SV=1	P14211	48 kDa	1	1	0.9	0.9	1.1	1.1	0.9	1.1
Xanthine dehydrogenase/oxidase OS=Mus musculus GN=Xdh PE=1 SV=5	Q00519	147 kDa	1.1	1	1.5	1.5	1.3	1.3	1.42857	1.2381
Vigilin OS=Mus musculus GN=Hdlbp PE=1 SV=1	Q8VDJ3	142 kDa	1	1	1.2	1.2	1.1	1.1	1.2	1.1
Dolichyl-diphosphooligosaccharide--protein glycosyltransferase subunit 1 OS=Mus musculus GN=Rpn1 PE=2 SV=1	Q91YQ5	69 kDa	1	1	1.3	1.3	1.2	1.2	1.3	1.2
Actin-related protein 2 OS=Mus musculus GN=Actr2 PE=1 SV=1	P61161	45 kDa	1	1	1.2	1.2	1.1	1.1	1.2	1.1
GDH/6PGL endoplasmic bifunctional protein OS=Mus musculus GN=H6pd PE=2 SV=2	Q8CFX1	89 kDa	1.1	1	1.2	1.2	1.4	1.4	1.14286	1.33333
Isocitrate dehydrogenase [NADP], mitochondrial OS=Mus musculus GN=Idh2 PE=1 SV=3	P54071	51 kDa	1	1	1.4	1.4	1.4	1.4	1.4	1.4
Peptidyl-prolyl cis-trans isomerase FKBP4 OS=Mus musculus GN=Fkbp4 PE=1 SV=5	P30416	52 kDa	1	1	1	1	0.8	0.8	1	0.8
Arginine--tRNA ligase, cytoplasmic OS=Mus musculus GN=Rars PE=2 SV=2	Q9D0I9	76 kDa	1	1	1.3	1.3	1.1	1.1	1.3	1.1
EGF-containing fibulin-like extracellular matrix protein 1 OS=Mus musculus GN=Efemp1 PE=2 SV=1	Q8BPB5	55 kDa	1	1	1.4	1.4	1.3	1.3	1.4	1.3
4F2 cell-surface antigen heavy chain OS=Mus musculus GN=Slc3a2 PE=1 SV=1	P10852	58 kDa	1	1	1.3	1.3	1.6	1.6	1.3	1.6
Transformer-2 protein homolog beta OS=Mus musculus GN=Tra2b PE=1 SV=1	P62996	34 kDa	1	1	0.9	0.9	0.9	0.9	0.9	0.9
DnaJ homolog subfamily C member 8 OS=Mus musculus GN=Dnajc8 PE=2 SV=2	Q6NZB0	30 kDa	1	1	1	1	0.9	0.9	1	0.9
Signal recognition particle 54 kDa protein OS=Mus musculus GN=Srp54 PE=1 SV=2	P14576	56 kDa	1	1	1.3	1.3	1.2	1.2	1.3	1.2
Vacuolar protein sorting-associated protein 33B OS=Mus musculus GN=Vps33b PE=1 SV=1	P59016	71 kDa	1	1	1.3	1.3	1.2	1.2	1.3	1.2
Nucleoporin p58/p45 OS=Mus musculus GN=Nupl1 PE=1 SV=1	Q8R332	59 kDa	1	1	1.1	1.1	1.1	1.1	1.1	1.1
Golgi integral membrane protein 4 OS=Mus musculus GN=Golim4 PE=1 SV=1	Q8BXA1	77 kDa	1	1	1.2	1.2	1.2	1.2	1.2	1.2
Phosphate carrier protein, mitochondrial OS=Mus musculus GN=Slc25a3 PE=1 SV=1	Q8VEM8	40 kDa	1	1	1.6	1.7	1.6	1.6	1.65	1.6
Trafficking protein particle complex subunit 11 OS=Mus musculus GN=Trappc11 PE=2 SV=1	B2RXC1	128 kDa	1	1	1.5	1.6	1.3	1.3	1.55	1.3
PRA1 family protein 3 OS=Mus musculus GN=Arl6ip5 PE=1 SV=2	Q8R5J9	22 kDa	1	1	1.6	1.5	1.5	1.5	1.55	1.5
1-acyl-sn-glycerol-3-phosphate acyltransferase beta OS=Mus musculus GN=Agpat2 PE=1 SV=1	Q8K3K7	31 kDa	1	1	1.4	1.5	1.2	1.2	1.45	1.2
Ras-related protein Rab-7a OS=Mus musculus GN=Rab7a PE=1 SV=2	P51150	23 kDa	1	1	1.3	1.4	1.3	1.3	1.35	1.3
Atlastin-3 OS=Mus musculus GN=Atl3 PE=2 SV=1	Q91YH5	61 kDa	1	1	1.4	1.3	1.4	1.4	1.35	1.4
Exportin-1 OS=Mus musculus GN=Xpo1 PE=1 SV=1	Q6P5F9	123 kDa	1	1	1.3	1.4	1.1	1.1	1.35	1.1
Cluster of AP-3 complex subunit beta-1 OS=Mus musculus GN=Ap3b1 PE=1 SV=2 (Q9Z1T1)	Q9Z1T1	123 kDa	1	1	1.2	1.3	1.1	1.1	1.25	1.1
Acyl-CoA synthetase short-chain family member 3, mitochondrial OS=Mus musculus GN=Acss3 PE=2 SV=2	Q14DH7	75 kDa	1	1	1.2	1.3	1.2	1.2	1.25	1.2
Serine/threonine-protein kinase 10 OS=Mus musculus GN=Stk10 PE=1 SV=2	O55098	112 kDa	1	1	1.2	1.3	1.1	1.1	1.25	1.1
Uridine 5'-monophosphate synthase OS=Mus musculus GN=Umps PE=2 SV=3	P13439	52 kDa	1	1	1.3	1.2	1.1	1.1	1.25	1.1
Splicing factor 3A subunit 1 OS=Mus musculus GN=Sf3a1 PE=1 SV=1	Q8K4Z5	89 kDa	1	1	1.1	1.2	1	1	1.15	1
Ectonucleotide pyrophosphatase/phosphodiesterase family member 3 OS=Mus musculus GN=Enpp3 PE=1 SV=2	Q6DYE8	99 kDa	1	1	1.1	1.2	0.9	0.9	1.15	0.9
Cluster of Pyrroline-5-carboxylate reductase 2 OS=Mus musculus GN=Pycr2 PE=2 SV=1 (Q922Q4)	Q922Q4	34 kDa	1	1	1	1.1	1.1	1.1	1.05	1.1
Adenine phosphoribosyltransferase OS=Mus musculus GN=Aprt PE=2 SV=2	P08030	20 kDa	1	1	1	1.1	0.8	0.8	1.05	0.8
Microtubule-associated proteins 1A/1B light chain 3A OS=Mus musculus GN=Map1lc3a PE=1 SV=1	Q91VR7	14 kDa	0.9	0.9	1.1	1	1.3	1.3	1.16667	1.44444
Carbonic anhydrase 4 OS=Mus musculus GN=Ca4 PE=1 SV=1	Q64444	34 kDa	1	1	1.7	1.9	1.6	1.6	1.8	1.6
Lymphocyte-specific protein 1 OS=Mus musculus GN=Lsp1 PE=1 SV=2	P19973	37 kDa	1	1	0.9	0.8	0.8	0.8	0.85	0.8
Probable ATP-dependent RNA helicase DDX17 OS=Mus musculus GN=Ddx17 PE=2 SV=1	Q501J6	72 kDa	1	1	1.4	1.6	1.2	1.2	1.5	1.2
Protein Z-dependent protease inhibitor OS=Mus musculus GN=Serpina10 PE=1 SV=1	Q8R121	52 kDa	1	1	1.5	1.3	1.3	1.3	1.4	1.3
Formin-like protein 1 OS=Mus musculus GN=Fmnl1 PE=1 SV=1	Q9JL26	122 kDa	1	1	1.2	1.4	1	1	1.3	1
EGF-containing fibulin-like extracellular matrix protein 2 OS=Mus musculus GN=Efemp2 PE=2 SV=1	Q9WVJ9	49 kDa	1	1	1.3	1.1	0.9	0.9	1.2	0.9
RNA-binding motif, single-stranded-interacting protein 2 OS=Mus musculus GN=Rbms2 PE=2 SV=1	Q8VC70	41 kDa	1	1	1.1	1.3	0.9	0.9	1.2	0.9
2-hydroxyacyl-CoA lyase 1 OS=Mus musculus GN=Hacl1 PE=1 SV=2	Q9QXE0	64 kDa	1	1	0.8	1	1.1	1.1	0.9	1.1
Lysophospholipid acyltransferase 5 OS=Mus musculus GN=Lpcat3 PE=1 SV=1	Q91V01	56 kDa	1	1	1.7	1.6	1.8	1.9	1.65	1.85
Transmembrane protein 33 OS=Mus musculus GN=Tmem33 PE=2 SV=1	Q9CR67	28 kDa	1	1	1.6	1.7	1.8	1.9	1.65	1.85
Atrial natriuretic peptide receptor 3 OS=Mus musculus GN=Npr3 PE=1 SV=3	P70180	60 kDa	1	1	1.1	1	1.7	1.8	1.05	1.75
EH domain-containing protein 2 OS=Mus musculus GN=Ehd2 PE=1 SV=1	Q8BH64	61 kDa	1.1	1.1	1.5	1.5	1.5	1.6	1.36364	1.40909
Choline transporter-like protein 3 OS=Mus musculus GN=Slc44a3 PE=2 SV=2	Q921V7	73 kDa	1	1	1.6	1.8	1.6	1.5	1.7	1.55
1-acylglycerol-3-phosphate O-acyltransferase ABHD5 OS=Mus musculus GN=Abhd5 PE=1 SV=1	Q9DBL9	39 kDa	1	1	1.6	1.4	1.5	1.6	1.5	1.55
Peroxisomal membrane protein 4 OS=Mus musculus GN=Pxmp4 PE=2 SV=3	Q9JJW0	24 kDa	1.1	1.1	1.3	1.5	1.5	1.6	1.27273	1.40909
Steryl-sulfatase OS=Mus musculus GN=Sts PE=2 SV=1	P50427	67 kDa	1	1	1.5	1.8	1.5	1.6	1.65	1.55
Fibrinogen gamma chain OS=Mus musculus GN=Fgg PE=2 SV=1	Q8VCM7	49 kDa	1	1	2.2	2.3	1.4	1.5	2.25	1.45
60S ribosomal protein L5 OS=Mus musculus GN=Rpl5 PE=1 SV=3	P47962	34 kDa	1	1	1.6	1.7	1.4	1.5	1.65	1.45
Mitochondrial carnitine/acylcarnitine carrier protein OS=Mus musculus GN=Slc25a20 PE=1 SV=1	Q9Z2Z6	33 kDa	1	1	1.6	1.7	1.4	1.5	1.65	1.45
Synaptophysin-like protein 1 OS=Mus musculus GN=Sypl1 PE=1 SV=2	O09117	29 kDa	1	1	1.5	1.4	1.4	1.5	1.45	1.45
Galectin-3 OS=Mus musculus GN=Lgals3 PE=1 SV=3	P16110	28 kDa	1	1	1.2	1.4	1.4	1.5	1.3	1.45
Dolichyl-diphosphooligosaccharide--protein glycosyltransferase subunit 2 OS=Mus musculus GN=Rpn2 PE=2 SV=1	Q9DBG6	69 kDa	1	1	1.4	1.7	1.4	1.5	1.55	1.45
Complement C5 OS=Mus musculus GN=C5 PE=1 SV=2	P06684	189 kDa	1	1	1.7	1.7	1.3	1.4	1.7	1.35
Acyl-CoA dehydrogenase family member 9, mitochondrial OS=Mus musculus GN=Acad9 PE=2 SV=2	Q8JZN5	69 kDa	1	1	1.3	1.3	1.3	1.4	1.3	1.35
Malectin OS=Mus musculus GN=Mlec PE=2 SV=2	Q6ZQI3	32 kDa	1	1	1.3	1.3	1.4	1.3	1.3	1.35
40S ribosomal protein S13 OS=Mus musculus GN=Rps13 PE=1 SV=2	P62301	17 kDa	1	1	1.5	1.6	1.3	1.4	1.55	1.35
Ancient ubiquitous protein 1 OS=Mus musculus GN=Aup1 PE=2 SV=1	P70295	46 kDa	1	1	1.4	1.5	1.3	1.4	1.45	1.35
Cluster of ADP-ribosylation factor-like protein 8A OS=Mus musculus GN=Arl8a PE=2 SV=1 (Q8VEH3)	Q8VEH3	21 kDa	1	1	1.3	1.4	1.4	1.3	1.35	1.35
Vesicle transport through interaction with t-SNAREs homolog 1B OS=Mus musculus GN=Vti1b PE=1 SV=1	O88384	27 kDa	1	1	1.5	1.3	1.4	1.3	1.4	1.35
Calnexin OS=Mus musculus GN=Canx PE=1 SV=1	P35564	67 kDa	1	1	1.1	1.1	1.3	1.2	1.1	1.25
Lipoprotein lipase OS=Mus musculus GN=Lpl PE=1 SV=3	P11152	53 kDa	1	1	1.1	1.1	1.2	1.3	1.1	1.25
Cluster of Lamina-associated polypeptide 2, isoforms alpha/zeta OS=Mus musculus GN=Tmpo PE=1 SV=4 (Q61033)	Q61033	75 kDa	1	1	1.9	1.9	1.2	1.3	1.9	1.25
Sec1 family domain-containing protein 2 OS=Mus musculus GN=Scfd2 PE=2 SV=1	Q8BTY8	75 kDa	1	1	1.2	1.2	1.2	1.3	1.2	1.25
Myosin-10 OS=Mus musculus GN=Myh10 PE=1 SV=2	Q61879	229 kDa	1	1	1.4	1.5	1.2	1.3	1.45	1.25
Argininosuccinate lyase OS=Mus musculus GN=Asl PE=2 SV=1	Q91YI0	52 kDa	1	1	1.3	1.4	1.3	1.2	1.35	1.25
Translocation protein SEC63 homolog OS=Mus musculus GN=Sec63 PE=1 SV=4	Q8VHE0	88 kDa	1	1	1.3	1.4	1.2	1.3	1.35	1.25
Proteasome activator complex subunit 2 OS=Mus musculus GN=Psme2 PE=2 SV=4	P97372	27 kDa	1	1	1.2	1.2	1.1	1.2	1.2	1.15
Gamma-glutamyltransferase 5 OS=Mus musculus GN=Ggt5 PE=2 SV=1	Q9Z2A9	62 kDa	1	1	1.3	1.3	1.1	1.2	1.3	1.15
Lysosomal alpha-mannosidase OS=Mus musculus GN=Man2b1 PE=2 SV=4	O09159	115 kDa	1	1	1	1	1.2	1.1	1	1.15
Cytochrome P450 2E1 OS=Mus musculus GN=Cyp2e1 PE=1 SV=1	Q05421	57 kDa	1.1	1.1	1.9	1.8	1.2	1.1	1.68182	1.04545
Actin-related protein 2/3 complex subunit 4 OS=Mus musculus GN=Arpc4 PE=1 SV=3	P59999	20 kDa	1	1	1.3	1.4	1.1	1.2	1.35	1.15
AP-1 complex subunit gamma-1 OS=Mus musculus GN=Ap1g1 PE=1 SV=3	P22892	91 kDa	1	1	1.3	1.4	1.1	1.2	1.35	1.15
Apoptosis-inducing factor 1, mitochondrial OS=Mus musculus GN=Aifm1 PE=1 SV=1	Q9Z0X1	67 kDa	1	1	1.2	1.3	1.1	1.2	1.25	1.15
Basic leucine zipper and W2 domain-containing protein 1 OS=Mus musculus GN=Bzw1 PE=1 SV=1	Q9CQC6	48 kDa	1	1	1.5	1.2	1.2	1.1	1.35	1.15
Cluster of Protein kinase C delta type OS=Mus musculus GN=Prkcd PE=1 SV=3 (P28867)	P28867	78 kDa	1	1	1.4	1.1	1.2	1.1	1.25	1.15
Cluster of ATP-dependent RNA helicase DDX3X OS=Mus musculus GN=Ddx3x PE=1 SV=3 (Q62167)	Q62167	73 kDa	1	1	1.2	0.9	1.1	1.2	1.05	1.15
Adenylosuccinate lyase OS=Mus musculus GN=Adsl PE=2 SV=2	P54822	55 kDa	1	1	1.1	1.1	1.1	1	1.1	1.05
GDP-mannose 4,6 dehydratase OS=Mus musculus GN=Gmds PE=2 SV=1	Q8K0C9	42 kDa	1	1	1.2	1.1	1.1	1	1.15	1.05
28S ribosomal protein S30, mitochondrial OS=Mus musculus GN=Mrps30 PE=2 SV=1	Q9D0G0	50 kDa	1	1	1.2	1.1	1	1.1	1.15	1.05
26S proteasome non-ATPase regulatory subunit 2 OS=Mus musculus GN=Psmd2 PE=1 SV=1	Q8VDM4	100 kDa	1	1	1.1	1	1.1	1	1.05	1.05
Protein phosphatase 1G OS=Mus musculus GN=Ppm1g PE=2 SV=3	Q61074	59 kDa	1	1	1	1.1	1	1.1	1.05	1.05
Lysosome-associated membrane glycoprotein 2 OS=Mus musculus GN=Lamp2 PE=2 SV=2	P17047	46 kDa	1	1	1	1.1	1.1	1	1.05	1.05
ATPase WRNIP1 OS=Mus musculus GN=Wrnip1 PE=1 SV=2	Q91XU0	72 kDa	1	1	1.1	1	1.1	1	1.05	1.05
Nuclear pore complex protein Nup88 OS=Mus musculus GN=Nup88 PE=2 SV=1	Q8CEC0	85 kDa	1	1	1	1.1	1	1.1	1.05	1.05
AMP deaminase 3 OS=Mus musculus GN=Ampd3 PE=2 SV=2	O08739	89 kDa	1	1	1.2	1	1	1.1	1.1	1.05
Lupus La protein homolog OS=Mus musculus GN=Ssb PE=2 SV=1	P32067	48 kDa	1	1	1.1	1.4	1	1.1	1.25	1.05
Cluster of Putative RNA-binding protein Luc7-like 2 OS=Mus musculus GN=Luc7l2 PE=1 SV=1 (Q7TNC4)	Q7TNC4	47 kDa	1	1	1.1	1.1	1	0.9	1.1	0.95
ELAV-like protein 1 OS=Mus musculus GN=Elavl1 PE=1 SV=2	P70372	36 kDa	1	1	1.1	1.1	0.9	1	1.1	0.95
UPF0556 protein C19orf10 homolog OS=Mus musculus GN=D17Wsu104e PE=2 SV=1	Q9CPT4	18 kDa	1	1	0.9	0.9	1	0.9	0.9	0.95
WD repeat-containing protein 5 OS=Mus musculus GN=Wdr5 PE=1 SV=1	P61965	37 kDa	1	1	1.1	1.1	0.9	1	1.1	0.95
SWI/SNF complex subunit SMARCC2 OS=Mus musculus GN=Smarcc2 PE=1 SV=2	Q6PDG5	133 kDa	1	1	1.1	1.2	0.9	1	1.15	0.95
FACT complex subunit SSRP1 OS=Mus musculus GN=Ssrp1 PE=1 SV=2	Q08943	81 kDa	1	1	1.1	1	1	0.9	1.05	0.95
Cytochrome c oxidase assembly factor 6 homolog OS=Mus musculus GN=Coa6 PE=1 SV=1	Q8BGD8	9 kDa	1	1	0.8	0.9	0.9	1	0.85	0.95
Activated RNA polymerase II transcriptional coactivator p15 OS=Mus musculus GN=Sub1 PE=1 SV=3	P11031	14 kDa	1	1	1	1	0.8	0.9	1	0.85
UDP-N-acetylglucosamine--dolichyl-phosphate N-acetylglucosaminephosphotransferase OS=Mus musculus GN=Dpagt1 PE=2 SV=2	P42867	46 kDa	1	1	1.8	1.7	1.8	1.6	1.75	1.7
Chloride intracellular channel protein 1 OS=Mus musculus GN=Clic1 PE=1 SV=3	Q9Z1Q5	27 kDa	1	1	0.9	1	0.8	0.9	0.95	0.85
Uridine-cytidine kinase 1 OS=Mus musculus GN=Uck1 PE=2 SV=2	P52623	31 kDa	1	1	0.9	1.1	0.8	0.9	1	0.85
60S ribosomal protein L27 OS=Mus musculus GN=Rpl27 PE=2 SV=2	P61358	16 kDa	1	1	2	1.8	1.7	1.5	1.9	1.6
Butyrophilin-like protein 9 OS=Mus musculus GN=Btnl9 PE=2 SV=1	Q8BJE2	61 kDa	1	1	1.7	1.9	1.7	1.5	1.8	1.6
Unconventional myosin-Ib OS=Mus musculus GN=Myo1b PE=2 SV=3	P46735	129 kDa	1	1	1.5	1.5	1.6	1.4	1.5	1.5
Signal recognition particle receptor subunit beta OS=Mus musculus GN=Srprb PE=1 SV=1	P47758	30 kDa	1	1	1.5	1.8	1.4	1.6	1.65	1.5
ATP-binding cassette sub-family D member 3 OS=Mus musculus GN=Abcd3 PE=1 SV=2	P55096	75 kDa	1	1	1.6	1.4	1.3	1.5	1.5	1.4
Protein disulfide-isomerase TMX3 OS=Mus musculus GN=Tmx3 PE=1 SV=2	Q8BXZ1	52 kDa	1	1	1.5	1.3	1.5	1.3	1.4	1.4
Protein ERGIC-53 OS=Mus musculus GN=Lman1 PE=2 SV=1	Q9D0F3	58 kDa	1	1	1.4	1.2	1.5	1.3	1.3	1.4
Fibulin-5 OS=Mus musculus GN=Fbln5 PE=2 SV=1	Q9WVH9	50 kDa	1	1	1.1	1.3	1.3	1.5	1.2	1.4
Regulator of chromosome condensation OS=Mus musculus GN=Rcc1 PE=1 SV=1	Q8VE37	45 kDa	1	1	1.9	1.5	1.5	1.3	1.7	1.4
Staphylococcal nuclease domain-containing protein 1 OS=Mus musculus GN=Snd1 PE=1 SV=1	Q78PY7	102 kDa	1	1	1.4	1.4	1.4	1.2	1.4	1.3
Enoyl-CoA delta isomerase 2, mitochondrial OS=Mus musculus GN=Eci2 PE=1 SV=2	Q9WUR2	43 kDa	1	1	1.2	1.1	1.4	1.2	1.15	1.3
Peroxisomal membrane protein PEX14 OS=Mus musculus GN=Pex14 PE=1 SV=1	Q9R0A0	41 kDa	1	1	1.1	1.3	1.4	1.2	1.2	1.3
Canalicular multispecific organic anion transporter 2 OS=Mus musculus GN=Abcc3 PE=1 SV=1	B2RX12	169 kDa	1	1	1.6	1.4	2	1.7	1.5	1.85
Heme oxygenase 1 OS=Mus musculus GN=Hmox1 PE=1 SV=1	P14901	33 kDa	1	1	1.3	1.4	1.1	1.3	1.35	1.2
Cluster of 60S ribosomal protein L32 OS=Mus musculus GN=Rpl32 PE=2 SV=2 (P62911)	P62911	16 kDa	1.1	1.1	1.4	1.4	1	1.2	1.27273	1
Chromodomain-helicase-DNA-binding protein 4 OS=Mus musculus GN=Chd4 PE=1 SV=1	Q6PDQ2	218 kDa	1	1	1.4	1.3	1.2	1	1.35	1.1
Histone deacetylase complex subunit SAP18 OS=Mus musculus GN=Sap18 PE=1 SV=1	O55128	18 kDa	1	1	1.1	1	1.2	1	1.05	1.1
Astrocytic phosphoprotein PEA-15 OS=Mus musculus GN=Pea15 PE=1 SV=1	Q62048	15 kDa	1	1	0.9	1	1	1.2	0.95	1.1
Cluster of Acyl-coenzyme A thioesterase 5 OS=Mus musculus GN=Acot5 PE=1 SV=2 (Q6Q2Z6)	Q6Q2Z6	47 kDa	1	1	1	1	0.9	1.1	1	1
Protein disulfide-isomerase A5 OS=Mus musculus GN=Pdia5 PE=2 SV=1	Q921X9	59 kDa	1	1	1	0.9	1.1	0.9	0.95	1
Disheveled-associated activator of morphogenesis 1 OS=Mus musculus GN=Daam1 PE=1 SV=4	Q8BPM0	123 kDa	1	1	1.4	1.4	1.5	1.2	1.4	1.35
Mannosyl-oligosaccharide glucosidase OS=Mus musculus GN=Mogs PE=2 SV=1	Q80UM7	92 kDa	1	1	1.6	1.5	1.2	1.5	1.55	1.35
Cluster of Long-chain-fatty-acid--CoA ligase 4 OS=Mus musculus GN=Acsl4 PE=2 SV=2 (Q9QUJ7)	Q9QUJ7	79 kDa	1	1	1.5	1.4	1.5	1.2	1.45	1.35
Plasminogen receptor (KT) OS=Mus musculus GN=Plgrkt PE=1 SV=1	Q9D3P8	17 kDa	1	1	1.2	1.3	1.2	1.5	1.25	1.35
Importin-4 OS=Mus musculus GN=Ipo4 PE=1 SV=1	Q8VI75	119 kDa	1	1	1.4	1.5	1.1	1.4	1.45	1.25
Gamma-tubulin complex component 3 OS=Mus musculus GN=Tubgcp3 PE=2 SV=2	P58854	103 kDa	1	1	1.6	1.6	1.4	1.8	1.6	1.6
Ribosome biogenesis regulatory protein homolog OS=Mus musculus GN=Rrs1 PE=2 SV=1	Q9CYH6	42 kDa	1	1	1.2	0.9	1.2	0.9	1.05	1.05
Translocating chain-associated membrane protein 1 OS=Mus musculus GN=Tram1 PE=1 SV=3	Q91V04	43 kDa	1	1	1.9	1.9	1.9	1.4	1.9	1.65
Calcium-activated chloride channel regulator 1 OS=Mus musculus GN=Clca1 PE=1 SV=2	Q9D7Z6	100 kDa	1.1	1.1	2.2	2.4	0.9	0.9	2.09091	0.818182
Neutral alpha-glucosidase AB OS=Mus musculus GN=Ganab PE=1 SV=1	Q8BHN3	107 kDa	1	1	0.9	0.9	1.2	1.2	0.9	1.2
Vacuolar protein sorting-associated protein 35 OS=Mus musculus GN=Vps35 PE=1 SV=1	Q9EQH3	92 kDa	1	1	1.2	1.2	1.1	1.1	1.2	1.1
Trifunctional enzyme subunit beta, mitochondrial OS=Mus musculus GN=Hadhb PE=1 SV=1	Q99JY0	51 kDa	1	1	1.5	1.5	1.3	1.3	1.5	1.3
NADH-cytochrome b5 reductase 3 OS=Mus musculus GN=Cyb5r3 PE=1 SV=3	Q9DCN2	34 kDa	1	1	1.5	1.5	1.5	1.5	1.5	1.5
Deoxynucleoside triphosphate triphosphohydrolase SAMHD1 OS=Mus musculus GN=Samhd1 PE=1 SV=2	Q60710	73 kDa	1	1	1.2	1.2	1	1	1.2	1
Hypoxia up-regulated protein 1 OS=Mus musculus GN=Hyou1 PE=1 SV=1	Q9JKR6	111 kDa	1	1	1	1	1.1	1.1	1	1.1
Heterogeneous nuclear ribonucleoprotein L OS=Mus musculus GN=Hnrnpl PE=1 SV=2	Q8R081	64 kDa	1	1	1.1	1.1	0.9	0.9	1.1	0.9
Citrate synthase, mitochondrial OS=Mus musculus GN=Cs PE=1 SV=1	Q9CZU6	52 kDa	1	1	1.2	1.2	1	1	1.2	1
Splicing factor, proline- and glutamine-rich OS=Mus musculus GN=Sfpq PE=1 SV=1	Q8VIJ6	75 kDa	1	1	1	1	0.9	0.9	1	0.9
Prohibitin-2 OS=Mus musculus GN=Phb2 PE=1 SV=1	O35129	33 kDa	1	1	1.3	1.3	1.4	1.4	1.3	1.4
GTP:AMP phosphotransferase AK3, mitochondrial OS=Mus musculus GN=Ak3 PE=1 SV=3	Q9WTP7	25 kDa	1	1	0.9	0.9	1	1	0.9	1
T-complex protein 1 subunit alpha OS=Mus musculus GN=Tcp1 PE=1 SV=3	P11983	60 kDa	1	1	1	1	1.1	1.1	1	1.1
Coatomer subunit delta OS=Mus musculus GN=Arcn1 PE=2 SV=2	Q5XJY5	57 kDa	1	1	1	1	1.1	1.1	1	1.1
Purine nucleoside phosphorylase OS=Mus musculus GN=Pnp PE=1 SV=2	P23492	32 kDa	1	1	1.1	1.1	1	1	1.1	1
26S proteasome non-ATPase regulatory subunit 1 OS=Mus musculus GN=Psmd1 PE=1 SV=1	Q3TXS7	106 kDa	1	1	1	1	1	1	1	1
Hydroxyacyl-coenzyme A dehydrogenase, mitochondrial OS=Mus musculus GN=Hadh PE=1 SV=2	Q61425	34 kDa	1	1	1	1	1.1	1.1	1	1.1
Plasminogen activator inhibitor 1 RNA-binding protein OS=Mus musculus GN=Serbp1 PE=1 SV=2	Q9CY58	45 kDa	1	1	0.9	0.9	0.9	0.9	0.9	0.9
ATPase family AAA domain-containing protein 3 OS=Mus musculus GN=Atad3 PE=1 SV=1	Q925I1	67 kDa	1	1	1.3	1.3	1.2	1.2	1.3	1.2
Nodal modulator 1 OS=Mus musculus GN=Nomo1 PE=1 SV=1	Q6GQT9	133 kDa	1	1	1	1	1.1	1.1	1	1.1
Glutathione peroxidase 3 OS=Mus musculus GN=Gpx3 PE=2 SV=2	P46412	25 kDa	1	1	1	1	1.2	1.2	1	1.2
26S proteasome non-ATPase regulatory subunit 12 OS=Mus musculus GN=Psmd12 PE=1 SV=4	Q9D8W5	53 kDa	1	1	1.2	1.2	1	1	1.2	1
Cluster of C-Jun-amino-terminal kinase-interacting protein 4 OS=Mus musculus GN=Spag9 PE=1 SV=2 (Q58A65)	Q58A65	146 kDa	1	1	1.1	1.1	1.1	1.1	1.1	1.1
MOSC domain-containing protein 2, mitochondrial OS=Mus musculus GN=Marc2 PE=1 SV=1	Q922Q1	38 kDa	1	1	1.4	1.4	1.4	1.4	1.4	1.4
60S ribosomal protein L8 OS=Mus musculus GN=Rpl8 PE=2 SV=2	P62918	28 kDa	1	1	1.3	1.3	1.4	1.4	1.3	1.4
Rho guanine nucleotide exchange factor 1 OS=Mus musculus GN=Arhgef1 PE=1 SV=2	Q61210	103 kDa	1	1	1.2	1.2	1.1	1.1	1.2	1.1
Reticulocalbin-1 OS=Mus musculus GN=Rcn1 PE=1 SV=1	Q05186	38 kDa	1	1	0.8	0.8	0.9	0.9	0.8	0.9
E3 UFM1-protein ligase 1 OS=Mus musculus GN=Ufl1 PE=1 SV=2	Q8CCJ3	90 kDa	1	1	1.2	1.2	1.3	1.3	1.2	1.3
Regulator of nonsense transcripts 1 OS=Mus musculus GN=Upf1 PE=1 SV=2	Q9EPU0	124 kDa	1	1	1.1	1.1	1.1	1.1	1.1	1.1
Growth factor receptor-bound protein 2 OS=Mus musculus GN=Grb2 PE=1 SV=1	Q60631	25 kDa	1	1	1	1	1	1	1	1
Actin-related protein 2/3 complex subunit 3 OS=Mus musculus GN=Arpc3 PE=1 SV=3	Q9JM76	21 kDa	1	1	1	1	1	1	1	1
Epidermal growth factor receptor OS=Mus musculus GN=Egfr PE=1 SV=1	Q01279	135 kDa	1	1	1.4	1.4	1.1	1.1	1.4	1.1
Ras GTPase-activating protein 3 OS=Mus musculus GN=Rasa3 PE=1 SV=2	Q60790	96 kDa	1	1	1.4	1.4	1.5	1.5	1.4	1.5
Biglycan OS=Mus musculus GN=Bgn PE=2 SV=1	P28653	42 kDa	1	1	1.7	1.7	1.6	1.6	1.7	1.6
Vacuolar protein sorting-associated protein 18 homolog OS=Mus musculus GN=Vps18 PE=1 SV=2	Q8R307	110 kDa	1	1	1.1	1.1	1.1	1.1	1.1	1.1
Peptidyl-prolyl cis-trans isomerase FKBP5 OS=Mus musculus GN=Fkbp5 PE=1 SV=1	Q64378	51 kDa	1	1	1.1	1.1	1	1	1.1	1
Aspartyl aminopeptidase OS=Mus musculus GN=Dnpep PE=2 SV=2	Q9Z2W0	52 kDa	1	1	1.3	1.3	1.1	1.1	1.3	1.1
Echinoderm microtubule-associated protein-like 4 OS=Mus musculus GN=Eml4 PE=1 SV=1	Q3UMY5	110 kDa	1	1	1.1	1.1	0.9	0.9	1.1	0.9
60S ribosomal protein L36 OS=Mus musculus GN=Rpl36 PE=2 SV=2	P47964	12 kDa	1	1	1.1	1.1	0.9	0.9	1.1	0.9
Cyclin-G-associated kinase OS=Mus musculus GN=Gak PE=1 SV=2	Q99KY4	144 kDa	1	1	1.2	1.2	1.1	1.1	1.2	1.1
Complement C1q and tumor necrosis factor-related protein 9 OS=Mus musculus GN=C1qtnf9 PE=1 SV=1	Q4ZJN1	35 kDa	1	1	1	1	1.4	1.4	1	1.4
Biotinidase OS=Mus musculus GN=Btd PE=1 SV=2	Q8CIF4	58 kDa	1	1	1	1	0.9	0.9	1	0.9
Inosine triphosphate pyrophosphatase OS=Mus musculus GN=Itpa PE=1 SV=2	Q9D892	22 kDa	1.1	1.1	1	1	0.9	0.9	0.909091	0.818182
60S ribosomal protein L4 OS=Mus musculus GN=Rpl4 PE=1 SV=3	Q9D8E6	47 kDa	1	1	1.7	1.8	1.5	1.5	1.75	1.5
Structural maintenance of chromosomes protein 1A OS=Mus musculus GN=Smc1a PE=1 SV=4	Q9CU62	143 kDa	1	1	1.7	1.8	1.5	1.5	1.75	1.5
40S ribosomal protein S6 OS=Mus musculus GN=Rps6 PE=1 SV=1	P62754	29 kDa	1	1	1.7	1.8	1.5	1.5	1.75	1.5
Phosphatidylinositide phosphatase SAC1 OS=Mus musculus GN=Sacm1l PE=2 SV=1	Q9EP69	67 kDa	1	1	1.5	1.6	1.6	1.6	1.55	1.6
Cytochrome P450 4V2 OS=Mus musculus GN=Cyp4v2 PE=1 SV=1	Q9DBW0	61 kDa	1	1	1.6	1.5	1.5	1.5	1.55	1.5
Antigen peptide transporter 2 OS=Mus musculus GN=Tap2 PE=2 SV=1	P36371	77 kDa	1.1	1.1	1.6	1.5	1.3	1.3	1.40909	1.18182
Sn1-specific diacylglycerol lipase beta OS=Mus musculus GN=Daglb PE=1 SV=2	Q91WC9	74 kDa	1	1	1.5	1.6	1.3	1.3	1.55	1.3
ATP-binding cassette sub-family A member 1 OS=Mus musculus GN=Abca1 PE=1 SV=4	P41233	254 kDa	1	1	1.4	1.5	1.4	1.4	1.45	1.4
Endoplasmic reticulum-Golgi intermediate compartment protein 1 OS=Mus musculus GN=Ergic1 PE=1 SV=1	Q9DC16	33 kDa	1	1	1.4	1.5	1.5	1.5	1.45	1.5
Disintegrin and metalloproteinase domain-containing protein 9 OS=Mus musculus GN=Adam9 PE=1 SV=2	Q61072	92 kDa	1	1	1.4	1.5	1.2	1.2	1.45	1.2
Transmembrane and coiled-coil domains protein 3 OS=Mus musculus GN=Tmcc3 PE=1 SV=2	Q8R310	54 kDa	1	1	1.4	1.5	1.3	1.3	1.45	1.3
Translation initiation factor eIF-2B subunit alpha OS=Mus musculus GN=Eif2b1 PE=2 SV=1	Q99LC8	34 kDa	1	1	1.4	1.5	1.1	1.1	1.45	1.1
DNA-directed RNA polymerase II subunit RPB1 OS=Mus musculus GN=Polr2a PE=1 SV=3	P08775	217 kDa	1	1	1.4	1.3	1.1	1.1	1.35	1.1
Lactadherin OS=Mus musculus GN=Mfge8 PE=1 SV=3	P21956	51 kDa	1	1	1.3	1.4	1.4	1.4	1.35	1.4
Ribosyldihydronicotinamide dehydrogenase [quinone] OS=Mus musculus GN=Nqo2 PE=2 SV=3	Q9JI75	26 kDa	1	1	1.3	1.4	1.2	1.2	1.35	1.2
Transmembrane protein 160 OS=Mus musculus GN=Tmem160 PE=2 SV=1	Q9D938	20 kDa	1	1	1.4	1.3	1.4	1.4	1.35	1.4
Septin-7 OS=Mus musculus GN=Sept7 PE=1 SV=1	O55131	51 kDa	1	1	1.2	1.3	1.2	1.2	1.25	1.2
Complement C1q subcomponent subunit B OS=Mus musculus GN=C1qb PE=1 SV=2	P14106	27 kDa	1	1	1.3	1.2	1.1	1.1	1.25	1.1
ERO1-like protein alpha OS=Mus musculus GN=Ero1l PE=1 SV=2	Q8R180	54 kDa	1	1	1.2	1.3	1.2	1.2	1.25	1.2
Cluster of AP-2 complex subunit beta OS=Mus musculus GN=Ap2b1 PE=1 SV=1 (Q9DBG3)	Q9DBG3	105 kDa	1	1	1.2	1.1	1	1	1.15	1
Aspartyl/asparaginyl beta-hydroxylase OS=Mus musculus GN=Asph PE=2 SV=1	Q8BSY0	83 kDa	1	1	1.2	1.1	1.3	1.3	1.15	1.3
Heterogeneous nuclear ribonucleoprotein U-like protein 2 OS=Mus musculus GN=Hnrnpul2 PE=1 SV=2	Q00PI9	85 kDa	1	1	1.2	1.1	1.1	1.1	1.15	1.1
Serrate RNA effector molecule homolog OS=Mus musculus GN=Srrt PE=1 SV=1	Q99MR6	100 kDa	1	1	1.1	1.2	0.9	0.9	1.15	0.9
Sorcin OS=Mus musculus GN=Sri PE=1 SV=1	Q6P069	22 kDa	1	1	1.2	1.1	1.1	1.1	1.15	1.1
Cluster of AP-1 complex subunit mu-1 OS=Mus musculus GN=Ap1m1 PE=1 SV=3 (P35585)	P35585	49 kDa	1	1	1.2	1.1	1	1	1.15	1
Eukaryotic translation initiation factor 3 subunit D OS=Mus musculus GN=Eif3d PE=1 SV=2	O70194	64 kDa	1	1	1.2	1.1	1.1	1.1	1.15	1.1
AP-2 complex subunit sigma OS=Mus musculus GN=Ap2s1 PE=1 SV=1	P62743	17 kDa	1	1	1.1	1.2	1.2	1.2	1.15	1.2
SUMO-conjugating enzyme UBC9 OS=Mus musculus GN=Ube2i PE=1 SV=1	P63280	18 kDa	1	1	1.1	1.2	0.8	0.8	1.15	0.8
VIP36-like protein OS=Mus musculus GN=Lman2l PE=2 SV=1	P59481	40 kDa	1	1	1.2	1.1	0.9	0.9	1.15	0.9
Leukotriene A-4 hydrolase OS=Mus musculus GN=Lta4h PE=1 SV=4	P24527	69 kDa	1	1	1.1	1	1	1	1.05	1
CDK5 regulatory subunit-associated protein 3 OS=Mus musculus GN=Cdk5rap3 PE=2 SV=1	Q99LM2	57 kDa	1	1	1.1	1	1.2	1.2	1.05	1.2
Tyrosine-protein kinase CSK OS=Mus musculus GN=Csk PE=1 SV=2	P41241	51 kDa	1	1	1.1	1	0.8	0.8	1.05	0.8
Peptidyl-prolyl cis-trans isomerase-like 1 OS=Mus musculus GN=Ppil1 PE=2 SV=1	Q9D0W5	18 kDa	1	1	1	1.1	0.9	0.9	1.05	0.9
Nucleolin OS=Mus musculus GN=Ncl PE=1 SV=2	P09405	77 kDa	1	1	1	0.9	0.9	0.9	0.95	0.9
Heterogeneous nuclear ribonucleoproteins C1/C2 OS=Mus musculus GN=Hnrnpc PE=1 SV=1	Q9Z204	34 kDa	1	1	0.9	1	0.9	0.9	0.95	0.9
Serine/arginine-rich splicing factor 4 OS=Mus musculus GN=Srsf4 PE=2 SV=1	Q8VE97	56 kDa	1	1	0.9	1	1	1	0.95	1
[Protein ADP-ribosylarginine] hydrolase OS=Mus musculus GN=Adprh PE=2 SV=1	P54923	40 kDa	1	1	0.9	1	0.7	0.7	0.95	0.7
Serine/arginine-rich splicing factor 7 OS=Mus musculus GN=Srsf7 PE=1 SV=1	Q8BL97	31 kDa	1	1	0.9	1	0.8	0.8	0.95	0.8
DBIRD complex subunit ZNF326 OS=Mus musculus GN=Znf326 PE=1 SV=1	O88291	65 kDa	1	1	0.9	1	0.9	0.9	0.95	0.9
Cleavage and polyadenylation specificity factor subunit 3 OS=Mus musculus GN=Cpsf3 PE=1 SV=2	Q9QXK7	78 kDa	1	1	1	0.9	1	1	0.95	1
CGG triplet repeat-binding protein 1 OS=Mus musculus GN=Cggbp1 PE=2 SV=1	Q8BHG9	19 kDa	1	1	1	0.9	0.8	0.8	0.95	0.8
Prothrombin OS=Mus musculus GN=F2 PE=1 SV=1	P19221	70 kDa	1	1	1.6	1.8	1.3	1.3	1.7	1.3
Caprin-1 OS=Mus musculus GN=Caprin1 PE=1 SV=2	Q60865	78 kDa	1	1	0.9	0.8	0.9	0.9	0.85	0.9
RCC1 and BTB domain-containing protein 2 OS=Mus musculus GN=Rcbtb2 PE=2 SV=1	Q99LJ7	60 kDa	1	1	0.8	0.9	1.1	1.1	0.85	1.1
V-type proton ATPase subunit D OS=Mus musculus GN=Atp6v1d PE=1 SV=1	P57746	28 kDa	1	1	1.5	1.7	1.6	1.6	1.6	1.6
Mitochondrial inner membrane protein OXA1L OS=Mus musculus GN=Oxa1l PE=2 SV=1	Q8BGA9	48 kDa	1	1	1.5	1.7	1.4	1.4	1.6	1.4
Chromatin target of PRMT1 protein OS=Mus musculus GN=Chtop PE=1 SV=2	Q9CY57	27 kDa	1	1	1.4	1.6	1.4	1.4	1.5	1.4
Dysferlin OS=Mus musculus GN=Dysf PE=1 SV=3	Q9ESD7	238 kDa	1	1	1.3	1.5	1.4	1.4	1.4	1.4
Ras-interacting protein 1 OS=Mus musculus GN=Rasip1 PE=1 SV=3	Q3U0S6	104 kDa	1	1	1.5	1.3	1.3	1.3	1.4	1.3
V-type proton ATPase subunit C 1 OS=Mus musculus GN=Atp6v1c1 PE=1 SV=4	Q9Z1G3	44 kDa	1	1	1.5	1.3	1.3	1.3	1.4	1.3
Methylglutaconyl-CoA hydratase, mitochondrial OS=Mus musculus GN=Auh PE=2 SV=1	Q9JLZ3	33 kDa	1	1	1.3	1.5	1.2	1.2	1.4	1.2
Nitric oxide synthase, endothelial OS=Mus musculus GN=Nos3 PE=1 SV=4	P70313	133 kDa	1	1	1.2	1.4	1.3	1.3	1.3	1.3
Protein FAM49B OS=Mus musculus GN=Fam49b PE=2 SV=1	Q921M7	37 kDa	1	1	1.2	1.4	1	1	1.3	1
DnaJ homolog subfamily A member 1 OS=Mus musculus GN=Dnaja1 PE=1 SV=1	P63037	45 kDa	1	1	1.2	1.4	1.2	1.2	1.3	1.2
Secretory carrier-associated membrane protein 3 OS=Mus musculus GN=Scamp3 PE=1 SV=3	O35609	38 kDa	1	1	1.4	1.2	1.3	1.3	1.3	1.3
Exocyst complex component 6 OS=Mus musculus GN=Exoc6 PE=1 SV=2	Q8R313	93 kDa	1	1	1.4	1.2	1.2	1.2	1.3	1.2
La-related protein 1 OS=Mus musculus GN=Larp1 PE=1 SV=2	Q6ZQ58	121 kDa	1	1	1.1	1.3	1	1	1.2	1
Cluster of Receptor-type tyrosine-protein phosphatase alpha OS=Mus musculus GN=Ptpra PE=1 SV=3 (P18052)	P18052	94 kDa	1	1	1.2	1	1.1	1.1	1.1	1.1
Aspartoacylase-2 OS=Mus musculus GN=Acy3 PE=1 SV=1	Q91XE4	35 kDa	1.1	1.1	1	1.2	1.1	1.1	1	1
40S ribosomal protein S2 OS=Mus musculus GN=Rps2 PE=1 SV=3	P25444	31 kDa	1	1	1.7	1.4	1.3	1.3	1.55	1.3
Ras-related protein Ral-A OS=Mus musculus GN=Rala PE=1 SV=1	P63321	24 kDa	1	1	1.7	1.4	1.8	1.8	1.55	1.8
Heterogeneous nuclear ribonucleoprotein A/B OS=Mus musculus GN=Hnrnpab PE=1 SV=1	Q99020	31 kDa	1	1	1.1	0.9	0.8	0.8	1	0.8
Protein Dr1 OS=Mus musculus GN=Dr1 PE=2 SV=1	Q91WV0	19 kDa	1	1	1.1	0.9	0.9	0.9	1	0.9
Solute carrier family 12 member 7 OS=Mus musculus GN=Slc12a7 PE=1 SV=1	Q9WVL3	119 kDa	1	1	1.6	1.3	1	1	1.45	1
LYR motif-containing protein 4 OS=Mus musculus GN=Lyrm4 PE=2 SV=1	Q8K215	11 kDa	1	1	1.2	1.5	1.2	1.2	1.35	1.2
Cell division cycle 5-like protein OS=Mus musculus GN=Cdc5l PE=1 SV=2	Q6A068	92 kDa	1	1	1.1	0.8	1	1	0.95	1
Cluster of Histone H1.4 OS=Mus musculus GN=Hist1h1e PE=1 SV=2 (P43274)	P43274	22 kDa	1.1	1.1	3.2	3.3	2.3	2.4	2.95455	2.13636
Lysosomal acid lipase/cholesteryl ester hydrolase OS=Mus musculus GN=Lipa PE=2 SV=2	Q9Z0M5	45 kDa	1	1	2.8	2.3	2	2.1	2.55	2.05
Histone H1.0 OS=Mus musculus GN=H1f0 PE=2 SV=4	P10922	21 kDa	1.2	1.2	2.6	2.5	1.8	1.7	2.125	1.45833
40S ribosomal protein S11 OS=Mus musculus GN=Rps11 PE=2 SV=3	P62281	18 kDa	1	1	1.8	1.8	1.7	1.6	1.8	1.65
3-ketodihydrosphingosine reductase OS=Mus musculus GN=Kdsr PE=2 SV=1	Q6GV12	36 kDa	1.1	1.1	1.8	1.9	1.6	1.5	1.68182	1.40909
DnaJ homolog subfamily C member 11 OS=Mus musculus GN=Dnajc11 PE=2 SV=2	Q5U458	63 kDa	1	1	1.7	1.5	1.5	1.6	1.6	1.55
Beta-3 adrenergic receptor OS=Mus musculus GN=Adrb3 PE=2 SV=2	P25962	43 kDa	1	1	1.4	1.3	1.5	1.4	1.35	1.45
CAAX prenyl protease 1 homolog OS=Mus musculus GN=Zmpste24 PE=1 SV=2	Q80W54	55 kDa	1	1	1.7	1.5	1.5	1.4	1.6	1.45
Syntaxin-18 OS=Mus musculus GN=Stx18 PE=2 SV=2	Q8VDS8	38 kDa	1	1	1.2	1.5	1.4	1.5	1.35	1.45
EH domain-containing protein 1 OS=Mus musculus GN=Ehd1 PE=1 SV=1	Q9WVK4	61 kDa	1	1	1.4	1.4	1.4	1.3	1.4	1.35
ATP synthase subunit g, mitochondrial OS=Mus musculus GN=Atp5l PE=1 SV=1	Q9CPQ8	11 kDa	1	1.1	1.3	1.3	1.3	1.4	1.2381	1.28571
Glycerol-3-phosphate acyltransferase 3 OS=Mus musculus GN=Agpat9 PE=1 SV=1	Q8C0N2	49 kDa	1	1	1.3	1.3	1.4	1.3	1.3	1.35
Cluster of TBC1 domain family member 9B OS=Mus musculus GN=Tbc1d9b PE=2 SV=1 (Q5SVR0)	Q5SVR0	142 kDa	1	1	1.3	1.2	1.4	1.3	1.25	1.35
Septin-8 OS=Mus musculus GN=Sept8 PE=1 SV=4	Q8CHH9	50 kDa	1	1	1.2	1.1	1.4	1.3	1.15	1.35
Core histone macro-H2A.2 OS=Mus musculus GN=H2afy2 PE=1 SV=3	Q8CCK0	40 kDa	1	1	1.7	1.9	1.3	1.4	1.8	1.35
Guanine nucleotide-binding protein G(I)/G(S)/G(O) subunit gamma-T2 OS=Mus musculus GN=Gngt2 PE=2 SV=2	Q61017	8 kDa	1	1	0.8	0.9	1.4	1.3	0.85	1.35
Atlastin-2 OS=Mus musculus GN=Atl2 PE=1 SV=1	Q6PA06	66 kDa	1	1	1.2	1.4	1.3	1.4	1.3	1.35
Vitronectin OS=Mus musculus GN=Vtn PE=1 SV=2	P29788	55 kDa	1	1	1.5	1.5	1.2	1.3	1.5	1.25
Serine/threonine-protein phosphatase 2A 56 kDa regulatory subunit alpha isoform OS=Mus musculus GN=Ppp2r5a PE=1 SV=1	Q6PD03	56 kDa	1	1	1.3	1.3	1.3	1.2	1.3	1.25
Cluster of Mitochondrial glutamate carrier 1 OS=Mus musculus GN=Slc25a22 PE=1 SV=1 (Q9D6M3)	Q9D6M3	35 kDa	1	1	1.6	1.6	1.3	1.2	1.6	1.25
RAD50-interacting protein 1 OS=Mus musculus GN=Rint1 PE=2 SV=2	Q8BZ36	90 kDa	1	1	1.3	1.3	1.3	1.2	1.3	1.25
Trafficking protein particle complex subunit 6B OS=Mus musculus GN=Trappc6b PE=2 SV=1	Q9D289	18 kDa	1	1	1.3	1.3	1.2	1.3	1.3	1.25
NADH dehydrogenase [ubiquinone] 1 alpha subcomplex subunit 12 OS=Mus musculus GN=Ndufa12 PE=1 SV=2	Q7TMF3	17 kDa	1	1	1.6	1.5	1.3	1.2	1.55	1.25
40S ribosomal protein S24 OS=Mus musculus GN=Rps24 PE=1 SV=1	P62849	15 kDa	1	1	1.5	1.6	1.3	1.2	1.55	1.25
Mitochondrial import receptor subunit TOM5 homolog OS=Mus musculus GN=Tomm5 PE=3 SV=1	B1AXP6	6 kDa	1	1	1.4	1.3	1.3	1.2	1.35	1.25
Sorting nexin-9 OS=Mus musculus GN=Snx9 PE=1 SV=1	Q91VH2	67 kDa	1	1	1.2	1.3	1.3	1.2	1.25	1.25
Sec1 family domain-containing protein 1 OS=Mus musculus GN=Scfd1 PE=2 SV=1	Q8BRF7	72 kDa	1	1	1.1	1.3	1.2	1.3	1.2	1.25
C-type lectin domain family 10 member A OS=Mus musculus GN=Clec10a PE=1 SV=1	P49300	35 kDa	1	1	1.4	1.7	1.2	1.3	1.55	1.25
Neutral cholesterol ester hydrolase 1 OS=Mus musculus GN=Nceh1 PE=1 SV=1	Q8BLF1	46 kDa	1	1	1.4	1.7	1.2	1.3	1.55	1.25
Cluster of Mast cell protease 4 OS=Mus musculus GN=Mcpt4 PE=1 SV=1 (P21812)	P21812	27 kDa	1	1	1.2	1.5	1.2	1.3	1.35	1.25
Trafficking protein particle complex subunit 1 OS=Mus musculus GN=Trappc1 PE=1 SV=1	Q5NCF2	17 kDa	1	1	1.4	1.1	1.2	1.3	1.25	1.25
Golgi apparatus protein 1 OS=Mus musculus GN=Glg1 PE=1 SV=1	Q61543	134 kDa	1	1	1.2	1.2	1.2	1.1	1.2	1.15
Phenylalanine--tRNA ligase beta subunit OS=Mus musculus GN=Farsb PE=2 SV=2	Q9WUA2	66 kDa	1	1	1.2	1.2	1.1	1.2	1.2	1.15
2-5A-dependent ribonuclease OS=Mus musculus GN=Rnasel PE=2 SV=2	Q05921	83 kDa	1	1	1	1	1.2	1.1	1	1.15
N-acetylated-alpha-linked acidic dipeptidase 2 OS=Mus musculus GN=Naalad2 PE=1 SV=2	Q9CZR2	83 kDa	1	1	1.2	1.2	1.1	1.2	1.2	1.15
Serine dehydratase-like OS=Mus musculus GN=Sdsl PE=2 SV=1	Q8R238	35 kDa	1	1	0.9	0.9	1.1	1.2	0.9	1.15
Methionine--tRNA ligase, cytoplasmic OS=Mus musculus GN=Mars PE=2 SV=1	Q68FL6	101 kDa	1	1	1.3	1.2	1.2	1.1	1.25	1.15
Glutamate dehydrogenase 1, mitochondrial OS=Mus musculus GN=Glud1 PE=1 SV=1	P26443	61 kDa	1	1	1.2	1.1	1.2	1.1	1.15	1.15
Cysteine sulfinic acid decarboxylase OS=Mus musculus GN=Csad PE=2 SV=1	Q9DBE0	55 kDa	1	1	1.2	1.1	1.2	1.1	1.15	1.15
RNA binding motif protein, X-linked-like-1 OS=Mus musculus GN=Rbmxl1 PE=1 SV=1	Q91VM5	42 kDa	1	1	1.1	1.2	1.1	1.2	1.15	1.15
Exocyst complex component 4 OS=Mus musculus GN=Exoc4 PE=1 SV=2	O35382	111 kDa	1	1	1.2	1.1	1.1	1.2	1.15	1.15
Phosphatidylinositol transfer protein beta isoform OS=Mus musculus GN=Pitpnb PE=1 SV=2	P53811	31 kDa	1	1	1.1	1.2	1.2	1.1	1.15	1.15
Isochorismatase domain-containing protein 1 OS=Mus musculus GN=Isoc1 PE=2 SV=1	Q91V64	32 kDa	1	1	1.1	1.2	1.1	1.2	1.15	1.15
Aspartoacylase OS=Mus musculus GN=Aspa PE=1 SV=2	Q8R3P0	35 kDa	1	1	1.1	1.2	1.1	1.2	1.15	1.15
Protein FAM160B1 OS=Mus musculus GN=Fam160b1 PE=2 SV=2	Q8CDM8	86 kDa	1	1	1.1	1.2	1.2	1.1	1.15	1.15
Carbonic anhydrase 3 OS=Mus musculus GN=Ca3 PE=1 SV=3	P16015	29 kDa	1	0.9	1.1	1	1.2	1.1	1.10526	1.21053
60S ribosomal protein L23a OS=Mus musculus GN=Rpl23a PE=1 SV=1	P62751	18 kDa	1	1	1	1.1	1.1	1.2	1.05	1.15
Thioredoxin reductase 1, cytoplasmic OS=Mus musculus GN=Txnrd1 PE=1 SV=3	Q9JMH6	67 kDa	1	1	1	1.1	1.2	1.1	1.05	1.15
Polyribonucleotide nucleotidyltransferase 1, mitochondrial OS=Mus musculus GN=Pnpt1 PE=1 SV=1	Q8K1R3	86 kDa	1	1	1.1	1	1.1	1.2	1.05	1.15
Conserved oligomeric Golgi complex subunit 3 OS=Mus musculus GN=Cog3 PE=1 SV=3	Q8CI04	93 kDa	1	1	1.1	1	1.2	1.1	1.05	1.15
Trafficking protein particle complex subunit 4 OS=Mus musculus GN=Trappc4 PE=1 SV=1	Q9ES56	24 kDa	1	1	0.9	1	1.2	1.1	0.95	1.15
Bromodomain-containing protein 2 OS=Mus musculus GN=Brd2 PE=1 SV=1	Q7JJ13	88 kDa	1	1	0.9	1	1.1	1.2	0.95	1.15
Stromal cell-derived factor 2-like protein 1 OS=Mus musculus GN=Sdf2l1 PE=2 SV=2	Q9ESP1	24 kDa	1	1	0.8	0.9	1.2	1.1	0.85	1.15
Eukaryotic translation initiation factor 4 gamma 1 OS=Mus musculus GN=Eif4g1 PE=1 SV=1	Q6NZJ6	176 kDa	1	1	1.2	1.4	1.1	1.2	1.3	1.15
Nardilysin OS=Mus musculus GN=Nrd1 PE=1 SV=1	Q8BHG1	133 kDa	1	1	1	1.2	1.1	1.2	1.1	1.15
Parkinson disease 7 domain-containing protein 1 OS=Mus musculus GN=Pddc1 PE=1 SV=1	Q8BFQ8	23 kDa	1	1	1	1.2	1.1	1.2	1.1	1.15
Cluster of Metastasis-associated protein MTA2 OS=Mus musculus GN=Mta2 PE=1 SV=1 (Q9R190)	Q9R190	75 kDa	1	1	1.3	1.3	1	1.1	1.3	1.05
Epiplakin OS=Mus musculus GN=Eppk1 PE=1 SV=2	Q8R0W0	725 kDa	1	1	1.1	1.1	1.1	1	1.1	1.05
Switch-associated protein 70 OS=Mus musculus GN=Swap70 PE=1 SV=2	Q6A028	69 kDa	1	1	1.1	1.1	1.1	1	1.1	1.05
Succinate-semialdehyde dehydrogenase, mitochondrial OS=Mus musculus GN=Aldh5a1 PE=1 SV=1	Q8BWF0	56 kDa	1	1	1.1	1.1	1.1	1	1.1	1.05
E3 ubiquitin-protein ligase BRE1B OS=Mus musculus GN=Rnf40 PE=2 SV=2	Q3U319	114 kDa	1	1	1.1	1.1	1.1	1	1.1	1.05
CB1 cannabinoid receptor-interacting protein 1 OS=Mus musculus GN=Cnrip1 PE=1 SV=1	Q5M8N0	19 kDa	1	1	1.2	1.2	1	1.1	1.2	1.05
Cleavage and polyadenylation specificity factor subunit 7 OS=Mus musculus GN=Cpsf7 PE=1 SV=2	Q8BTV2	52 kDa	1	1	1.1	1.1	1.1	1	1.1	1.05
Glutaredoxin-related protein 5, mitochondrial OS=Mus musculus GN=Glrx5 PE=2 SV=2	Q80Y14	16 kDa	1	1	0.8	0.8	1.1	1	0.8	1.05
Plasma protease C1 inhibitor OS=Mus musculus GN=Serping1 PE=1 SV=3	P97290	56 kDa	1	1	1.4	1.3	1	1.1	1.35	1.05
E3 SUMO-protein ligase RanBP2 OS=Mus musculus GN=Ranbp2 PE=1 SV=2	Q9ERU9	341 kDa	1	1	1.2	1.3	1	1.1	1.25	1.05
3-hydroxyacyl-CoA dehydrogenase type-2 OS=Mus musculus GN=Hsd17b10 PE=1 SV=4	O08756	27 kDa	1	1	1.3	1.2	1.1	1	1.25	1.05
GDP-L-fucose synthase OS=Mus musculus GN=Tsta3 PE=2 SV=3	P23591	36 kDa	1	1	1.3	1.2	1.1	1	1.25	1.05
Small acidic protein OS=Mus musculus GN=Smap PE=1 SV=1	Q9R0P4	20 kDa	1.1	1.1	1.3	1.2	1.1	1	1.13636	0.954545
Cathepsin B OS=Mus musculus GN=Ctsb PE=1 SV=2	P10605	37 kDa	1	1	1.1	1.2	1	1.1	1.15	1.05
Cullin-5 OS=Mus musculus GN=Cul5 PE=1 SV=3	Q9D5V5	91 kDa	1	1	1.2	1.1	1.1	1	1.15	1.05
UDP-N-acetylhexosamine pyrophosphorylase-like protein 1 OS=Mus musculus GN=Uap1l1 PE=2 SV=1	Q3TW96	57 kDa	1	1	1.1	1.2	1	1.1	1.15	1.05
Sorbitol dehydrogenase OS=Mus musculus GN=Sord PE=1 SV=3	Q64442	38 kDa	1	1	1.1	1.2	1.1	1	1.15	1.05
Armadillo repeat-containing protein 6 OS=Mus musculus GN=Armc6 PE=2 SV=1	Q8BNU0	51 kDa	1	1	1.1	1	1.1	1	1.05	1.05
Importin-5 OS=Mus musculus GN=Ipo5 PE=1 SV=3	Q8BKC5	124 kDa	1	1	1	0.9	1.1	1	0.95	1.05
Peroxisomal coenzyme A diphosphatase NUDT7 OS=Mus musculus GN=Nudt7 PE=1 SV=2	Q99P30	27 kDa	1	1	1	0.9	1	1.1	0.95	1.05
Cluster of Dynein light chain 2, cytoplasmic OS=Mus musculus GN=Dynll2 PE=1 SV=1 (Q9D0M5)	Q9D0M5	10 kDa	1	1	1	0.9	1.1	1	0.95	1.05
PDZ domain-containing protein GIPC1 OS=Mus musculus GN=Gipc1 PE=1 SV=1	Q9Z0G0	36 kDa	1	1	1	0.9	1.1	1	0.95	1.05
Cluster of Tyrosine-protein kinase SYK OS=Mus musculus GN=Syk PE=1 SV=2 (P48025)	P48025	71 kDa	1	1	1.5	1.3	1	1.1	1.4	1.05
Vascular cell adhesion protein 1 OS=Mus musculus GN=Vcam1 PE=1 SV=1	P29533	81 kDa	1	1	1.3	1.1	1.1	1	1.2	1.05
40S ribosomal protein S15 OS=Mus musculus GN=Rps15 PE=2 SV=2	P62843	17 kDa	1	1	1.3	1.1	1	1.1	1.2	1.05
39S ribosomal protein L43, mitochondrial OS=Mus musculus GN=Mrpl43 PE=2 SV=1	Q99N89	20 kDa	1	1	1.1	1.3	1	1.1	1.2	1.05
Coiled-coil domain-containing protein 47 OS=Mus musculus GN=Ccdc47 PE=2 SV=2	Q9D024	56 kDa	1	1	1	1.2	1	1.1	1.1	1.05
U5 small nuclear ribonucleoprotein 40 kDa protein OS=Mus musculus GN=Snrnp40 PE=2 SV=1	Q6PE01	39 kDa	1	1	0.9	1.1	1	1.1	1	1.05
ATP synthase mitochondrial F1 complex assembly factor 2 OS=Mus musculus GN=Atpaf2 PE=2 SV=1	Q91YY4	33 kDa	1	1	0.8	1	1.1	1	0.9	1.05
Heat shock protein HSP 90-alpha OS=Mus musculus GN=Hsp90aa1 PE=1 SV=4	P07901	85 kDa	1	1	0.9	0.9	1	0.9	0.9	0.95
Methylcrotonoyl-CoA carboxylase subunit alpha, mitochondrial OS=Mus musculus GN=Mccc1 PE=2 SV=2	Q99MR8	79 kDa	1	1	1	1	0.9	1	1	0.95
26S proteasome non-ATPase regulatory subunit 13 OS=Mus musculus GN=Psmd13 PE=1 SV=1	Q9WVJ2	43 kDa	1	1	0.9	0.9	1	0.9	0.9	0.95
Lysosomal protective protein OS=Mus musculus GN=Ctsa PE=1 SV=1	P16675	54 kDa	1	1	1	1	1	0.9	1	0.95
Fibulin-2 OS=Mus musculus GN=Fbln2 PE=1 SV=2	P37889	132 kDa	1	1	1	1	1	0.9	1	0.95
5-formyltetrahydrofolate cyclo-ligase OS=Mus musculus GN=Mthfs PE=2 SV=2	Q9D110	23 kDa	1	1	1.5	1.5	1	0.9	1.5	0.95
Voltage-dependent anion-selective channel protein 3 OS=Mus musculus GN=Vdac3 PE=1 SV=1	Q60931	31 kDa	1	1	1.1	1.2	0.9	1	1.15	0.95
Ankyrin repeat and FYVE domain-containing protein 1 OS=Mus musculus GN=Ankfy1 PE=2 SV=2	Q810B6	129 kDa	1	1	1	1.1	1	0.9	1.05	0.95
Poly(U)-binding-splicing factor PUF60 OS=Mus musculus GN=Puf60 PE=2 SV=2	Q3UEB3	60 kDa	1	1	1.1	1	1	0.9	1.05	0.95
Shootin-1 OS=Mus musculus GN=Kiaa1598 PE=1 SV=1	Q8K2Q9	71 kDa	1	1	1.1	1	0.9	1	1.05	0.95
Elongation factor G, mitochondrial OS=Mus musculus GN=Gfm1 PE=2 SV=1	Q8K0D5	84 kDa	1	1	1	0.9	1	0.9	0.95	0.95
Cystatin-C OS=Mus musculus GN=Cst3 PE=2 SV=2	P21460	16 kDa	1	1	1	0.9	1	0.9	0.95	0.95
ATP synthase subunit epsilon, mitochondrial OS=Mus musculus GN=Atp5e PE=2 SV=2	P56382	6 kDa	1	1	1	0.9	1	0.9	0.95	0.95
Protein disulfide-isomerase A3 OS=Mus musculus GN=Pdia3 PE=1 SV=2	P27773	57 kDa	1	1	0.9	0.8	1	0.9	0.85	0.95
RNA-binding protein 10 OS=Mus musculus GN=Rbm10 PE=1 SV=1	Q99KG3	103 kDa	1	1	0.9	0.8	1	0.9	0.85	0.95
Histone deacetylase 1 OS=Mus musculus GN=Hdac1 PE=1 SV=1	O09106	55 kDa	1	1	0.9	0.8	0.9	1	0.85	0.95
Thioredoxin domain-containing protein 9 OS=Mus musculus GN=Txndc9 PE=1 SV=1	Q9CQ79	26 kDa	1	1	0.8	0.9	1	0.9	0.85	0.95
Apoptosis regulator BAX OS=Mus musculus GN=Bax PE=1 SV=1	Q07813	21 kDa	1	1	1.5	1.3	1	0.9	1.4	0.95
Cleavage and polyadenylation specificity factor subunit 2 OS=Mus musculus GN=Cpsf2 PE=1 SV=1	O35218	88 kDa	1	1	1.2	1	1	0.9	1.1	0.95
Hematopoietic lineage cell-specific protein OS=Mus musculus GN=Hcls1 PE=1 SV=2	P49710	54 kDa	1	1	1.2	1	1	0.9	1.1	0.95
39S ribosomal protein L9, mitochondrial OS=Mus musculus GN=Mrpl9 PE=2 SV=2	Q99N94	30 kDa	1	1	1.2	1	0.9	1	1.1	0.95
Protein SON OS=Mus musculus GN=Son PE=1 SV=2	Q9QX47	266 kDa	1	1	1.1	0.9	0.9	1	1	0.95
Nuclear cap-binding protein subunit 1 OS=Mus musculus GN=Ncbp1 PE=1 SV=2	Q3UYV9	92 kDa	1	1	1.4	1.1	1	0.9	1.25	0.95
Double-stranded RNA-binding protein Staufen homolog 1 OS=Mus musculus GN=Stau1 PE=2 SV=1	Q9Z108	54 kDa	1	1	1	1.3	0.9	1	1.15	0.95
Cell division cycle and apoptosis regulator protein 1 OS=Mus musculus GN=Ccar1 PE=1 SV=1	Q8CH18	132 kDa	1	1	0.9	1.2	0.9	1	1.05	0.95
60S ribosomal protein L6 OS=Mus musculus GN=Rpl6 PE=1 SV=3	P47911	34 kDa	1	1	1.9	1.9	1.6	1.8	1.9	1.7
SUMO-activating enzyme subunit 2 OS=Mus musculus GN=Uba2 PE=2 SV=1	Q9Z1F9	71 kDa	1	1	1.1	1.1	0.9	0.8	1.1	0.85
RNA-binding protein 8A OS=Mus musculus GN=Rbm8a PE=1 SV=3	Q9CWZ3	20 kDa	1	1	1	1	0.9	0.8	1	0.85
Cluster of Nuclear factor 1 A-type OS=Mus musculus GN=Nfia PE=1 SV=1 (Q02780)	Q02780	59 kDa	1	1	1.1	1.2	0.8	0.9	1.15	0.85
Heterogeneous nuclear ribonucleoprotein A3 OS=Mus musculus GN=Hnrnpa3 PE=1 SV=1	Q8BG05	40 kDa	1	1	1	1.1	0.8	0.9	1.05	0.85
SUMO-activating enzyme subunit 1 OS=Mus musculus GN=Sae1 PE=2 SV=1	Q9R1T2	39 kDa	1	1	0.9	1	0.9	0.8	0.95	0.85
RuvB-like 1 OS=Mus musculus GN=Ruvbl1 PE=1 SV=1	P60122	50 kDa	1	1	0.9	1	0.9	0.8	0.95	0.85
Chromobox protein homolog 5 OS=Mus musculus GN=Cbx5 PE=1 SV=1	Q61686	22 kDa	1	1	0.9	1	0.9	0.8	0.95	0.85
Macrophage migration inhibitory factor OS=Mus musculus GN=Mif PE=1 SV=2	P34884	13 kDa	1	1	0.8	0.9	0.8	0.9	0.85	0.85
m7GpppX diphosphatase OS=Mus musculus GN=Dcps PE=1 SV=1	Q9DAR7	39 kDa	1	1	1.2	1	0.9	0.8	1.1	0.85
Transcription elongation factor SPT5 OS=Mus musculus GN=Supt5h PE=1 SV=1	O55201	121 kDa	1	1	1.1	0.9	0.9	0.8	1	0.85
Delta-1-pyrroline-5-carboxylate synthase OS=Mus musculus GN=Aldh18a1 PE=2 SV=2	Q9Z110	87 kDa	1	1	1.1	0.8	0.9	0.8	0.95	0.85
Ras-related protein Ral-B OS=Mus musculus GN=Ralb PE=2 SV=1	Q9JIW9	23 kDa	1	1	1.5	1.7	1.5	1.7	1.6	1.6
Unconventional myosin-VI OS=Mus musculus GN=Myo6 PE=1 SV=1	Q64331	146 kDa	1	1	1.5	1.3	1.6	1.4	1.4	1.5
ATP-binding cassette sub-family D member 1 OS=Mus musculus GN=Abcd1 PE=1 SV=1	P48410	82 kDa	1	1	1.5	1.6	1.3	1.5	1.55	1.4
Sterol 26-hydroxylase, mitochondrial OS=Mus musculus GN=Cyp27a1 PE=1 SV=1	Q9DBG1	61 kDa	1	1	1.3	1.4	1.3	1.5	1.35	1.4
Phosphatidylinositol 3-kinase catalytic subunit type 3 OS=Mus musculus GN=Pik3c3 PE=1 SV=1	Q6PF93	101 kDa	1	1	1.5	1.7	1.5	1.3	1.6	1.4
60S ribosomal protein L18a OS=Mus musculus GN=Rpl18a PE=1 SV=1	P62717	21 kDa	1	1	1.5	1.8	1.3	1.5	1.65	1.4
Hypoxanthine-guanine phosphoribosyltransferase OS=Mus musculus GN=Hprt1 PE=1 SV=3	P00493	25 kDa	1	1	1.3	1.3	1.4	1.2	1.3	1.3
Nucleolar RNA helicase 2 OS=Mus musculus GN=Ddx21 PE=1 SV=3	Q9JIK5	94 kDa	1	1	1.5	1.5	1.4	1.2	1.5	1.3
Integral membrane protein 2B OS=Mus musculus GN=Itm2b PE=2 SV=1	O89051	30 kDa	1	1	1.4	1.4	1.2	1.4	1.4	1.3
GTP-binding protein SAR1b OS=Mus musculus GN=Sar1b PE=1 SV=1	Q9CQC9	22 kDa	1	1	1.6	1.7	1.4	1.2	1.65	1.3
Interleukin enhancer-binding factor 3 OS=Mus musculus GN=Ilf3 PE=1 SV=2	Q9Z1X4	96 kDa	1	1	1.6	1.4	1.4	1.2	1.5	1.3
Dolichyl-phosphate beta-glucosyltransferase OS=Mus musculus GN=Alg5 PE=2 SV=1	Q9DB25	37 kDa	1	1	1.6	1.4	1.4	1.2	1.5	1.3
Unconventional myosin-Id OS=Mus musculus GN=Myo1d PE=1 SV=1	Q5SYD0	116 kDa	1	1	1.5	1.3	1.4	1.2	1.4	1.3
Ufm1-specific protease 2 OS=Mus musculus GN=Ufsp2 PE=1 SV=1	Q99K23	53 kDa	1	1	1.3	1.1	1.4	1.2	1.2	1.3
Multidrug resistance-associated protein 1 OS=Mus musculus GN=Abcc1 PE=1 SV=1	O35379	171 kDa	1	1	1.4	1.7	1.2	1.4	1.55	1.3
Protein transport protein Sec24A OS=Mus musculus GN=Sec24a PE=1 SV=1	Q3U2P1	119 kDa	1	1	1.3	1.7	1.2	1.4	1.5	1.3
UPF0505 protein C16orf62 homolog OS=Mus musculus PE=2 SV=2	Q8BWQ6	109 kDa	1	1	1.2	1.2	1.3	1.1	1.2	1.2
Sideroflexin-3 OS=Mus musculus GN=Sfxn3 PE=1 SV=1	Q91V61	35 kDa	1	1	1.4	1.5	1.1	1.3	1.45	1.2
Cluster of Protein argonaute-2 OS=Mus musculus GN=Ago2 PE=1 SV=3 (Q8CJG0)	Q8CJG0	97 kDa	1	1	1.4	1.3	1.1	1.3	1.35	1.2
Cleavage stimulation factor subunit 3 OS=Mus musculus GN=Cstf3 PE=1 SV=1	Q99LI7	83 kDa	1	1	1.3	1.4	1.1	1.3	1.35	1.2
Ras-related protein Rab-21 OS=Mus musculus GN=Rab21 PE=1 SV=4	P35282	24 kDa	1	1	1.3	1.2	1.3	1.1	1.25	1.2
Transducin beta-like protein 2 OS=Mus musculus GN=Tbl2 PE=2 SV=2	Q9R099	50 kDa	1	1	1.3	1.2	1.3	1.1	1.25	1.2
Alpha-1,3/1,6-mannosyltransferase ALG2 OS=Mus musculus GN=Alg2 PE=2 SV=2	Q9DBE8	47 kDa	1	1	1.3	1.2	1.3	1.1	1.25	1.2
60S ribosomal protein L38 OS=Mus musculus GN=Rpl38 PE=2 SV=3	Q9JJI8	8 kDa	1	1	1.3	1.2	1.3	1.1	1.25	1.2
Sushi, von Willebrand factor type A, EGF and pentraxin domain-containing protein 1 OS=Mus musculus GN=Svep1 PE=1 SV=1	A2AVA0	387 kDa	1	1	1.1	1	1.1	1.3	1.05	1.2
Proteasome subunit alpha type-1 OS=Mus musculus GN=Psma1 PE=1 SV=1	Q9R1P4	30 kDa	1	1	1.3	1.1	1.3	1.1	1.2	1.2
Leucine--tRNA ligase, cytoplasmic OS=Mus musculus GN=Lars PE=2 SV=2	Q8BMJ2	134 kDa	1	1	1.2	1.3	1.2	1	1.25	1.1
Nuclear pore complex protein Nup133 OS=Mus musculus GN=Nup133 PE=1 SV=2	Q8R0G9	129 kDa	1	1	1.1	1	1.2	1	1.05	1.1
Disintegrin and metalloproteinase domain-containing protein 17 OS=Mus musculus GN=Adam17 PE=1 SV=3	Q9Z0F8	93 kDa	1	1	1	1.1	1.2	1	1.05	1.1
Poly [ADP-ribose] polymerase 14 OS=Mus musculus GN=Parp14 PE=1 SV=3	Q2EMV9	204 kDa	1	1	1.2	1.4	1	1.2	1.3	1.1
Dedicator of cytokinesis protein 2 OS=Mus musculus GN=Dock2 PE=1 SV=3	Q8C3J5	212 kDa	1	1	1.1	1.4	1	1.2	1.25	1.1
Protein RER1 OS=Mus musculus GN=Rer1 PE=1 SV=1	Q9CQU3	23 kDa	1	1	1.5	1.9	1.5	1.8	1.7	1.65
Phosphofurin acidic cluster sorting protein 1 OS=Mus musculus GN=Pacs1 PE=1 SV=2	Q8K212	105 kDa	1	1	1.3	1.3	1.1	0.9	1.3	1
Minor histocompatibility antigen H13 OS=Mus musculus GN=Hm13 PE=1 SV=1	Q9D8V0	42 kDa	1	1	1.8	1.7	1.6	1.3	1.75	1.45
Coatomer subunit gamma-2 OS=Mus musculus GN=Copg2 PE=2 SV=1	Q9QXK3	98 kDa	1	1	1.3	1.4	1.2	1.5	1.35	1.35
Monoacylglycerol lipase ABHD12 OS=Mus musculus GN=Abhd12 PE=1 SV=2	Q99LR1	45 kDa	1	1	1.6	1.4	1.5	1.2	1.5	1.35
Carnitine O-palmitoyltransferase 1, muscle isoform OS=Mus musculus GN=Cpt1b PE=2 SV=1	Q924X2	88 kDa	1	1	1.7	2.2	1.2	1.5	1.95	1.35
Peroxisomal targeting signal 1 receptor OS=Mus musculus GN=Pex5 PE=2 SV=2	O09012	71 kDa	1	1	1.2	1.2	1	0.8	1.2	0.9
Lysosomal alpha-glucosidase OS=Mus musculus GN=Gaa PE=1 SV=2	P70699	106 kDa	1	1	1	1.1	0.8	1	1.05	0.9
NIF3-like protein 1 OS=Mus musculus GN=Nif3l1 PE=1 SV=4	Q9EQ80	42 kDa	1	1	0.9	1	0.8	1	0.95	0.9
Transformer-2 protein homolog alpha OS=Mus musculus GN=Tra2a PE=1 SV=1	Q6PFR5	32 kDa	1	1	0.9	0.8	0.8	1	0.85	0.9
Cluster of Small ubiquitin-related modifier 2 OS=Mus musculus GN=Sumo2 PE=2 SV=1 (P61957)	P61957	11 kDa	1	1	0.9	1.1	0.8	1	1	0.9
Fragile X mental retardation syndrome-related protein 2 OS=Mus musculus GN=Fxr2 PE=1 SV=1	Q9WVR4	74 kDa	1	1	1	1	1.1	1.4	1	1.25
A-kinase anchor protein 8 OS=Mus musculus GN=Akap8 PE=1 SV=1	Q9DBR0	76 kDa	1	1	0.9	0.9	0.7	0.9	0.9	0.8
Thiosulfate sulfurtransferase OS=Mus musculus GN=Tst PE=1 SV=3	P52196	33 kDa	1	1	1.4	1	0.9	0.7	1.2	0.8
TBC1 domain family member 4 OS=Mus musculus GN=Tbc1d4 PE=1 SV=2	Q8BYJ6	147 kDa	1	1	1.3	1.4	1	1.3	1.35	1.15
PTB domain-containing engulfment adapter protein 1 OS=Mus musculus GN=Gulp1 PE=1 SV=1	Q8K2A1	34 kDa	1	1	1.2	0.9	1.3	1	1.05	1.15
Kynurenine--oxoglutarate transaminase 3 OS=Mus musculus GN=Ccbl2 PE=1 SV=1	Q71RI9	51 kDa	1	1	1.3	1.1	1.2	0.9	1.2	1.05
Sickle tail protein OS=Mus musculus GN=Skt PE=1 SV=1	A2AQ25	213 kDa	1	1	1.3	1.4	1.2	1.6	1.35	1.4
Squamous cell carcinoma antigen recognized by T-cells 3 OS=Mus musculus GN=Sart3 PE=2 SV=1	Q9JLI8	110 kDa	1	1	1.1	1.3	0.8	1.1	1.2	0.95
Alpha-1-acid glycoprotein 2 OS=Mus musculus GN=Orm2 PE=1 SV=1	P07361	24 kDa	0.8	0.8	5.1	5	3	3.1	6.3125	3.8125
Inter-alpha-trypsin inhibitor heavy chain H3 OS=Mus musculus GN=Itih3 PE=1 SV=3	Q61704	99 kDa	1	1	2.7	3.1	1.7	1.8	2.9	1.75
Collagen alpha-1(VI) chain OS=Mus musculus GN=Col6a1 PE=2 SV=1	Q04857	108 kDa	1	1	1.2	1.2	1	1	1.2	1
Prolow-density lipoprotein receptor-related protein 1 OS=Mus musculus GN=Lrp1 PE=1 SV=1	Q91ZX7	505 kDa	1	1	0.9	0.9	1	1	0.9	1
Cell surface glycoprotein MUC18 OS=Mus musculus GN=Mcam PE=1 SV=1	Q8R2Y2	72 kDa	1	1	1	1	1.3	1.3	1	1.3
Malate dehydrogenase, cytoplasmic OS=Mus musculus GN=Mdh1 PE=1 SV=3	P14152	37 kDa	1	1	1.1	1.1	1.1	1.1	1.1	1.1
Microfibrillar-associated protein 5 OS=Mus musculus GN=Mfap5 PE=2 SV=1	Q9QZJ6	19 kDa	1	1	1.1	1.1	1.2	1.2	1.1	1.2
Macrophage mannose receptor 1 OS=Mus musculus GN=Mrc1 PE=1 SV=2	Q61830	165 kDa	1	1	1	1	1	1	1	1
Long-chain specific acyl-CoA dehydrogenase, mitochondrial OS=Mus musculus GN=Acadl PE=2 SV=2	P51174	48 kDa	1	1	1	1	1	1	1	1
Peroxiredoxin-1 OS=Mus musculus GN=Prdx1 PE=1 SV=1	P35700	22 kDa	1	1	0.9	0.9	1	1	0.9	1
Major vault protein OS=Mus musculus GN=Mvp PE=1 SV=4	Q9EQK5	96 kDa	1	1	1	1	1.1	1.1	1	1.1
T-complex protein 1 subunit theta OS=Mus musculus GN=Cct8 PE=1 SV=3	P42932	60 kDa	1	1	0.9	0.9	1	1	0.9	1
E3 ubiquitin-protein ligase NEDD4 OS=Mus musculus GN=Nedd4 PE=1 SV=3	P46935	103 kDa	1	1	1.2	1.2	1.1	1.1	1.2	1.1
3-hydroxyisobutyryl-CoA hydrolase, mitochondrial OS=Mus musculus GN=Hibch PE=1 SV=1	Q8QZS1	43 kDa	1	1	1.1	1.1	1.1	1.1	1.1	1.1
cAMP-dependent protein kinase type II-beta regulatory subunit OS=Mus musculus GN=Prkar2b PE=1 SV=3	P31324	46 kDa	1	1	1	1	1.3	1.3	1	1.3
Ras-related protein R-Ras OS=Mus musculus GN=Rras PE=2 SV=1	P10833	24 kDa	1	1	1.2	1.2	1.4	1.4	1.2	1.4
Cluster of T-complex protein 1 subunit zeta OS=Mus musculus GN=Cct6a PE=1 SV=3 (P80317)	P80317	58 kDa	1	1	1	1	1.2	1.2	1	1.2
Thrombospondin-1 OS=Mus musculus GN=Thbs1 PE=1 SV=1	P35441	130 kDa	1	1	1.1	1.1	1.1	1.1	1.1	1.1
26S protease regulatory subunit 7 OS=Mus musculus GN=Psmc2 PE=1 SV=5	P46471	49 kDa	1	1	1	1	1.1	1.1	1	1.1
Spectrin beta chain, erythrocytic OS=Mus musculus GN=Sptb PE=1 SV=4	P15508	245 kDa	1	1	1	1	1.1	1.1	1	1.1
RuvB-like 2 OS=Mus musculus GN=Ruvbl2 PE=2 SV=3	Q9WTM5	51 kDa	1	1	0.9	0.9	0.9	0.9	0.9	0.9
Alanine--tRNA ligase, cytoplasmic OS=Mus musculus GN=Aars PE=1 SV=1	Q8BGQ7	107 kDa	1	1	0.9	0.9	0.9	0.9	0.9	0.9
Polyadenylate-binding protein 1 OS=Mus musculus GN=Pabpc1 PE=1 SV=2	P29341	71 kDa	1	1	0.9	0.9	0.9	0.9	0.9	0.9
Cluster of Poly(rC)-binding protein 1 OS=Mus musculus GN=Pcbp1 PE=1 SV=1 (P60335)	P60335	37 kDa	1	1	1.1	1.1	0.8	0.8	1.1	0.8
Rho GDP-dissociation inhibitor 1 OS=Mus musculus GN=Arhgdia PE=1 SV=3	Q99PT1	23 kDa	1	1	1	1	1	1	1	1
Vesicle-associated membrane protein-associated protein A OS=Mus musculus GN=Vapa PE=1 SV=2	Q9WV55	28 kDa	1	1	1.2	1.2	1.1	1.1	1.2	1.1
SPARC OS=Mus musculus GN=Sparc PE=1 SV=1	P07214	34 kDa	1	1	0.8	0.8	1.1	1.1	0.8	1.1
Mitochondrial import receptor subunit TOM70 OS=Mus musculus GN=Tomm70a PE=1 SV=2	Q9CZW5	68 kDa	1	1	1.2	1.2	1.2	1.2	1.2	1.2
Cadherin-5 OS=Mus musculus GN=Cdh5 PE=1 SV=2	P55284	88 kDa	1	1	0.9	0.9	1.2	1.2	0.9	1.2
60S ribosomal protein L7a OS=Mus musculus GN=Rpl7a PE=2 SV=2	P12970	30 kDa	1	1	1.7	1.7	1.6	1.6	1.7	1.6
Trans-L-3-hydroxyproline dehydratase OS=Mus musculus GN=L3hypdh PE=1 SV=1	Q9CXA2	38 kDa	1	1	1	1	1	1	1	1
Ornithine aminotransferase, mitochondrial OS=Mus musculus GN=Oat PE=1 SV=1	P29758	48 kDa	1	1	0.9	0.9	0.9	0.9	0.9	0.9
Eukaryotic translation initiation factor 3 subunit I OS=Mus musculus GN=Eif3i PE=1 SV=1	Q9QZD9	36 kDa	1	1	0.9	0.9	0.9	0.9	0.9	0.9
Methionine synthase OS=Mus musculus GN=Mtr PE=2 SV=1	A6H5Y3	139 kDa	1	1	0.9	0.9	1	1	0.9	1
Septin-9 OS=Mus musculus GN=Sept9 PE=1 SV=1	Q80UG5	66 kDa	1	1	1	1	1	1	1	1
F-actin-capping protein subunit alpha-1 OS=Mus musculus GN=Capza1 PE=1 SV=4	P47753	33 kDa	1	1	1	1	0.8	0.8	1	0.8
Erythrocyte band 7 integral membrane protein OS=Mus musculus GN=Stom PE=1 SV=3	P54116	31 kDa	1	1	1.5	1.5	1.4	1.4	1.5	1.4
Aminoacyl tRNA synthase complex-interacting multifunctional protein 2 OS=Mus musculus GN=Aimp2 PE=1 SV=2	Q8R010	35 kDa	1.1	1.1	1.2	1.2	1	1	1.09091	0.909091
Ankyrin repeat domain-containing protein 17 OS=Mus musculus GN=Ankrd17 PE=1 SV=2	Q99NH0	274 kDa	1	1	1	1	0.9	0.9	1	0.9
Sulfite oxidase, mitochondrial OS=Mus musculus GN=Suox PE=1 SV=2	Q8R086	61 kDa	1	1	0.9	0.9	1	1	0.9	1
SNW domain-containing protein 1 OS=Mus musculus GN=Snw1 PE=1 SV=3	Q9CSN1	61 kDa	1	1	1.1	1.1	0.8	0.8	1.1	0.8
Regulator of microtubule dynamics protein 1 OS=Mus musculus GN=Rmdn1 PE=2 SV=2	Q9DCV4	35 kDa	1	1	0.9	0.9	0.9	0.9	0.9	0.9
Ran-binding protein 3 OS=Mus musculus GN=Ranbp3 PE=1 SV=2	Q9CT10	53 kDa	1	1	0.9	0.9	0.9	0.9	0.9	0.9
NADH dehydrogenase [ubiquinone] iron-sulfur protein 7, mitochondrial OS=Mus musculus GN=Ndufs7 PE=1 SV=1	Q9DC70	25 kDa	1	1	1.2	1.2	1.1	1.1	1.2	1.1
Neurabin-2 OS=Mus musculus GN=Ppp1r9b PE=1 SV=1	Q6R891	90 kDa	1	1	0.8	0.8	0.9	0.9	0.8	0.9
WD repeat-containing protein 41 OS=Mus musculus GN=Wdr41 PE=2 SV=1	Q3UDP0	52 kDa	1	1	1	1	1	1	1	1
Vam6/Vps39-like protein OS=Mus musculus GN=Vps39 PE=2 SV=1	Q8R5L3	102 kDa	1	1	0.9	0.9	1	1	0.9	1
Syntaxin-2 OS=Mus musculus GN=Stx2 PE=1 SV=1	Q00262	33 kDa	1	1	1.1	1.1	1.2	1.2	1.1	1.2
Vacuolar-sorting protein SNF8 OS=Mus musculus GN=Snf8 PE=2 SV=1	Q9CZ28	29 kDa	1	1	0.9	0.9	1	1	0.9	1
39S ribosomal protein L3, mitochondrial OS=Mus musculus GN=Mrpl3 PE=2 SV=1	Q99N95	39 kDa	1	1	1	1	1.2	1.2	1	1.2
DnaJ homolog subfamily B member 2 OS=Mus musculus GN=Dnajb2 PE=2 SV=2	Q9QYI5	31 kDa	1	1	1	1	1.2	1.2	1	1.2
ATPase inhibitor, mitochondrial OS=Mus musculus GN=Atpif1 PE=2 SV=2	O35143	12 kDa	1	1	0.6	0.6	0.8	0.8	0.6	0.8
Protein FAM65A OS=Mus musculus GN=Fam65a PE=1 SV=2	Q68FE6	132 kDa	1	1	1.1	1.1	0.9	0.9	1.1	0.9
60S ribosomal protein L26 OS=Mus musculus GN=Rpl26 PE=2 SV=1	P61255	17 kDa	1	1	1.8	1.7	1.7	1.7	1.75	1.7
60S ribosomal protein L18 OS=Mus musculus GN=Rpl18 PE=2 SV=3	P35980	22 kDa	1	1	1.5	1.6	1.3	1.3	1.55	1.3
Fatty acyl-CoA reductase 1 OS=Mus musculus GN=Far1 PE=1 SV=1	Q922J9	59 kDa	1	1	1.3	1.4	1.4	1.4	1.35	1.4
Cluster of AFG3-like protein 2 OS=Mus musculus GN=Afg3l2 PE=1 SV=1 (Q8JZQ2)	Q8JZQ2	90 kDa	1	1	1.2	1.3	1.2	1.2	1.25	1.2
Ferritin heavy chain OS=Mus musculus GN=Fth1 PE=1 SV=2	P09528	21 kDa	1	1	1.2	1.3	1	1	1.25	1
Amine oxidase [flavin-containing] B OS=Mus musculus GN=Maob PE=1 SV=4	Q8BW75	59 kDa	1	1	1.3	1.2	1.1	1.1	1.25	1.1
Monocarboxylate transporter 10 OS=Mus musculus GN=Slc16a10 PE=1 SV=1	Q3U9N9	55 kDa	1	1	1.2	1.3	1.5	1.5	1.25	1.5
Annexin A11 OS=Mus musculus GN=Anxa11 PE=1 SV=2	P97384	54 kDa	1	1	1.2	1.1	1.2	1.2	1.15	1.2
Fumarate hydratase, mitochondrial OS=Mus musculus GN=Fh PE=1 SV=3	P97807	54 kDa	1	1	1.1	1.2	1.1	1.1	1.15	1.1
Granulins OS=Mus musculus GN=Grn PE=1 SV=2	P28798	63 kDa	1.1	1.1	1.1	1.2	1.1	1.1	1.04545	1
cGMP-dependent protein kinase 1 OS=Mus musculus GN=Prkg1 PE=1 SV=1	P0C605	76 kDa	1	1	1.2	1.1	0.9	0.9	1.15	0.9
Podocalyxin OS=Mus musculus GN=Podxl PE=1 SV=2	Q9R0M4	53 kDa	1	1	1.2	1.1	1	1	1.15	1
NADPH:adrenodoxin oxidoreductase, mitochondrial OS=Mus musculus GN=Fdxr PE=2 SV=1	Q61578	54 kDa	1	1	1.1	1.2	0.9	0.9	1.15	0.9
Kinesin-like protein KIF1C OS=Mus musculus GN=Kif1c PE=1 SV=2	O35071	122 kDa	1	1	1.1	1.2	1	1	1.15	1
Engulfment and cell motility protein 1 OS=Mus musculus GN=Elmo1 PE=1 SV=2	Q8BPU7	84 kDa	1	1	1.2	1.1	1.2	1.2	1.15	1.2
Thioredoxin domain-containing protein 17 OS=Mus musculus GN=Txndc17 PE=1 SV=1	Q9CQM5	14 kDa	1	1	1.1	1.2	1.2	1.2	1.15	1.2
Tyrosine--tRNA ligase, cytoplasmic OS=Mus musculus GN=Yars PE=2 SV=3	Q91WQ3	59 kDa	1	1	1.1	1	1.1	1.1	1.05	1.1
Oxysterol-binding protein 1 OS=Mus musculus GN=Osbp PE=1 SV=3	Q3B7Z2	89 kDa	1	1	1	1.1	1	1	1.05	1
ATP synthase subunit e, mitochondrial OS=Mus musculus GN=Atp5i PE=1 SV=2	Q06185	8 kDa	1	1	1	1.1	1	1	1.05	1
RNA-binding protein 14 OS=Mus musculus GN=Rbm14 PE=1 SV=1	Q8C2Q3	69 kDa	1	1	1.1	1	0.9	0.9	1.05	0.9
60S ribosomal protein L31 OS=Mus musculus GN=Rpl31 PE=2 SV=1	P62900	14 kDa	1	1	1.1	1	1	1	1.05	1
Isoamyl acetate-hydrolyzing esterase 1 homolog OS=Mus musculus GN=Iah1 PE=2 SV=1	Q9DB29	28 kDa	1	1	1.1	1	1.1	1.1	1.05	1.1
Nuclear pore complex protein Nup107 OS=Mus musculus GN=Nup107 PE=2 SV=1	Q8BH74	107 kDa	1	1	1	1.1	1	1	1.05	1
DDB1- and CUL4-associated factor 7 OS=Mus musculus GN=Dcaf7 PE=2 SV=1	P61963	39 kDa	1	1	1.1	1	0.9	0.9	1.05	0.9
Synaptojanin-2-binding protein OS=Mus musculus GN=Synj2bp PE=1 SV=1	Q9D6K5	16 kDa	1.1	1.1	1	1.1	1.1	1.1	0.954545	1
Cluster of Transgelin-2 OS=Mus musculus GN=Tagln2 PE=1 SV=4 (Q9WVA4)	Q9WVA4	22 kDa	1	1	1	0.9	0.8	0.8	0.95	0.8
Cluster of Serine/threonine-protein kinase PAK 2 OS=Mus musculus GN=Pak2 PE=1 SV=1 (Q8CIN4)	Q8CIN4	58 kDa	1	1	1	0.9	0.9	0.9	0.95	0.9
Rho GDP-dissociation inhibitor 2 OS=Mus musculus GN=Arhgdib PE=1 SV=3	Q61599	23 kDa	1	1	1	0.9	0.7	0.7	0.95	0.7
Dipeptidyl peptidase 3 OS=Mus musculus GN=Dpp3 PE=2 SV=2	Q99KK7	83 kDa	1	1	1	0.9	0.9	0.9	0.95	0.9
Far upstream element-binding protein 1 OS=Mus musculus GN=Fubp1 PE=1 SV=1	Q91WJ8	69 kDa	1	1	0.9	1	0.8	0.8	0.95	0.8
Eukaryotic translation initiation factor 5 OS=Mus musculus GN=Eif5 PE=1 SV=1	P59325	49 kDa	1	1	0.9	1	0.9	0.9	0.95	0.9
1-phosphatidylinositol 4,5-bisphosphate phosphodiesterase gamma-1 OS=Mus musculus GN=Plcg1 PE=1 SV=2	Q62077	150 kDa	1	1	1	0.9	0.9	0.9	0.95	0.9
Guanylate cyclase soluble subunit beta-1 OS=Mus musculus GN=Gucy1b3 PE=2 SV=1	O54865	71 kDa	1	1	0.9	1	1	1	0.95	1
BAG family molecular chaperone regulator 5 OS=Mus musculus GN=Bag5 PE=1 SV=1	Q8CI32	51 kDa	1	1	1	0.9	1	1	0.95	1
Collectin-12 OS=Mus musculus GN=Colec12 PE=1 SV=1	Q8K4Q8	81 kDa	1	1	1	0.9	1	1	0.95	1
Eukaryotic translation initiation factor 3 subunit F OS=Mus musculus GN=Eif3f PE=1 SV=2	Q9DCH4	38 kDa	1	1	0.9	1	0.9	0.9	0.95	0.9
Inositol polyphosphate 1-phosphatase OS=Mus musculus GN=Inpp1 PE=1 SV=2	P49442	43 kDa	1	1	1	0.9	1.1	1.1	0.95	1.1
Zinc finger CCCH domain-containing protein 14 OS=Mus musculus GN=Zc3h14 PE=1 SV=1	Q8BJ05	82 kDa	1	1	1	0.9	1	1	0.95	1
Serine/arginine-rich splicing factor 9 OS=Mus musculus GN=Srsf9 PE=1 SV=1	Q9D0B0	26 kDa	1	1	1	0.9	0.8	0.8	0.95	0.8
Vacuolar protein sorting-associated protein 4A OS=Mus musculus GN=Vps4a PE=1 SV=1	Q8VEJ9	49 kDa	1	1	1	0.9	0.9	0.9	0.95	0.9
V-type proton ATPase subunit F OS=Mus musculus GN=Atp6v1f PE=1 SV=2	Q9D1K2	13 kDa	1	1	0.9	1	1.2	1.2	0.95	1.2
Ubiquitin carboxyl-terminal hydrolase 5 OS=Mus musculus GN=Usp5 PE=1 SV=1	P56399	96 kDa	1	1	0.9	0.8	0.9	0.9	0.85	0.9
Cluster of Calmodulin OS=Mus musculus GN=Calm1 PE=1 SV=2 (P62204)	P62204	17 kDa	1	1	0.9	0.8	1	1	0.85	1
Eukaryotic translation initiation factor 2 subunit 1 OS=Mus musculus GN=Eif2s1 PE=1 SV=3	Q6ZWX6	36 kDa	1	1	0.9	0.8	0.9	0.9	0.85	0.9
Procollagen-lysine,2-oxoglutarate 5-dioxygenase 3 OS=Mus musculus GN=Plod3 PE=1 SV=1	Q9R0E1	85 kDa	1	1	0.8	0.9	1.1	1.1	0.85	1.1
Aminopeptidase B OS=Mus musculus GN=Rnpep PE=2 SV=2	Q8VCT3	72 kDa	1	1	0.9	0.8	0.9	0.9	0.85	0.9
Beta-hexosaminidase subunit alpha OS=Mus musculus GN=Hexa PE=2 SV=2	P29416	61 kDa	1	1	0.9	0.8	0.9	0.9	0.85	0.9
Prolyl 4-hydroxylase subunit alpha-2 OS=Mus musculus GN=P4ha2 PE=2 SV=1	Q60716	61 kDa	1	1	0.8	0.9	0.9	0.9	0.85	0.9
Copper homeostasis protein cutC homolog OS=Mus musculus GN=Cutc PE=2 SV=1	Q9D8X1	29 kDa	1	1	0.9	0.8	0.9	0.9	0.85	0.9
BolA-like protein 2 OS=Mus musculus GN=Bola2 PE=1 SV=1	Q8BGS2	10 kDa	1	1	0.8	0.9	0.9	0.9	0.85	0.9
Uracil phosphoribosyltransferase homolog OS=Mus musculus GN=Uprt PE=2 SV=1	B1AVZ0	34 kDa	1	1	0.9	0.8	0.9	0.9	0.85	0.9
Transmembrane protein 87A OS=Mus musculus GN=Tmem87a PE=1 SV=1	Q8BXN9	63 kDa	1	1	0.9	0.8	0.8	0.8	0.85	0.8
SRA stem-loop-interacting RNA-binding protein, mitochondrial OS=Mus musculus GN=Slirp PE=1 SV=2	Q9D8T7	13 kDa	1	1	0.8	0.9	0.9	0.9	0.85	0.9
Nascent polypeptide-associated complex subunit alpha, muscle-specific form OS=Mus musculus GN=Naca PE=1 SV=2	P70670	220 kDa	1	1	0.8	0.7	0.8	0.8	0.75	0.8
V-type proton ATPase 116 kDa subunit a isoform 1 OS=Mus musculus GN=Atp6v0a1 PE=1 SV=3	Q9Z1G4	96 kDa	1	1	1.6	1.4	1.3	1.3	1.5	1.3
NADH dehydrogenase [ubiquinone] 1 beta subcomplex subunit 4 OS=Mus musculus GN=Ndufb4 PE=1 SV=3	Q9CQC7	15 kDa	1	1	1.5	1.3	1.2	1.2	1.4	1.2
Protein LYRIC OS=Mus musculus GN=Mtdh PE=1 SV=1	Q80WJ7	64 kDa	1	1	1.2	1.4	1.1	1.1	1.3	1.1
Mitochondrial import inner membrane translocase subunit TIM14 OS=Mus musculus GN=Dnajc19 PE=2 SV=3	Q9CQV7	12 kDa	1	1	1.1	1.3	1.1	1.1	1.2	1.1
NCK-interacting protein with SH3 domain OS=Mus musculus GN=Nckipsd PE=2 SV=2	Q9ESJ4	79 kDa	1	1	1	1.2	1.2	1.2	1.1	1.2
A-kinase anchor protein 9 OS=Mus musculus GN=Akap9 PE=2 SV=2	Q70FJ1	436 kDa	1	1	1.1	0.9	1	1	1	1
Glutathione S-transferase theta-2 OS=Mus musculus GN=Gstt2 PE=2 SV=4	Q61133	28 kDa	0.9	0.9	0.9	1.1	1.1	1.1	1.11111	1.22222
Cingulin-like protein 1 OS=Mus musculus GN=Cgnl1 PE=1 SV=2	Q6AW69	148 kDa	1	1	0.9	1.1	0.9	0.9	1	0.9
Putative helicase MOV-10 OS=Mus musculus GN=Mov10 PE=1 SV=2	P23249	114 kDa	1	1	0.9	1.1	1.1	1.1	1	1.1
Cullin-4A OS=Mus musculus GN=Cul4a PE=1 SV=1	Q3TCH7	88 kDa	1	1	0.9	1.1	1	1	1	1
Ral GTPase-activating protein subunit beta OS=Mus musculus GN=Ralgapb PE=1 SV=2	Q8BQZ4	165 kDa	1	1	0.9	1.1	1	1	1	1
[truncated: 1,511 more rows]
