# Supplementary material for: Effects of metformin on metabolism of white and brown adipose tissue in obese C57BL/6J mice
Source: Diabetol Metab Syndr. 2019 Nov 27;11:96. doi: 10.1186/s13098-019-0490-2 (PMC6880501; doi:10.1186/s13098-019-0490-2)
Supplement: Supplementary file 3 — Additional file 3: File S2 Dataset. Scaffold report for proteins in BAT identified by iTRAQ coupled with 2D LC–MS/MS. [file 13098_2019_490_MOESM3_ESM.xlsx]

## Sheet: Sheet1
File S2.Scaffold reports for proteins in BAT identified by iTRAQ coupled with 2D LC-MS/MS.	ND,Normal diet group (control group);HFD,High-fat diet group;MET,Metformin intervention group
Quant View:3617 Proteins in 3242 ClustersWith 30 Hidden	Accession Number	Molecular Weight	Quant 1(ND)	Quant 5(ND)	Quant 2(HFD)	Quant 6(HFD)	Quant 3(MET)	Quant 7(MET)	Ratio(HFD/ND)	Ratio(MET/ND)
Serum albumin OS=Mus musculus GN=Alb PE=1 SV=3	P07724	69 kDa	1	1	0.6	0.6	0.7	0.7	0.6	0.7
Aconitate hydratase, mitochondrial OS=Mus musculus GN=Aco2 PE=1 SV=1	Q99KI0	85 kDa	1	1	1.3	1.3	1.1	1.1	1.3	1.1
Fatty acid synthase OS=Mus musculus GN=Fasn PE=1 SV=2	P19096	272 kDa	1	1	0.6	0.6	0.5	0.5	0.6	0.5
Cluster of Actin, cytoplasmic 1 OS=Mus musculus GN=Actb PE=1 SV=1 (P60710)	P60710	42 kDa	1	1	1.3	1.3	1.1	1.1	1.3	1.1
60 kDa heat shock protein, mitochondrial OS=Mus musculus GN=Hspd1 PE=1 SV=1	P63038	61 kDa	1	1	0.7	0.7	1	1	0.7	1
Spectrin alpha chain, non-erythrocytic 1 OS=Mus musculus GN=Sptan1 PE=1 SV=4	P16546	285 kDa	1	1	0.7	0.7	1	1	0.7	1
Very long-chain specific acyl-CoA dehydrogenase, mitochondrial OS=Mus musculus GN=Acadvl PE=1 SV=3	P50544	71 kDa	1	1.1	2.2	2.2	2.1	2.1	2.09524	2
Cluster of Hemoglobin subunit beta-1 OS=Mus musculus GN=Hbb-b1 PE=1 SV=2 (P02088)	P02088	16 kDa	1.1	1.1	0.8	0.8	0.8	0.8	0.727273	0.727273
Cluster of Fructose-bisphosphate aldolase A OS=Mus musculus GN=Aldoa PE=1 SV=2 (P05064)	P05064	39 kDa	1	1	0.8	0.8	0.7	0.7	0.8	0.7
Stress-70 protein, mitochondrial OS=Mus musculus GN=Hspa9 PE=1 SV=3	P38647	73 kDa	1	1	0.6	0.6	0.9	0.9	0.6	0.9
Trifunctional enzyme subunit alpha, mitochondrial OS=Mus musculus GN=Hadha PE=1 SV=1	Q8BMS1	83 kDa	1.1	1.1	2.2	2.2	1.4	1.4	2	1.27273
Hemoglobin subunit alpha OS=Mus musculus GN=Hba PE=1 SV=2	P01942	15 kDa	1	1	0.6	0.6	0.8	0.8	0.6	0.8
Glycerol-3-phosphate dehydrogenase [NAD(+)], cytoplasmic OS=Mus musculus GN=Gpd1 PE=1 SV=3	P13707	38 kDa	1	1	0.8	0.8	0.7	0.7	0.8	0.7
Serotransferrin OS=Mus musculus GN=Tf PE=1 SV=1	Q921I1	77 kDa	1	1	1.4	1.4	1.1	1.1	1.4	1.1
Cluster of Heat shock cognate 71 kDa protein OS=Mus musculus GN=Hspa8 PE=1 SV=1 (P63017)	P63017	71 kDa	1	1	0.8	0.8	0.9	0.9	0.8	0.9
Acetyl-CoA acetyltransferase, mitochondrial OS=Mus musculus GN=Acat1 PE=1 SV=1	Q8QZT1	45 kDa	1	1	0.9	0.9	1.3	1.3	0.9	1.3
Pyruvate carboxylase, mitochondrial OS=Mus musculus GN=Pc PE=1 SV=1	Q05920	130 kDa	1	1	0.9	0.9	0.9	0.9	0.9	0.9
Plectin OS=Mus musculus GN=Plec PE=1 SV=2	Q9QXS1	534 kDa	1	1	1.8	1.8	1.6	1.6	1.8	1.6
Cluster of Pyruvate kinase PKM OS=Mus musculus GN=Pkm PE=1 SV=4 (P52480)	P52480	58 kDa	1	1	1	1	0.8	0.8	1	0.8
Electron transfer flavoprotein-ubiquinone oxidoreductase, mitochondrial OS=Mus musculus GN=Etfdh PE=1 SV=1	Q921G7	68 kDa	1	1.1	1.4	1.4	1.6	1.6	1.33333	1.52381
NADH-ubiquinone oxidoreductase 75 kDa subunit, mitochondrial OS=Mus musculus GN=Ndufs1 PE=1 SV=2	Q91VD9	80 kDa	1	1	1.1	1.1	1.3	1.3	1.1	1.3
von Willebrand factor A domain-containing protein 8 OS=Mus musculus GN=Vwa8 PE=2 SV=2	Q8CC88	213 kDa	1	1	1.2	1.2	1.6	1.6	1.2	1.6
Dihydrolipoyl dehydrogenase, mitochondrial OS=Mus musculus GN=Dld PE=1 SV=2	O08749	54 kDa	1	1	1	1	1.1	1.1	1	1.1
Acetyl-CoA carboxylase 1 OS=Mus musculus GN=Acaca PE=1 SV=1	Q5SWU9	265 kDa	1	1	0.6	0.6	0.5	0.5	0.6	0.5
Transketolase OS=Mus musculus GN=Tkt PE=1 SV=1	P40142	68 kDa	1	1	0.6	0.6	0.5	0.5	0.6	0.5
Medium-chain specific acyl-CoA dehydrogenase, mitochondrial OS=Mus musculus GN=Acadm PE=1 SV=1	P45952	46 kDa	1	1	1.2	1.2	1.2	1.2	1.2	1.2
Cluster of Phosphoglycerate kinase 1 OS=Mus musculus GN=Pgk1 PE=1 SV=4 (P09411)	P09411	45 kDa	1	1	1	1	0.9	0.9	1	0.9
Propionyl-CoA carboxylase alpha chain, mitochondrial OS=Mus musculus GN=Pcca PE=2 SV=2	Q91ZA3	80 kDa	1	1	1	1	1.2	1.2	1	1.2
Cytochrome b-c1 complex subunit 2, mitochondrial OS=Mus musculus GN=Uqcrc2 PE=1 SV=1	Q9DB77	48 kDa	1	1	2	2	1.8	1.8	2	1.8
Dihydrolipoyllysine-residue acetyltransferase component of pyruvate dehydrogenase complex, mitochondrial OS=Mus musculus GN=Dlat PE=1 SV=2	Q8BMF4	68 kDa	1	1	0.8	0.8	1	1	0.8	1
ATP synthase subunit beta, mitochondrial OS=Mus musculus GN=Atp5b PE=1 SV=2	P56480	56 kDa	1	1	1	1	1	1	1	1
Citrate synthase, mitochondrial OS=Mus musculus GN=Cs PE=1 SV=1	Q9CZU6	52 kDa	1	1	1.5	1.5	1.2	1.2	1.5	1.2
NADH dehydrogenase [ubiquinone] iron-sulfur protein 2, mitochondrial OS=Mus musculus GN=Ndufs2 PE=1 SV=1	Q91WD5	53 kDa	1	1	1.4	1.4	1.4	1.4	1.4	1.4
Short-chain specific acyl-CoA dehydrogenase, mitochondrial OS=Mus musculus GN=Acads PE=2 SV=2	Q07417	45 kDa	1	1	1.4	1.4	1.3	1.3	1.4	1.3
78 kDa glucose-regulated protein OS=Mus musculus GN=Hspa5 PE=1 SV=3	P20029	72 kDa	1	1	0.6	0.6	0.9	0.9	0.6	0.9
Annexin A6 OS=Mus musculus GN=Anxa6 PE=1 SV=3	P14824	76 kDa	1	1	0.9	0.9	1	1	0.9	1
Basement membrane-specific heparan sulfate proteoglycan core protein OS=Mus musculus GN=Hspg2 PE=1 SV=1	Q05793	398 kDa	1	1	1	1	1	1	1	1
Enoyl-CoA hydratase, mitochondrial OS=Mus musculus GN=Echs1 PE=1 SV=1	Q8BH95	31 kDa	1	1	0.8	0.8	1.1	1.1	0.8	1.1
Leucine-rich PPR motif-containing protein, mitochondrial OS=Mus musculus GN=Lrpprc PE=1 SV=2	Q6PB66	157 kDa	1	1	1.1	1.1	1.4	1.4	1.1	1.4
Polymerase I and transcript release factor OS=Mus musculus GN=Ptrf PE=1 SV=1	O54724	44 kDa	1	1	0.8	0.8	1.1	1.1	0.8	1.1
Complement C3 OS=Mus musculus GN=C3 PE=1 SV=3	P01027	186 kDa	1	1	1.2	1.2	1.2	1.2	1.2	1.2
ATP synthase subunit alpha, mitochondrial OS=Mus musculus GN=Atp5a1 PE=1 SV=1	Q03265	60 kDa	1	1	1.6	1.6	1	1	1.6	1
Cytochrome c oxidase subunit 5B, mitochondrial OS=Mus musculus GN=Cox5b PE=1 SV=1	P19536	14 kDa	1	1	0.6	0.6	1	1	0.6	1
Pyruvate dehydrogenase E1 component subunit alpha, somatic form, mitochondrial OS=Mus musculus GN=Pdha1 PE=1 SV=1	P35486	43 kDa	1	1	1	1	1	1	1	1
Prelamin-A/C OS=Mus musculus GN=Lmna PE=1 SV=2	P48678	74 kDa	1	1	0.6	0.6	0.9	0.9	0.6	0.9
Cluster of Aldehyde dehydrogenase, mitochondrial OS=Mus musculus GN=Aldh2 PE=1 SV=1 (P47738)	P47738	57 kDa	1	1	0.8	0.8	0.8	0.8	0.8	0.8
Cytochrome c oxidase subunit 6B1 OS=Mus musculus GN=Cox6b1 PE=1 SV=2	P56391	10 kDa	1	1	0.6	0.6	1	1	0.6	1
Clathrin heavy chain 1 OS=Mus musculus GN=Cltc PE=1 SV=3	Q68FD5	192 kDa	1	1	1.1	1.1	1.1	1.1	1.1	1.1
Succinate dehydrogenase [ubiquinone] iron-sulfur subunit, mitochondrial OS=Mus musculus GN=Sdhb PE=1 SV=1	Q9CQA3	32 kDa	1	1	1.1	1.1	1.4	1.4	1.1	1.4
Superoxide dismutase [Mn], mitochondrial OS=Mus musculus GN=Sod2 PE=1 SV=3	P09671	25 kDa	1	1	0.9	0.9	1	1	0.9	1
Cluster of Sodium/potassium-transporting ATPase subunit alpha-2 OS=Mus musculus GN=Atp1a2 PE=1 SV=1 (Q6PIE5)	Q6PIE5	112 kDa	1	1	1.7	1.7	1.3	1.3	1.7	1.3
Alpha-actinin-3 OS=Mus musculus GN=Actn3 PE=2 SV=1	O88990	103 kDa	1	1	1.4	1.4	1.3	1.3	1.4	1.3
Cytochrome c oxidase subunit 5A, mitochondrial OS=Mus musculus GN=Cox5a PE=1 SV=2	P12787	16 kDa	1	1	0.7	0.7	1.1	1.1	0.7	1.1
Perilipin-4 OS=Mus musculus GN=Plin4 PE=1 SV=2	O88492	139 kDa	1	1	1	1	1.2	1.2	1	1.2
Vinculin OS=Mus musculus GN=Vcl PE=1 SV=4	Q64727	117 kDa	1	1	1.3	1.3	1.2	1.2	1.3	1.2
Malate dehydrogenase, cytoplasmic OS=Mus musculus GN=Mdh1 PE=1 SV=3	P14152	37 kDa	1	1	1	1	0.8	0.8	1	0.8
Cluster of Hexokinase-2 OS=Mus musculus GN=Hk2 PE=1 SV=1 (O08528)	O08528	103 kDa	1	1	0.8	0.8	0.9	0.9	0.8	0.9
Acyl-CoA-binding protein OS=Mus musculus GN=Dbi PE=1 SV=2	P31786	10 kDa	1	1	0.5	0.5	0.5	0.5	0.5	0.5
NADH dehydrogenase [ubiquinone] iron-sulfur protein 3, mitochondrial OS=Mus musculus GN=Ndufs3 PE=1 SV=2	Q9DCT2	30 kDa	1	1	1	1	1.2	1.2	1	1.2
Phosphoenolpyruvate carboxykinase, cytosolic [GTP] OS=Mus musculus GN=Pck1 PE=2 SV=1	Q9Z2V4	69 kDa	1	1	0.9	0.9	0.7	0.7	0.9	0.7
Propionyl-CoA carboxylase beta chain, mitochondrial OS=Mus musculus GN=Pccb PE=1 SV=2	Q99MN9	58 kDa	1	1	1.3	1.3	1.2	1.2	1.3	1.2
Cluster of Keratin, type I cytoskeletal 10 OS=Mus musculus GN=Krt10 PE=1 SV=3 (P02535)	P02535	58 kDa	1	1	0.5	0.5	0.6	0.6	0.5	0.6
Filamin-C OS=Mus musculus GN=Flnc PE=1 SV=3	Q8VHX6	291 kDa	1	1	1.7	1.7	1.1	1.1	1.7	1.1
Collagen alpha-1(VI) chain OS=Mus musculus GN=Col6a1 PE=2 SV=1	Q04857	108 kDa	1	1	0.8	0.8	1.3	1.3	0.8	1.3
Phosphoglycerate mutase 1 OS=Mus musculus GN=Pgam1 PE=1 SV=3	Q9DBJ1	29 kDa	1	1	0.9	0.9	0.7	0.7	0.9	0.7
Voltage-dependent anion-selective channel protein 1 OS=Mus musculus GN=Vdac1 PE=1 SV=3	Q60932	32 kDa	1	1	1.2	1.2	1.1	1.1	1.2	1.1
Elongation factor 2 OS=Mus musculus GN=Eef2 PE=1 SV=2	P58252	95 kDa	1	1	1.2	1.2	1	1	1.2	1
Coiled-coil-helix-coiled-coil-helix domain-containing protein 3, mitochondrial OS=Mus musculus GN=Chchd3 PE=1 SV=1	Q9CRB9	26 kDa	1	1	0.7	0.7	1	1	0.7	1
Desmin OS=Mus musculus GN=Des PE=1 SV=3	P31001	53 kDa	1	1	1.3	1.3	1	1	1.3	1
Myosin light chain 1/3, skeletal muscle isoform OS=Mus musculus GN=Myl1 PE=1 SV=2	P05977	21 kDa	1	1	1	1	0.8	0.8	1	0.8
Transaldolase OS=Mus musculus GN=Taldo1 PE=1 SV=2	Q93092	37 kDa	1	1	0.7	0.7	0.6	0.6	0.7	0.6
Glutamate dehydrogenase 1, mitochondrial OS=Mus musculus GN=Glud1 PE=1 SV=1	P26443	61 kDa	1	1	1.2	1.2	1.1	1.1	1.2	1.1
6-phosphogluconate dehydrogenase, decarboxylating OS=Mus musculus GN=Pgd PE=2 SV=3	Q9DCD0	53 kDa	1	1	0.7	0.7	0.5	0.5	0.7	0.5
GrpE protein homolog 1, mitochondrial OS=Mus musculus GN=Grpel1 PE=1 SV=1	Q99LP6	24 kDa	1	1	0.6	0.6	0.9	0.9	0.6	0.9
Glucose-6-phosphate isomerase OS=Mus musculus GN=Gpi PE=1 SV=4	P06745	63 kDa	1	1	0.8	0.8	0.6	0.6	0.8	0.6
NADH dehydrogenase [ubiquinone] 1 beta subcomplex subunit 10 OS=Mus musculus GN=Ndufb10 PE=1 SV=3	Q9DCS9	21 kDa	1	1	1.1	1.1	1.2	1.2	1.1	1.2
Heat shock protein 75 kDa, mitochondrial OS=Mus musculus GN=Trap1 PE=1 SV=1	Q9CQN1	80 kDa	1	1	1	1	1.1	1.1	1	1.1
Glycogen phosphorylase, liver form OS=Mus musculus GN=Pygl PE=1 SV=4	Q9ET01	97 kDa	1	1	0.8	0.8	0.5	0.5	0.8	0.5
Protein disulfide-isomerase A3 OS=Mus musculus GN=Pdia3 PE=1 SV=2	P27773	57 kDa	1	1	0.6	0.6	0.9	0.9	0.6	0.9
Catalase OS=Mus musculus GN=Cat PE=1 SV=4	P24270	60 kDa	1	1	0.8	0.8	0.9	0.9	0.8	0.9
Isoleucine--tRNA ligase, mitochondrial OS=Mus musculus GN=Iars2 PE=2 SV=1	Q8BIJ6	113 kDa	1	1	1.2	1.2	1.2	1.2	1.2	1.2
Dynamin-like 120 kDa protein, mitochondrial OS=Mus musculus GN=Opa1 PE=1 SV=1	P58281	111 kDa	1	1	1.1	1.1	1.3	1.3	1.1	1.3
Serum deprivation-response protein OS=Mus musculus GN=Sdpr PE=1 SV=3	Q63918	47 kDa	1	1	0.7	0.7	0.9	0.9	0.7	0.9
Isovaleryl-CoA dehydrogenase, mitochondrial OS=Mus musculus GN=Ivd PE=1 SV=1	Q9JHI5	46 kDa	1	1	1	1	1	1	1	1
NADH dehydrogenase [ubiquinone] 1 alpha subcomplex subunit 10, mitochondrial OS=Mus musculus GN=Ndufa10 PE=1 SV=1	Q99LC3	41 kDa	1	1	1.3	1.3	1.2	1.2	1.3	1.2
Adenylate kinase 2, mitochondrial OS=Mus musculus GN=Ak2 PE=1 SV=5	Q9WTP6	26 kDa	1	1	0.6	0.6	0.8	0.8	0.6	0.8
O-phosphoseryl-tRNA(Sec) selenium transferase OS=Mus musculus GN=Sepsecs PE=1 SV=2	Q6P6M7	55 kDa	1	1	1.3	1.3	1.2	1.2	1.3	1.2
NADH dehydrogenase [ubiquinone] flavoprotein 1, mitochondrial OS=Mus musculus GN=Ndufv1 PE=1 SV=1	Q91YT0	51 kDa	1	1	1.5	1.5	1.3	1.3	1.5	1.3
Nidogen-1 OS=Mus musculus GN=Nid1 PE=1 SV=2	P10493	137 kDa	1	1	0.7	0.7	0.9	0.9	0.7	0.9
Cluster of Membrane primary amine oxidase OS=Mus musculus GN=Aoc3 PE=2 SV=3 (O70423)	O70423	85 kDa	1	1	1.2	1.2	1.1	1.1	1.2	1.1
Apolipoprotein A-I OS=Mus musculus GN=Apoa1 PE=1 SV=2	Q00623	31 kDa	1	1	0.7	0.7	1	1	0.7	1
Peroxiredoxin-2 OS=Mus musculus GN=Prdx2 PE=1 SV=3	Q61171	22 kDa	1	1	0.6	0.6	0.7	0.7	0.6	0.7
ATP synthase subunit d, mitochondrial OS=Mus musculus GN=Atp5h PE=1 SV=3	Q9DCX2	19 kDa	1	1	0.7	0.7	0.9	0.9	0.7	0.9
L-lactate dehydrogenase B chain OS=Mus musculus GN=Ldhb PE=1 SV=2	P16125	37 kDa	1	1	1.1	1.1	1	1	1.1	1
Lumican OS=Mus musculus GN=Lum PE=1 SV=2	P51885	38 kDa	1	1	0.6	0.6	0.8	0.8	0.6	0.8
Spectrin alpha chain, erythrocytic 1 OS=Mus musculus GN=Spta1 PE=2 SV=3	P08032	280 kDa	1	1	0.7	0.7	0.9	0.9	0.7	0.9
Laminin subunit beta-2 OS=Mus musculus GN=Lamb2 PE=2 SV=2	Q61292	197 kDa	1	1	0.8	0.8	1.2	1.2	0.8	1.2
Hormone-sensitive lipase OS=Mus musculus GN=Lipe PE=1 SV=2	P54310	83 kDa	1	1	1.4	1.4	1.4	1.4	1.4	1.4
Heterogeneous nuclear ribonucleoproteins A2/B1 OS=Mus musculus GN=Hnrnpa2b1 PE=1 SV=2	O88569	37 kDa	1	1	0.6	0.6	0.8	0.8	0.6	0.8
Cluster of L-lactate dehydrogenase A chain OS=Mus musculus GN=Ldha PE=1 SV=3 (P06151)	P06151	36 kDa	1.1	1.1	1.2	1.2	0.8	0.8	1.09091	0.727273
NADH dehydrogenase [ubiquinone] 1 alpha subcomplex subunit 8 OS=Mus musculus GN=Ndufa8 PE=1 SV=3	Q9DCJ5	20 kDa	1	1	0.9	0.9	1.3	1.3	0.9	1.3
ES1 protein homolog, mitochondrial OS=Mus musculus GN=D10Jhu81e PE=1 SV=1	Q9D172	28 kDa	1	1	0.7	0.7	1	1	0.7	1
NADH dehydrogenase [ubiquinone] iron-sulfur protein 6, mitochondrial OS=Mus musculus GN=Ndufs6 PE=1 SV=2	P52503	13 kDa	1	1	0.6	0.6	1	1	0.6	1
Succinyl-CoA ligase [ADP/GDP-forming] subunit alpha, mitochondrial OS=Mus musculus GN=Suclg1 PE=1 SV=4	Q9WUM5	36 kDa	1	1	1.6	1.6	1.5	1.5	1.6	1.5
Isocitrate dehydrogenase [NADP] cytoplasmic OS=Mus musculus GN=Idh1 PE=1 SV=2	O88844	47 kDa	1	1	1	1	0.9	0.9	1	0.9
Prolow-density lipoprotein receptor-related protein 1 OS=Mus musculus GN=Lrp1 PE=1 SV=1	Q91ZX7	505 kDa	1	1	0.9	0.9	1.1	1.1	0.9	1.1
4-trimethylaminobutyraldehyde dehydrogenase OS=Mus musculus GN=Aldh9a1 PE=1 SV=1	Q9JLJ2	54 kDa	1	1	0.9	0.9	0.8	0.8	0.9	0.8
Vitamin D-binding protein OS=Mus musculus GN=Gc PE=1 SV=2	P21614	54 kDa	1	1	0.8	0.8	0.9	0.9	0.8	0.9
Cluster of Ubiquitin-40S ribosomal protein S27a OS=Mus musculus GN=Rps27a PE=1 SV=2 (P62983)	P62983	18 kDa	1	1	0.8	0.8	0.5	0.5	0.8	0.5
Cluster of Myosin regulatory light chain 2, ventricular/cardiac muscle isoform OS=Mus musculus GN=Myl2 PE=1 SV=3 (P51667)	P51667	19 kDa	1.1	1.1	1.5	1.5	1.4	1.4	1.36364	1.27273
Troponin T, fast skeletal muscle OS=Mus musculus GN=Tnnt3 PE=1 SV=3	Q9QZ47	32 kDa	1	1	1	1	0.8	0.8	1	0.8
Stress-induced-phosphoprotein 1 OS=Mus musculus GN=Stip1 PE=1 SV=1	Q60864	63 kDa	1	1	0.5	0.5	0.7	0.7	0.5	0.7
10 kDa heat shock protein, mitochondrial OS=Mus musculus GN=Hspe1 PE=1 SV=2	Q64433	11 kDa	1	1	0.5	0.5	0.9	0.9	0.5	0.9
Inorganic pyrophosphatase OS=Mus musculus GN=Ppa1 PE=1 SV=1	Q9D819	33 kDa	1	1	0.6	0.6	0.8	0.8	0.6	0.8
Succinyl-CoA:3-ketoacid coenzyme A transferase 1, mitochondrial OS=Mus musculus GN=Oxct1 PE=1 SV=1	Q9D0K2	56 kDa	1	1	1.3	1.3	1.3	1.3	1.3	1.3
Cluster of AP-2 complex subunit beta OS=Mus musculus GN=Ap2b1 PE=1 SV=1 (Q9DBG3)	Q9DBG3	105 kDa	1	1	1.1	1.1	1.2	1.2	1.1	1.2
Kininogen-1 OS=Mus musculus GN=Kng1 PE=1 SV=1	O08677	73 kDa	1	1	0.7	0.7	0.8	0.8	0.7	0.8
Cluster of EH domain-containing protein 1 OS=Mus musculus GN=Ehd1 PE=1 SV=1 (Q9WVK4)	Q9WVK4	61 kDa	1	1	1.3	1.3	1.2	1.2	1.3	1.2
T-complex protein 1 subunit theta OS=Mus musculus GN=Cct8 PE=1 SV=3	P42932	60 kDa	1	1	0.8	0.8	0.9	0.9	0.8	0.9
T-complex protein 1 subunit beta OS=Mus musculus GN=Cct2 PE=1 SV=4	P80314	57 kDa	1	1	0.8	0.8	0.9	0.9	0.8	0.9
Cluster of Glucose-6-phosphate 1-dehydrogenase X OS=Mus musculus GN=G6pdx PE=1 SV=3 (Q00612)	Q00612	59 kDa	1	1	0.6	0.6	0.5	0.5	0.6	0.5
Peptidyl-prolyl cis-trans isomerase A OS=Mus musculus GN=Ppia PE=1 SV=2	P17742	18 kDa	1	1	0.5	0.5	0.7	0.7	0.5	0.7
Decorin OS=Mus musculus GN=Dcn PE=2 SV=1	P28654	40 kDa	1	1	0.9	0.9	0.9	0.9	0.9	0.9
Peroxiredoxin-1 OS=Mus musculus GN=Prdx1 PE=1 SV=1	P35700	22 kDa	1	1	0.6	0.6	0.8	0.8	0.6	0.8
Heat shock protein HSP 90-alpha OS=Mus musculus GN=Hsp90aa1 PE=1 SV=4	P07901	85 kDa	1	1	0.6	0.6	0.8	0.8	0.6	0.8
NADH dehydrogenase [ubiquinone] iron-sulfur protein 5 OS=Mus musculus GN=Ndufs5 PE=1 SV=3	Q99LY9	13 kDa	1	1	0.8	0.8	1.3	1.3	0.8	1.3
NADPH--cytochrome P450 reductase OS=Mus musculus GN=Por PE=1 SV=2	P37040	77 kDa	1	1	1	1	1.1	1.1	1	1.1
Acyl-CoA dehydrogenase family member 10 OS=Mus musculus GN=Acad10 PE=2 SV=1	Q8K370	119 kDa	1	1	1.4	1.4	1.4	1.4	1.4	1.4
Short/branched chain specific acyl-CoA dehydrogenase, mitochondrial OS=Mus musculus GN=Acadsb PE=1 SV=1	Q9DBL1	48 kDa	1	1	1.1	1.1	1	1	1.1	1
Heterogeneous nuclear ribonucleoprotein L OS=Mus musculus GN=Hnrnpl PE=1 SV=2	Q8R081	64 kDa	1	1	0.8	0.8	0.9	0.9	0.8	0.9
AFG3-like protein 2 OS=Mus musculus GN=Afg3l2 PE=1 SV=1	Q8JZQ2	90 kDa	1	1	1.3	1.3	1.4	1.4	1.3	1.4
Hydroxyacid-oxoacid transhydrogenase, mitochondrial OS=Mus musculus GN=Adhfe1 PE=2 SV=2	Q8R0N6	50 kDa	1	1	1	1	1.1	1.1	1	1.1
Protein disulfide-isomerase OS=Mus musculus GN=P4hb PE=1 SV=2	P09103	57 kDa	1	1	0.6	0.6	0.8	0.8	0.6	0.8
Cathepsin B OS=Mus musculus GN=Ctsb PE=1 SV=2	P10605	37 kDa	1	1	0.7	0.7	0.7	0.7	0.7	0.7
NADH dehydrogenase [ubiquinone] 1 alpha subcomplex subunit 2 OS=Mus musculus GN=Ndufa2 PE=1 SV=3	Q9CQ75	11 kDa	1	1	1	1	1.8	1.8	1	1.8
1,4-alpha-glucan-branching enzyme OS=Mus musculus GN=Gbe1 PE=2 SV=1	Q9D6Y9	80 kDa	1	1	0.8	0.8	0.7	0.7	0.8	0.7
Ig mu chain C region secreted form OS=Mus musculus GN=Igh-6 PE=1 SV=2	P01872	50 kDa	1	1	0.9	0.9	0.9	0.9	0.9	0.9
Band 4.1-like protein 2 OS=Mus musculus GN=Epb41l2 PE=1 SV=2	O70318	110 kDa	1	1	0.8	0.8	0.9	0.9	0.8	0.9
Cluster of Putative adenosylhomocysteinase 2 OS=Mus musculus GN=Ahcyl1 PE=1 SV=1 (Q80SW1)	Q80SW1	59 kDa	1	1	1	1	0.9	0.9	1	0.9
[Pyruvate dehydrogenase [lipoamide]] kinase isozyme 4, mitochondrial OS=Mus musculus GN=Pdk4 PE=2 SV=1	O70571	47 kDa	1	1	0.9	0.9	0.9	0.9	0.9	0.9
Cytosol aminopeptidase OS=Mus musculus GN=Lap3 PE=1 SV=3	Q9CPY7	56 kDa	1	1	1.1	1.1	1.1	1.1	1.1	1.1
Synemin OS=Mus musculus GN=Synm PE=1 SV=2	Q70IV5	173 kDa	1	1	0.9	0.9	0.9	0.9	0.9	0.9
Vigilin OS=Mus musculus GN=Hdlbp PE=1 SV=1	Q8VDJ3	142 kDa	1	1	0.9	0.9	1	1	0.9	1
NADH dehydrogenase [ubiquinone] 1 beta subcomplex subunit 8, mitochondrial OS=Mus musculus GN=Ndufb8 PE=1 SV=1	Q9D6J5	22 kDa	1	1	1.3	1.3	1.4	1.4	1.3	1.4
Microtubule-associated protein 4 OS=Mus musculus GN=Map4 PE=1 SV=3	P27546	117 kDa	1	1	0.8	0.8	0.9	0.9	0.8	0.9
Dynamin-1-like protein OS=Mus musculus GN=Dnm1l PE=1 SV=2	Q8K1M6	83 kDa	1	1	1	1	0.9	0.9	1	0.9
Hsc70-interacting protein OS=Mus musculus GN=St13 PE=2 SV=1	Q99L47	42 kDa	1	1	0.5	0.5	0.7	0.7	0.5	0.7
Cluster of Transgelin-2 OS=Mus musculus GN=Tagln2 PE=1 SV=4 (Q9WVA4)	Q9WVA4	22 kDa	1	1	0.8	0.8	0.8	0.8	0.8	0.8
Chondroitin sulfate proteoglycan 4 OS=Mus musculus GN=Cspg4 PE=1 SV=3	Q8VHY0	252 kDa	1	1	0.9	0.9	1.1	1.1	0.9	1.1
Alpha-2-HS-glycoprotein OS=Mus musculus GN=Ahsg PE=1 SV=1	P29699	37 kDa	1	1	0.8	0.8	0.8	0.8	0.8	0.8
Calpain-2 catalytic subunit OS=Mus musculus GN=Capn2 PE=2 SV=4	O08529	80 kDa	1	1	0.9	0.9	0.9	0.9	0.9	0.9
14-3-3 protein gamma OS=Mus musculus GN=Ywhag PE=1 SV=2	P61982	28 kDa	1	1	0.7	0.7	0.7	0.7	0.7	0.7
Bifunctional glutamate/proline--tRNA ligase OS=Mus musculus GN=Eprs PE=1 SV=4	Q8CGC7	170 kDa	1	1	1	1	0.8	0.8	1	0.8
Peroxisomal multifunctional enzyme type 2 OS=Mus musculus GN=Hsd17b4 PE=1 SV=3	P51660	79 kDa	1	1	1.4	1.4	1.3	1.3	1.4	1.3
Tight junction protein ZO-1 OS=Mus musculus GN=Tjp1 PE=1 SV=2	P39447	195 kDa	1	1	0.8	0.8	0.9	0.9	0.8	0.9
Acyl-CoA synthetase family member 3, mitochondrial OS=Mus musculus GN=Acsf3 PE=2 SV=2	Q3URE1	65 kDa	1	1	1.1	1.1	1	1	1.1	1
Peroxisomal acyl-coenzyme A oxidase 1 OS=Mus musculus GN=Acox1 PE=1 SV=5	Q9R0H0	75 kDa	1	1	1.2	1.2	1.1	1.1	1.2	1.1
Ig kappa chain C region OS=Mus musculus PE=1 SV=1	P01837	12 kDa	1	1	1	1	0.9	0.9	1	0.9
182 kDa tankyrase-1-binding protein OS=Mus musculus GN=Tnks1bp1 PE=1 SV=2	P58871	182 kDa	1	1	0.8	0.8	0.9	0.9	0.8	0.9
26S proteasome non-ATPase regulatory subunit 2 OS=Mus musculus GN=Psmd2 PE=1 SV=1	Q8VDM4	100 kDa	1	1	0.8	0.8	0.9	0.9	0.8	0.9
Splicing factor, proline- and glutamine-rich OS=Mus musculus GN=Sfpq PE=1 SV=1	Q8VIJ6	75 kDa	1	1	0.7	0.7	0.9	0.9	0.7	0.9
Coiled-coil-helix-coiled-coil-helix domain-containing protein 6, mitochondrial OS=Mus musculus GN=Chchd6 PE=2 SV=2	Q91VN4	30 kDa	1	1	0.6	0.6	1	1	0.6	1
GMP reductase 1 OS=Mus musculus GN=Gmpr PE=2 SV=1	Q9DCZ1	37 kDa	1	1	1.1	1.1	1.2	1.2	1.1	1.2
Nucleolin OS=Mus musculus GN=Ncl PE=1 SV=2	P09405	77 kDa	1	1	0.6	0.6	0.8	0.8	0.6	0.8
Sulfite oxidase, mitochondrial OS=Mus musculus GN=Suox PE=1 SV=2	Q8R086	61 kDa	1	1	0.7	0.7	0.9	0.9	0.7	0.9
Cofilin-1 OS=Mus musculus GN=Cfl1 PE=1 SV=3	P18760	19 kDa	1	1	0.6	0.6	0.8	0.8	0.6	0.8
Heterogeneous nuclear ribonucleoprotein U OS=Mus musculus GN=Hnrnpu PE=1 SV=1	Q8VEK3	88 kDa	1	1	1.3	1.3	0.9	0.9	1.3	0.9
T-complex protein 1 subunit eta OS=Mus musculus GN=Cct7 PE=1 SV=1	P80313	60 kDa	1	1	1.1	1.1	0.9	0.9	1.1	0.9
Heat shock protein 105 kDa OS=Mus musculus GN=Hsph1 PE=1 SV=2	Q61699	96 kDa	1	1	0.8	0.8	0.9	0.9	0.8	0.9
Dynactin subunit 2 OS=Mus musculus GN=Dctn2 PE=1 SV=3	Q99KJ8	44 kDa	1	1	0.6	0.6	0.8	0.8	0.6	0.8
Peptidyl-prolyl cis-trans isomerase FKBP4 OS=Mus musculus GN=Fkbp4 PE=1 SV=5	P30416	52 kDa	1	1	0.8	0.8	0.8	0.8	0.8	0.8
Alanine aminotransferase 1 OS=Mus musculus GN=Gpt PE=2 SV=3	Q8QZR5	55 kDa	1	1	1	1	0.9	0.9	1	0.9
Carbonyl reductase [NADPH] 1 OS=Mus musculus GN=Cbr1 PE=1 SV=3	P48758	31 kDa	1	1	1.1	1.1	1	1	1.1	1
Profilin-1 OS=Mus musculus GN=Pfn1 PE=1 SV=2	P62962	15 kDa	1	1	0.9	0.9	0.9	0.9	0.9	0.9
Creatine kinase B-type OS=Mus musculus GN=Ckb PE=1 SV=1	Q04447	43 kDa	1	1	0.9	0.9	1.1	1.1	0.9	1.1
Neurofilament medium polypeptide OS=Mus musculus GN=Nefm PE=1 SV=4	P08553	96 kDa	1	1	1	1	1.1	1.1	1	1.1
Zinc-binding alcohol dehydrogenase domain-containing protein 2 OS=Mus musculus GN=Zadh2 PE=2 SV=1	Q8BGC4	41 kDa	1	1	1.2	1.2	1.1	1.1	1.2	1.1
Mitochondrial import inner membrane translocase subunit TIM44 OS=Mus musculus GN=Timm44 PE=2 SV=2	O35857	51 kDa	1	1	1.5	1.5	1.5	1.5	1.5	1.5
Tropomodulin-3 OS=Mus musculus GN=Tmod3 PE=1 SV=1	Q9JHJ0	40 kDa	1	1	0.7	0.7	0.9	0.9	0.7	0.9
NADH dehydrogenase [ubiquinone] 1 alpha subcomplex subunit 6 OS=Mus musculus GN=Ndufa6 PE=1 SV=1	Q9CQZ5	15 kDa	1	1	2	2	1.6	1.6	2	1.6
Laminin subunit alpha-5 OS=Mus musculus GN=Lama5 PE=1 SV=4	Q61001	404 kDa	1	1	1	1	1.2	1.2	1	1.2
Ribonuclease inhibitor OS=Mus musculus GN=Rnh1 PE=1 SV=1	Q91VI7	50 kDa	1	1	0.7	0.7	0.8	0.8	0.7	0.8
CAP-Gly domain-containing linker protein 1 OS=Mus musculus GN=Clip1 PE=1 SV=1	Q922J3	156 kDa	1	1	0.8	0.8	0.9	0.9	0.8	0.9
Gelsolin OS=Mus musculus GN=Gsn PE=1 SV=3	P13020	86 kDa	1	1	0.9	0.9	1	1	0.9	1
Regulator of microtubule dynamics protein 3 OS=Mus musculus GN=Rmdn3 PE=1 SV=2	Q3UJU9	52 kDa	1	1	1.1	1.1	1.1	1.1	1.1	1.1
Parvalbumin alpha OS=Mus musculus GN=Pvalb PE=1 SV=3	P32848	12 kDa	0.9	0.9	0.4	0.4	0.6	0.6	0.444444	0.666667
T-complex protein 1 subunit delta OS=Mus musculus GN=Cct4 PE=1 SV=3	P80315	58 kDa	1	1	1.1	1.1	0.9	0.9	1.1	0.9
Cation-independent mannose-6-phosphate receptor OS=Mus musculus GN=Igf2r PE=1 SV=1	Q07113	274 kDa	1	1	1.1	1.1	1.2	1.2	1.1	1.2
Ubiquitin carboxyl-terminal hydrolase 5 OS=Mus musculus GN=Usp5 PE=1 SV=1	P56399	96 kDa	1	1	0.7	0.7	0.7	0.7	0.7	0.7
14-3-3 protein eta OS=Mus musculus GN=Ywhah PE=1 SV=2	P68510	28 kDa	1	1	0.7	0.7	0.8	0.8	0.7	0.8
Thyroid hormone-inducible hepatic protein OS=Mus musculus GN=Thrsp PE=1 SV=1	Q62264	17 kDa	1	1	0.4	0.4	0.4	0.4	0.4	0.4
Peptidyl-prolyl cis-trans isomerase D OS=Mus musculus GN=Ppid PE=1 SV=3	Q9CR16	41 kDa	1	1	0.9	0.9	1	1	0.9	1
Ethylmalonyl-CoA decarboxylase OS=Mus musculus GN=Echdc1 PE=1 SV=2	Q9D9V3	35 kDa	1	1	0.6	0.6	0.6	0.6	0.6	0.6
[Pyruvate dehydrogenase [lipoamide]] kinase isozyme 2, mitochondrial OS=Mus musculus GN=Pdk2 PE=1 SV=2	Q9JK42	46 kDa	1	1	0.9	0.9	1	1	0.9	1
Lysine--tRNA ligase OS=Mus musculus GN=Kars PE=1 SV=1	Q99MN1	68 kDa	1	1	0.9	0.9	0.9	0.9	0.9	0.9
Septin-9 OS=Mus musculus GN=Sept9 PE=1 SV=1	Q80UG5	66 kDa	1	1	0.9	0.9	0.9	0.9	0.9	0.9
BAG family molecular chaperone regulator 3 OS=Mus musculus GN=Bag3 PE=1 SV=2	Q9JLV1	62 kDa	1	1	0.8	0.8	0.9	0.9	0.8	0.9
Caprin-1 OS=Mus musculus GN=Caprin1 PE=1 SV=2	Q60865	78 kDa	1	1	0.5	0.5	0.8	0.8	0.5	0.8
Omega-amidase NIT2 OS=Mus musculus GN=Nit2 PE=1 SV=1	Q9JHW2	31 kDa	1	1	0.9	0.9	1.2	1.2	0.9	1.2
Importin subunit beta-1 OS=Mus musculus GN=Kpnb1 PE=1 SV=2	P70168	97 kDa	1	1	0.9	0.9	1.1	1.1	0.9	1.1
Trifunctional purine biosynthetic protein adenosine-3 OS=Mus musculus GN=Gart PE=2 SV=3	Q64737	108 kDa	1	1	0.9	0.9	1	1	0.9	1
Rho GDP-dissociation inhibitor 1 OS=Mus musculus GN=Arhgdia PE=1 SV=3	Q99PT1	23 kDa	1	1	0.7	0.7	0.8	0.8	0.7	0.8
60S ribosomal protein L7 OS=Mus musculus GN=Rpl7 PE=2 SV=2	P14148	31 kDa	1	1	2	2	0.9	0.9	2	0.9
Thyroid hormone receptor-associated protein 3 OS=Mus musculus GN=Thrap3 PE=1 SV=1	Q569Z6	108 kDa	0.9	0.9	0.6	0.6	0.7	0.7	0.666667	0.777778
Afamin OS=Mus musculus GN=Afm PE=1 SV=2	O89020	69 kDa	1	1	0.5	0.5	0.6	0.6	0.5	0.6
Prothrombin OS=Mus musculus GN=F2 PE=1 SV=1	P19221	70 kDa	1	1	1.3	1.3	1.1	1.1	1.3	1.1
26S protease regulatory subunit 6B OS=Mus musculus GN=Psmc4 PE=1 SV=2	P54775	47 kDa	1	1	0.7	0.7	0.7	0.7	0.7	0.7
Phosphoglycolate phosphatase OS=Mus musculus GN=Pgp PE=2 SV=1	Q8CHP8	35 kDa	1	1	0.7	0.7	0.8	0.8	0.7	0.8
Eukaryotic translation initiation factor 3 subunit C OS=Mus musculus GN=Eif3c PE=1 SV=1	Q8R1B4	106 kDa	1	1	1	1	0.9	0.9	1	0.9
ATP-dependent RNA helicase DDX1 OS=Mus musculus GN=Ddx1 PE=1 SV=1	Q91VR5	83 kDa	1	1	1	1	0.9	0.9	1	0.9
T-complex protein 1 subunit gamma OS=Mus musculus GN=Cct3 PE=1 SV=1	P80318	61 kDa	1	1	1	1	0.9	0.9	1	0.9
Palmdelphin OS=Mus musculus GN=Palmd PE=1 SV=1	Q9JHU2	63 kDa	1	1	0.6	0.6	0.8	0.8	0.6	0.8
Annexin A7 OS=Mus musculus GN=Anxa7 PE=2 SV=2	Q07076	50 kDa	1	1	0.9	0.9	0.9	0.9	0.9	0.9
Nuclear migration protein nudC OS=Mus musculus GN=Nudc PE=1 SV=1	O35685	38 kDa	1	1	0.6	0.6	0.8	0.8	0.6	0.8
26S proteasome non-ATPase regulatory subunit 1 OS=Mus musculus GN=Psmd1 PE=1 SV=1	Q3TXS7	106 kDa	1	1	0.8	0.8	0.9	0.9	0.8	0.9
Acetyl-coenzyme A synthetase, cytoplasmic OS=Mus musculus GN=Acss2 PE=1 SV=2	Q9QXG4	79 kDa	1	1	0.5	0.5	0.4	0.4	0.5	0.4
Proliferation-associated protein 2G4 OS=Mus musculus GN=Pa2g4 PE=1 SV=3	P50580	44 kDa	1	1	0.8	0.8	0.8	0.8	0.8	0.8
Stromal interaction molecule 1 OS=Mus musculus GN=Stim1 PE=1 SV=2	P70302	78 kDa	1	1	1.1	1.1	1.1	1.1	1.1	1.1
Copine-1 OS=Mus musculus GN=Cpne1 PE=1 SV=1	Q8C166	59 kDa	1	1	0.9	0.9	1	1	0.9	1
Phosphoglycerate mutase 2 OS=Mus musculus GN=Pgam2 PE=1 SV=3	O70250	29 kDa	1	1	1.4	1.4	0.9	0.9	1.4	0.9
6-phosphofructokinase type C OS=Mus musculus GN=Pfkp PE=1 SV=1	Q9WUA3	85 kDa	1	1	0.9	0.9	0.8	0.8	0.9	0.8
60S ribosomal protein L23a OS=Mus musculus GN=Rpl23a PE=1 SV=1	P62751	18 kDa	1	1	0.8	0.8	0.7	0.7	0.8	0.7
Protein S100-A13 OS=Mus musculus GN=S100a13 PE=1 SV=1	P97352	11 kDa	1	1	0.6	0.6	1.2	1.2	0.6	1.2
Cluster of Serine/threonine-protein kinase PAK 2 OS=Mus musculus GN=Pak2 PE=1 SV=1 (Q8CIN4)	Q8CIN4	58 kDa	1	1	0.9	0.9	0.9	0.9	0.9	0.9
28S ribosomal protein S36, mitochondrial OS=Mus musculus GN=Mrps36 PE=1 SV=1	Q9CQX8	11 kDa	1	1	0.7	0.7	1.1	1.1	0.7	1.1
Cluster of Eukaryotic translation initiation factor 2 subunit 3, X-linked OS=Mus musculus GN=Eif2s3x PE=1 SV=2 (Q9Z0N1)	Q9Z0N1	51 kDa	1	1	1.1	1.1	0.9	0.9	1.1	0.9
Patatin-like phospholipase domain-containing protein 2 OS=Mus musculus GN=Pnpla2 PE=1 SV=1	Q8BJ56	54 kDa	1	1	1.5	1.5	1	1	1.5	1
CDGSH iron-sulfur domain-containing protein 1 OS=Mus musculus GN=Cisd1 PE=1 SV=1	Q91WS0	12 kDa	1	1	2.1	2.1	2	2	2.1	2
26S proteasome non-ATPase regulatory subunit 4 OS=Mus musculus GN=Psmd4 PE=1 SV=1	O35226	41 kDa	1	1	0.6	0.6	0.7	0.7	0.6	0.7
Cluster of 3-ketoacyl-CoA thiolase A, peroxisomal OS=Mus musculus GN=Acaa1a PE=2 SV=1 (Q921H8)	Q921H8	44 kDa	1	1	0.8	0.8	0.9	0.9	0.8	0.9
NFU1 iron-sulfur cluster scaffold homolog, mitochondrial OS=Mus musculus GN=Nfu1 PE=1 SV=2	Q9QZ23	29 kDa	1	1	0.6	0.6	0.9	0.9	0.6	0.9
Far upstream element-binding protein 1 OS=Mus musculus GN=Fubp1 PE=1 SV=1	Q91WJ8	69 kDa	1	1	0.6	0.6	0.8	0.8	0.6	0.8
Peptidyl-prolyl cis-trans isomerase F, mitochondrial OS=Mus musculus GN=Ppif PE=1 SV=1	Q99KR7	22 kDa	1	1	0.6	0.6	1	1	0.6	1
Cluster of Mitochondrial glutamate carrier 1 OS=Mus musculus GN=Slc25a22 PE=1 SV=1 (Q9D6M3)	Q9D6M3	35 kDa	1	1	1.9	1.9	1.5	1.5	1.9	1.5
Cluster of Alpha-soluble NSF attachment protein OS=Mus musculus GN=Napa PE=1 SV=1 (Q9DB05)	Q9DB05	33 kDa	1	1	0.9	0.9	0.9	0.9	0.9	0.9
26S proteasome non-ATPase regulatory subunit 11 OS=Mus musculus GN=Psmd11 PE=1 SV=3	Q8BG32	47 kDa	1	1	0.8	0.8	0.7	0.7	0.8	0.7
Gamma-synuclein OS=Mus musculus GN=Sncg PE=1 SV=1	Q9Z0F7	13 kDa	1	1	0.9	0.9	0.9	0.9	0.9	0.9
Valine--tRNA ligase OS=Mus musculus GN=Vars PE=2 SV=1	Q9Z1Q9	140 kDa	1	1	1.2	1.2	0.8	0.8	1.2	0.8
26S proteasome non-ATPase regulatory subunit 3 OS=Mus musculus GN=Psmd3 PE=1 SV=3	P14685	61 kDa	1	1	1	1	0.8	0.8	1	0.8
Pyrroline-5-carboxylate reductase 3 OS=Mus musculus GN=Pycrl PE=2 SV=2	Q9DCC4	29 kDa	1	1	0.6	0.6	0.8	0.8	0.6	0.8
Rab GDP dissociation inhibitor alpha OS=Mus musculus GN=Gdi1 PE=1 SV=3	P50396	51 kDa	1	1	0.7	0.7	0.7	0.7	0.7	0.7
Cofilin-2 OS=Mus musculus GN=Cfl2 PE=1 SV=1	P45591	19 kDa	1	1	0.9	0.9	0.9	0.9	0.9	0.9
Hepatoma-derived growth factor OS=Mus musculus GN=Hdgf PE=1 SV=2	P51859	26 kDa	0.9	0.9	0.5	0.5	0.6	0.6	0.555556	0.666667
Eukaryotic translation initiation factor 5 OS=Mus musculus GN=Eif5 PE=1 SV=1	P59325	49 kDa	1	1	0.7	0.7	0.8	0.8	0.7	0.8
Platelet-activating factor acetylhydrolase IB subunit alpha OS=Mus musculus GN=Pafah1b1 PE=1 SV=2	P63005	47 kDa	1	1	1	1	0.8	0.8	1	0.8
Leucine-rich repeat-containing protein 59 OS=Mus musculus GN=Lrrc59 PE=2 SV=1	Q922Q8	35 kDa	1	1	1.7	1.7	1	1	1.7	1
Cluster of Proteasome subunit alpha type-7 OS=Mus musculus GN=Psma7 PE=1 SV=1 (Q9Z2U0)	Q9Z2U0	28 kDa	1	1	0.8	0.8	0.8	0.8	0.8	0.8
Microtubule-associated protein RP/EB family member 1 OS=Mus musculus GN=Mapre1 PE=1 SV=3	Q61166	30 kDa	1	1	0.7	0.7	0.8	0.8	0.7	0.8
Vesicle-associated membrane protein-associated protein A OS=Mus musculus GN=Vapa PE=1 SV=2	Q9WV55	28 kDa	1	1	1.4	1.4	1.1	1.1	1.4	1.1
Annexin A4 OS=Mus musculus GN=Anxa4 PE=2 SV=4	P97429	36 kDa	1	1	1	1	0.9	0.9	1	0.9
Septin-7 OS=Mus musculus GN=Sept7 PE=1 SV=1	O55131	51 kDa	1	1	1.2	1.2	0.9	0.9	1.2	0.9
Cluster of Protein lin-7 homolog C OS=Mus musculus GN=Lin7c PE=1 SV=2 (O88952)	O88952	22 kDa	1	1	0.7	0.7	1	1	0.7	1
Cluster of Alpha-centractin OS=Mus musculus GN=Actr1a PE=2 SV=1 (P61164)	P61164	43 kDa	1	1	1.2	1.2	0.7	0.7	1.2	0.7
Protein FAM136A OS=Mus musculus GN=Fam136a PE=1 SV=1	Q9CR98	16 kDa	1	1	0.5	0.5	0.7	0.7	0.5	0.7
Coagulation factor XIII A chain OS=Mus musculus GN=F13a1 PE=2 SV=3	Q8BH61	83 kDa	1	1	1.4	1.4	1.3	1.3	1.4	1.3
Guanine deaminase OS=Mus musculus GN=Gda PE=1 SV=1	Q9R111	51 kDa	1	1	1.1	1.1	0.9	0.9	1.1	0.9
Cytochrome c oxidase subunit 7A2, mitochondrial OS=Mus musculus GN=Cox7a2 PE=1 SV=2	P48771	9 kDa	1	1	1.4	1.4	1.6	1.6	1.4	1.6
60S ribosomal protein L18 OS=Mus musculus GN=Rpl18 PE=2 SV=3	P35980	22 kDa	1	1	1.8	1.8	1	1	1.8	1
Matrin-3 OS=Mus musculus GN=Matr3 PE=1 SV=1	Q8K310	95 kDa	1	1	0.8	0.8	1	1	0.8	1
Glutathione S-transferase theta-2 OS=Mus musculus GN=Gstt2 PE=2 SV=4	Q61133	28 kDa	1	1	1	1	0.9	0.9	1	0.9
Cytosolic non-specific dipeptidase OS=Mus musculus GN=Cndp2 PE=1 SV=1	Q9D1A2	53 kDa	1	1	0.7	0.7	0.8	0.8	0.7	0.8
116 kDa U5 small nuclear ribonucleoprotein component OS=Mus musculus GN=Eftud2 PE=2 SV=1	O08810	109 kDa	1	1	1	1	1.1	1.1	1	1.1
Eukaryotic translation initiation factor 4 gamma 2 OS=Mus musculus GN=Eif4g2 PE=1 SV=2	Q62448	102 kDa	1	1	1	1	0.9	0.9	1	0.9
40S ribosomal protein S11 OS=Mus musculus GN=Rps11 PE=2 SV=3	P62281	18 kDa	1	1	1.7	1.7	0.8	0.8	1.7	0.8
Calpain-1 catalytic subunit OS=Mus musculus GN=Capn1 PE=2 SV=1	O35350	82 kDa	1	1	1.3	1.3	1	1	1.3	1
Acylphosphatase-2 OS=Mus musculus GN=Acyp2 PE=2 SV=2	P56375	12 kDa	1	1	0.6	0.6	0.8	0.8	0.6	0.8
Sideroflexin-1 OS=Mus musculus GN=Sfxn1 PE=1 SV=3	Q99JR1	36 kDa	1	1	2	2	1.5	1.5	2	1.5
Pterin-4-alpha-carbinolamine dehydratase 2 OS=Mus musculus GN=Pcbd2 PE=1 SV=2	Q9CZL5	15 kDa	1	1	0.6	0.6	0.9	0.9	0.6	0.9
Alpha-parvin OS=Mus musculus GN=Parva PE=1 SV=1	Q9EPC1	42 kDa	1	1	1.3	1.3	1.3	1.3	1.3	1.3
Mitochondrial import inner membrane translocase subunit Tim9 OS=Mus musculus GN=Timm9 PE=1 SV=1	Q9WV98	10 kDa	1	1	0.6	0.6	0.9	0.9	0.6	0.9
NADH dehydrogenase [ubiquinone] 1 beta subcomplex subunit 3 OS=Mus musculus GN=Ndufb3 PE=1 SV=1	Q9CQZ6	12 kDa	1	1	1.9	1.9	1.5	1.5	1.9	1.5
Endoplasmic reticulum resident protein 29 OS=Mus musculus GN=Erp29 PE=1 SV=2	P57759	29 kDa	1	1	0.7	0.7	0.8	0.8	0.7	0.8
Eukaryotic translation initiation factor 3 subunit I OS=Mus musculus GN=Eif3i PE=1 SV=1	Q9QZD9	36 kDa	1	1	0.7	0.7	0.8	0.8	0.7	0.8
Carbonic anhydrase 2 OS=Mus musculus GN=Ca2 PE=1 SV=4	P00920	29 kDa	1	1	0.8	0.8	0.9	0.9	0.8	0.9
Protein phosphatase 1A OS=Mus musculus GN=Ppm1a PE=1 SV=1	P49443	42 kDa	1	1	0.8	0.8	0.8	0.8	0.8	0.8
Voltage-dependent anion-selective channel protein 3 OS=Mus musculus GN=Vdac3 PE=1 SV=1	Q60931	31 kDa	1	1	1.5	1.5	1.2	1.2	1.5	1.2
Cluster of Putative RNA-binding protein Luc7-like 2 OS=Mus musculus GN=Luc7l2 PE=1 SV=1 (Q7TNC4)	Q7TNC4	47 kDa	1	1	0.9	0.9	0.8	0.8	0.9	0.8
40S ribosomal protein S21 OS=Mus musculus GN=Rps21 PE=2 SV=1	Q9CQR2	9 kDa	1	1	0.5	0.5	0.8	0.8	0.5	0.8
Leucine-rich repeat-containing protein 57 OS=Mus musculus GN=Lrrc57 PE=2 SV=1	Q9D1G5	27 kDa	1	1	1.3	1.3	1.2	1.2	1.3	1.2
Transcriptional activator protein Pur-beta OS=Mus musculus GN=Purb PE=1 SV=3	O35295	34 kDa	1	1	0.6	0.6	0.7	0.7	0.6	0.7
Inositol monophosphatase 1 OS=Mus musculus GN=Impa1 PE=1 SV=1	O55023	30 kDa	1	1	0.9	0.9	0.9	0.9	0.9	0.9
Mitochondrial import inner membrane translocase subunit Tim8 A OS=Mus musculus GN=Timm8a1 PE=1 SV=1	Q9WVA2	11 kDa	1	1	0.7	0.7	1	1	0.7	1
Calcineurin B homologous protein 1 OS=Mus musculus GN=Chp1 PE=1 SV=2	P61022	22 kDa	1	1	0.5	0.5	0.8	0.8	0.5	0.8
Mitogen-activated protein kinase 1 OS=Mus musculus GN=Mapk1 PE=1 SV=3	P63085	41 kDa	1	1	1.1	1.1	0.9	0.9	1.1	0.9
CMRF35-like molecule 9 OS=Mus musculus GN=Cd300lg PE=1 SV=1	Q1ERP8	37 kDa	1	1	0.7	0.7	0.9	0.9	0.7	0.9
Dehydrogenase/reductase SDR family member 7 OS=Mus musculus GN=Dhrs7 PE=2 SV=2	Q9CXR1	38 kDa	1	1	1.3	1.3	0.9	0.9	1.3	0.9
Acyl-protein thioesterase 1 OS=Mus musculus GN=Lypla1 PE=1 SV=1	P97823	25 kDa	1	1	0.8	0.8	1	1	0.8	1
Serine/threonine-protein phosphatase 6 regulatory subunit 3 OS=Mus musculus GN=Ppp6r3 PE=1 SV=1	Q922D4	95 kDa	1	1	0.8	0.8	1	1	0.8	1
Complement factor B OS=Mus musculus GN=Cfb PE=1 SV=2	P04186	85 kDa	1	1	1.1	1.1	1.1	1.1	1.1	1.1
Myelin basic protein OS=Mus musculus GN=Mbp PE=1 SV=2	P04370	27 kDa	1	1	2.3	2.3	1.5	1.5	2.3	1.5
Lysosome-associated membrane glycoprotein 1 OS=Mus musculus GN=Lamp1 PE=1 SV=2	P11438	44 kDa	1	1	1.1	1.1	1.4	1.4	1.1	1.4
Transcription elongation factor B polypeptide 2 OS=Mus musculus GN=Tceb2 PE=1 SV=1	P62869	13 kDa	1	1	0.6	0.6	0.8	0.8	0.6	0.8
Myosin light chain kinase 2, skeletal/cardiac muscle OS=Mus musculus GN=Mylk2 PE=2 SV=2	Q8VCR8	66 kDa	1	1	1.2	1.2	0.9	0.9	1.2	0.9
Histidine triad nucleotide-binding protein 1 OS=Mus musculus GN=Hint1 PE=1 SV=3	P70349	14 kDa	1	1	0.5	0.5	0.7	0.7	0.5	0.7
Corticosteroid-binding globulin OS=Mus musculus GN=Serpina6 PE=1 SV=1	Q06770	45 kDa	1	1	0.5	0.5	0.6	0.6	0.5	0.6
Low molecular weight phosphotyrosine protein phosphatase OS=Mus musculus GN=Acp1 PE=1 SV=3	Q9D358	18 kDa	1	1	0.6	0.6	0.8	0.8	0.6	0.8
60S ribosomal protein L14 OS=Mus musculus GN=Rpl14 PE=2 SV=3	Q9CR57	24 kDa	1.1	1.1	2.6	2.6	0.9	0.9	2.36364	0.818182
Serine--tRNA ligase, cytoplasmic OS=Mus musculus GN=Sars PE=2 SV=3	P26638	58 kDa	1	1	1.1	1.1	0.9	0.9	1.1	0.9
Protein transport protein Sec23A OS=Mus musculus GN=Sec23a PE=1 SV=2	Q01405	86 kDa	1	1	1.2	1.2	1.1	1.1	1.2	1.1
Cathepsin F OS=Mus musculus GN=Ctsf PE=2 SV=1	Q9R013	52 kDa	1	1	0.7	0.7	0.7	0.7	0.7	0.7
Cellular nucleic acid-binding protein OS=Mus musculus GN=Cnbp PE=2 SV=2	P53996	20 kDa	1	1	0.6	0.6	0.7	0.7	0.6	0.7
Tubulin-folding cofactor B OS=Mus musculus GN=Tbcb PE=1 SV=2	Q9D1E6	27 kDa	1	1	0.6	0.6	0.8	0.8	0.6	0.8
Mitochondrial import receptor subunit TOM40 homolog OS=Mus musculus GN=Tomm40 PE=1 SV=3	Q9QYA2	38 kDa	1	1	1.7	1.7	1.4	1.4	1.7	1.4
Nuclear protein localization protein 4 homolog OS=Mus musculus GN=Nploc4 PE=1 SV=3	P60670	68 kDa	1	1	1	1	0.9	0.9	1	0.9
Thioredoxin domain-containing protein 5 OS=Mus musculus GN=Txndc5 PE=1 SV=2	Q91W90	46 kDa	1	1	0.5	0.5	0.7	0.7	0.5	0.7
60S ribosomal protein L18a OS=Mus musculus GN=Rpl18a PE=1 SV=1	P62717	21 kDa	1.1	1.1	1.7	1.7	0.9	0.9	1.54545	0.818182
Putative N-acetylglucosamine-6-phosphate deacetylase OS=Mus musculus GN=Amdhd2 PE=2 SV=1	Q8JZV7	44 kDa	1	1	0.9	0.9	0.8	0.8	0.9	0.8
Exocyst complex component 4 OS=Mus musculus GN=Exoc4 PE=1 SV=2	O35382	111 kDa	1	1	1.1	1.1	1.1	1.1	1.1	1.1
LIM domain and actin-binding protein 1 OS=Mus musculus GN=Lima1 PE=1 SV=3	Q9ERG0	84 kDa	1	1	0.9	0.9	1	1	0.9	1
Cluster of Protein arginine N-methyltransferase 1 OS=Mus musculus GN=Prmt1 PE=1 SV=1 (Q9JIF0)	Q9JIF0	42 kDa	1	1	0.8	0.8	0.8	0.8	0.8	0.8
Proteasome subunit beta type-1 OS=Mus musculus GN=Psmb1 PE=1 SV=1	O09061	26 kDa	1	1	0.9	0.9	0.8	0.8	0.9	0.8
Tetranectin OS=Mus musculus GN=Clec3b PE=1 SV=2	P43025	22 kDa	1	1	0.6	0.6	0.8	0.8	0.6	0.8
Putative pre-mRNA-splicing factor ATP-dependent RNA helicase DHX15 OS=Mus musculus GN=Dhx15 PE=2 SV=2	O35286	91 kDa	1	1	1.2	1.2	0.8	0.8	1.2	0.8
OCIA domain-containing protein 1 OS=Mus musculus GN=Ociad1 PE=1 SV=1	Q9CRD0	28 kDa	1	1	1.2	1.2	1.3	1.3	1.2	1.3
Acyl-protein thioesterase 2 OS=Mus musculus GN=Lypla2 PE=1 SV=1	Q9WTL7	25 kDa	1	1	0.9	0.9	0.8	0.8	0.9	0.8
Serine hydroxymethyltransferase, cytosolic OS=Mus musculus GN=Shmt1 PE=1 SV=3	P50431	53 kDa	1	1	1	1	1	1	1	1
60S ribosomal protein L10a OS=Mus musculus GN=Rpl10a PE=1 SV=3	P53026	25 kDa	1	1	1.5	1.5	0.9	0.9	1.5	0.9
TOM1-like protein 2 OS=Mus musculus GN=Tom1l2 PE=1 SV=1	Q5SRX1	56 kDa	1	1	0.7	0.7	0.9	0.9	0.7	0.9
Aminopeptidase B OS=Mus musculus GN=Rnpep PE=2 SV=2	Q8VCT3	72 kDa	1	1	0.9	0.9	0.9	0.9	0.9	0.9
Iron-sulfur cluster co-chaperone protein HscB, mitochondrial OS=Mus musculus GN=Hscb PE=2 SV=2	Q8K3A0	27 kDa	1	1	0.7	0.7	1	1	0.7	1
Persulfide dioxygenase ETHE1, mitochondrial OS=Mus musculus GN=Ethe1 PE=1 SV=2	Q9DCM0	28 kDa	1	1	0.7	0.7	1	1	0.7	1
ATP synthase subunit delta, mitochondrial OS=Mus musculus GN=Atp5d PE=1 SV=1	Q9D3D9	18 kDa	1	1	0.6	0.6	0.9	0.9	0.6	0.9
Phosphopantothenate--cysteine ligase OS=Mus musculus GN=Ppcs PE=2 SV=1	Q8VDG5	34 kDa	1	1	0.8	0.8	0.7	0.7	0.8	0.7
39S ribosomal protein L53, mitochondrial OS=Mus musculus GN=Mrpl53 PE=2 SV=1	Q9D1H8	13 kDa	1	1	0.8	0.8	1.2	1.2	0.8	1.2
TAR DNA-binding protein 43 OS=Mus musculus GN=Tardbp PE=1 SV=1	Q921F2	45 kDa	0.9	0.9	0.7	0.7	0.7	0.7	0.777778	0.777778
MAGUK p55 subfamily member 6 OS=Mus musculus GN=Mpp6 PE=1 SV=1	Q9JLB0	63 kDa	1	1	1.3	1.3	1	1	1.3	1
Tubulin polymerization-promoting protein OS=Mus musculus GN=Tppp PE=1 SV=1	Q7TQD2	24 kDa	1	1	0.8	0.8	0.8	0.8	0.8	0.8
UPF0552 protein C15orf38 homolog OS=Mus musculus PE=2 SV=1	Q9D0A3	25 kDa	1	1	0.6	0.6	0.8	0.8	0.6	0.8
Programmed cell death protein 4 OS=Mus musculus GN=Pdcd4 PE=1 SV=1	Q61823	52 kDa	0.9	0.9	0.6	0.6	0.8	0.8	0.666667	0.888889
RNA-binding protein 8A OS=Mus musculus GN=Rbm8a PE=1 SV=3	Q9CWZ3	20 kDa	1	1	0.7	0.7	0.8	0.8	0.7	0.8
Heterogeneous nuclear ribonucleoprotein D0 OS=Mus musculus GN=Hnrnpd PE=1 SV=2	Q60668	38 kDa	1	1	0.6	0.6	0.8	0.8	0.6	0.8
Selenide, water dikinase 2 OS=Mus musculus GN=Sephs2 PE=1 SV=3	P97364	48 kDa	1	1	0.8	0.8	0.9	0.9	0.8	0.9
40S ribosomal protein S8 OS=Mus musculus GN=Rps8 PE=1 SV=2	P62242	24 kDa	1	1	1.4	1.4	0.8	0.8	1.4	0.8
Cob(I)yrinic acid a,c-diamide adenosyltransferase, mitochondrial OS=Mus musculus GN=Mmab PE=2 SV=1	Q9D273	26 kDa	1	1	1	1	1	1	1	1
Prostaglandin E synthase 3 OS=Mus musculus GN=Ptges3 PE=1 SV=1	Q9R0Q7	19 kDa	1	1	0.5	0.5	0.6	0.6	0.5	0.6
Prefoldin subunit 5 OS=Mus musculus GN=Pfdn5 PE=1 SV=1	Q9WU28	17 kDa	1	1	0.6	0.6	0.8	0.8	0.6	0.8
Heat shock protein beta-7 OS=Mus musculus GN=Hspb7 PE=1 SV=3	P35385	19 kDa	1	1	1.2	1.2	0.9	0.9	1.2	0.9
60S ribosomal protein L35 OS=Mus musculus GN=Rpl35 PE=2 SV=1	Q6ZWV7	15 kDa	1	1	1.3	1.3	0.7	0.7	1.3	0.7
RAS protein activator like-3 OS=Mus musculus GN=Rasal3 PE=2 SV=1	Q8C2K5	115 kDa	1	1	1.1	1.1	0.8	0.8	1.1	0.8
Cytochrome c oxidase assembly factor 6 homolog OS=Mus musculus GN=Coa6 PE=1 SV=1	Q8BGD8	9 kDa	0.9	0.9	0.6	0.6	0.7	0.7	0.666667	0.777778
Indolethylamine N-methyltransferase OS=Mus musculus GN=Inmt PE=1 SV=1	P40936	29 kDa	1	1	0.9	0.9	0.6	0.6	0.9	0.6
Tropomodulin-1 OS=Mus musculus GN=Tmod1 PE=2 SV=2	P49813	40 kDa	1	1	0.7	0.7	1	1	0.7	1
Cullin-1 OS=Mus musculus GN=Cul1 PE=1 SV=1	Q9WTX6	90 kDa	1	1	1.3	1.3	1	1	1.3	1
Ig kappa chain V-V region K2 (Fragment) OS=Mus musculus PE=1 SV=1	P01635	13 kDa	1	1	1.1	1.1	1.1	1.1	1.1	1.1
Charged multivesicular body protein 5 OS=Mus musculus GN=Chmp5 PE=2 SV=1	Q9D7S9	25 kDa	0.9	0.9	0.6	0.6	0.8	0.8	0.666667	0.888889
Protein FAM13A OS=Mus musculus GN=Fam13a PE=2 SV=1	Q8BGI4	79 kDa	1	1	0.6	0.6	0.6	0.6	0.6	0.6
Serine/arginine-rich splicing factor 2 OS=Mus musculus GN=Srsf2 PE=1 SV=4	Q62093	25 kDa	1	1	0.6	0.6	0.6	0.6	0.6	0.6
Osteoclast-stimulating factor 1 OS=Mus musculus GN=Ostf1 PE=1 SV=2	Q62422	24 kDa	1	1	0.7	0.7	0.8	0.8	0.7	0.8
Coiled-coil domain-containing protein 69 OS=Mus musculus GN=Ccdc69 PE=2 SV=1	Q3TCJ8	23 kDa	1	1	0.8	0.8	0.9	0.9	0.8	0.9
Ribosomal protein 63, mitochondrial OS=Mus musculus GN=Mrp63 PE=2 SV=1	Q9CQF8	12 kDa	1	1	0.9	0.9	0.9	0.9	0.9	0.9
Apolipoprotein A-II OS=Mus musculus GN=Apoa2 PE=1 SV=2	P09813	11 kDa	1	1	0.4	0.4	1	1	0.4	1
26S proteasome non-ATPase regulatory subunit 10 OS=Mus musculus GN=Psmd10 PE=1 SV=3	Q9Z2X2	25 kDa	1	1	0.7	0.7	0.8	0.8	0.7	0.8
Peroxisomal carnitine O-octanoyltransferase OS=Mus musculus GN=Crot PE=1 SV=1	Q9DC50	70 kDa	1	1	0.9	0.9	1	1	0.9	1
AP-3 complex subunit sigma-1 OS=Mus musculus GN=Ap3s1 PE=1 SV=2	Q9DCR2	22 kDa	1	1	1	1	1	1	1	1
Prefoldin subunit 6 OS=Mus musculus GN=Pfdn6 PE=2 SV=1	Q03958	14 kDa	1	1	0.7	0.7	0.7	0.7	0.7	0.7
StAR-related lipid transfer protein 5 OS=Mus musculus GN=Stard5 PE=2 SV=2	Q9EPQ7	24 kDa	1	1	1	1	0.8	0.8	1	0.8
Ig kappa chain V19-17 OS=Mus musculus GN=Igk-V19-17 PE=1 SV=1	P01633	16 kDa	1	1	1.1	1.1	1	1	1.1	1
Splicing factor 1 OS=Mus musculus GN=Sf1 PE=1 SV=6	Q64213	70 kDa	1	1	0.6	0.6	0.7	0.7	0.6	0.7
ER membrane protein complex subunit 7 OS=Mus musculus GN=Emc7 PE=2 SV=1	Q9EP72	26 kDa	1	1	1	1	0.9	0.9	1	0.9
Prohibitin-2 OS=Mus musculus GN=Phb2 PE=1 SV=1	O35129	33 kDa	0.9	0.9	2.5	2.4	1.5	1.5	2.72222	1.66667
Mitochondrial 2-oxoglutarate/malate carrier protein OS=Mus musculus GN=Slc25a11 PE=1 SV=3	Q9CR62	34 kDa	1	1	2.2	2.3	1.6	1.6	2.25	1.6
Glycogen phosphorylase, muscle form OS=Mus musculus GN=Pygm PE=1 SV=3	Q9WUB3	97 kDa	1	1	2.1	2	1	1	2.05	1
Mitochondrial thiamine pyrophosphate carrier OS=Mus musculus GN=Slc25a19 PE=2 SV=1	Q9DAM5	36 kDa	0.9	0.9	2	2.1	1.5	1.5	2.27778	1.66667
Myosin-9 OS=Mus musculus GN=Myh9 PE=1 SV=4	Q8VDD5	226 kDa	1	1	1.9	1.8	1.4	1.4	1.85	1.4
Myotilin OS=Mus musculus GN=Myot PE=2 SV=1	Q9JIF9	55 kDa	1	1	1.8	1.7	1.2	1.2	1.75	1.2
Protein NipSnap homolog 2 OS=Mus musculus GN=Gbas PE=2 SV=1	O55126	33 kDa	1	1	1.7	1.8	1.1	1.1	1.75	1.1
B-cell receptor-associated protein 31 OS=Mus musculus GN=Bcap31 PE=1 SV=4	Q61335	28 kDa	1	1	1.8	1.7	1.2	1.2	1.75	1.2
Kelch-like protein 41 OS=Mus musculus GN=Klhl41 PE=1 SV=1	A2AUC9	68 kDa	1	1	1.7	1.8	1.2	1.2	1.75	1.2
Apolipoprotein O OS=Mus musculus GN=Apoo PE=2 SV=1	Q9DCZ4	24 kDa	1	1	1.8	1.7	1.3	1.3	1.75	1.3
NADH dehydrogenase [ubiquinone] 1 beta subcomplex subunit 5, mitochondrial OS=Mus musculus GN=Ndufb5 PE=1 SV=1	Q9CQH3	22 kDa	1	1	1.7	1.6	1.5	1.5	1.65	1.5
Galectin-12 OS=Mus musculus GN=Lgals12 PE=1 SV=2	Q91VD1	35 kDa	1	1	1.6	1.7	1.4	1.4	1.65	1.4
BCL2/adenovirus E1B 19 kDa protein-interacting protein 3 OS=Mus musculus GN=Bnip3 PE=1 SV=1	O55003	21 kDa	1	1	1.7	1.6	1.1	1.1	1.65	1.1
Mitochondrial import inner membrane translocase subunit TIM16 OS=Mus musculus GN=Pam16 PE=2 SV=1	Q9CQV1	14 kDa	1	1	1.7	1.6	1.5	1.5	1.65	1.5
Surfeit locus protein 1 OS=Mus musculus GN=Surf1 PE=2 SV=3	P09925	35 kDa	1	1	1.7	1.6	1.4	1.4	1.65	1.4
Annexin A2 OS=Mus musculus GN=Anxa2 PE=1 SV=2	P07356	39 kDa	1	1	1.5	1.6	1.2	1.2	1.55	1.2
Complement factor H OS=Mus musculus GN=Cfh PE=1 SV=2	P06909	139 kDa	1	1	1.6	1.5	1.3	1.3	1.55	1.3
Heat shock 70 kDa protein 12B OS=Mus musculus GN=Hspa12b PE=1 SV=1	Q9CZJ2	76 kDa	1	1	1.5	1.6	1.2	1.2	1.55	1.2
Annexin A1 OS=Mus musculus GN=Anxa1 PE=1 SV=2	P10107	39 kDa	1	1	1.6	1.5	1.2	1.2	1.55	1.2
Collagen alpha-1(IV) chain OS=Mus musculus GN=Col4a1 PE=2 SV=4	P02463	161 kDa	1	1	1.6	1.5	1.4	1.4	1.55	1.4
Perilipin-1 OS=Mus musculus GN=Plin1 PE=1 SV=2	Q8CGN5	56 kDa	1	1	1.5	1.4	1	1	1.45	1
2,4-dienoyl-CoA reductase, mitochondrial OS=Mus musculus GN=Decr1 PE=1 SV=1	Q9CQ62	36 kDa	1	1	1.4	1.5	1.4	1.4	1.45	1.4
Isocitrate dehydrogenase [NAD] subunit gamma 1, mitochondrial OS=Mus musculus GN=Idh3g PE=1 SV=1	P70404	43 kDa	1	1	1.4	1.5	1.2	1.2	1.45	1.2
EH domain-containing protein 2 OS=Mus musculus GN=Ehd2 PE=1 SV=1	Q8BH64	61 kDa	1	1	1.5	1.4	1.1	1.1	1.45	1.1
Myosin-binding protein C, fast-type OS=Mus musculus GN=Mybpc2 PE=1 SV=1	Q5XKE0	127 kDa	1	1	1.4	1.5	0.9	0.9	1.45	0.9
Acyl-CoA dehydrogenase family member 11 OS=Mus musculus GN=Acad11 PE=1 SV=2	Q80XL6	87 kDa	1	1	1.4	1.5	1.2	1.2	1.45	1.2
Periaxin OS=Mus musculus GN=Prx PE=1 SV=1	O55103	148 kDa	1	1	1.5	1.4	1.2	1.2	1.45	1.2
Cluster of Inositol 1,4,5-trisphosphate receptor type 1 OS=Mus musculus GN=Itpr1 PE=1 SV=2 (P11881)	P11881	313 kDa	1	1	1.5	1.4	1	1	1.45	1
Integrin-linked protein kinase OS=Mus musculus GN=Ilk PE=1 SV=2	O55222	51 kDa	1	1	1.5	1.4	1.1	1.1	1.45	1.1
Cluster of Ras-related protein Rab-2A OS=Mus musculus GN=Rab2a PE=1 SV=1 (P53994)	P53994	24 kDa	1	1	1.5	1.4	1.4	1.4	1.45	1.4
Monocarboxylate transporter 1 OS=Mus musculus GN=Slc16a1 PE=1 SV=1	P53986	53 kDa	1	1	1.5	1.4	0.9	0.9	1.45	0.9
Niban-like protein 1 OS=Mus musculus GN=Fam129b PE=1 SV=2	Q8R1F1	85 kDa	1	1	1.4	1.5	0.9	0.9	1.45	0.9
Glycerol-3-phosphate dehydrogenase, mitochondrial OS=Mus musculus GN=Gpd2 PE=1 SV=2	Q64521	81 kDa	1	1	1.3	1.4	1.4	1.4	1.35	1.4
Myosin-11 OS=Mus musculus GN=Myh11 PE=1 SV=1	O08638	227 kDa	1	1	1.4	1.3	1.2	1.2	1.35	1.2
Prolargin OS=Mus musculus GN=Prelp PE=2 SV=2	Q9JK53	43 kDa	1	1	1.3	1.4	1.3	1.3	1.35	1.3
Malonyl-CoA decarboxylase, mitochondrial OS=Mus musculus GN=Mlycd PE=1 SV=1	Q99J39	55 kDa	1	1	1.3	1.4	1.3	1.3	1.35	1.3
Golgi apparatus protein 1 OS=Mus musculus GN=Glg1 PE=1 SV=1	Q61543	134 kDa	1	1	1.4	1.3	1.3	1.3	1.35	1.3
Oxysterol-binding protein 1 OS=Mus musculus GN=Osbp PE=1 SV=3	Q3B7Z2	89 kDa	1.1	1.1	1.4	1.3	1.2	1.2	1.22727	1.09091
Putative transferase CAF17 homolog, mitochondrial OS=Mus musculus GN=Iba57 PE=2 SV=1	Q8CAK1	38 kDa	1	1	1.4	1.3	1.2	1.2	1.35	1.2
Cluster of Acyl-CoA desaturase 1 OS=Mus musculus GN=Scd1 PE=1 SV=2 (P13516)	P13516	41 kDa	1	1	1.3	1.4	0.8	0.8	1.35	0.8
AP-2 complex subunit alpha-2 OS=Mus musculus GN=Ap2a2 PE=1 SV=2	P17427	104 kDa	1	1	1.3	1.2	1.2	1.2	1.25	1.2
Cluster of Spliceosome RNA helicase Ddx39b OS=Mus musculus GN=Ddx39b PE=1 SV=1 (Q9Z1N5)	Q9Z1N5	49 kDa	1	1	1.3	1.2	1	1	1.25	1
Mitochondrial pyruvate carrier 1 OS=Mus musculus GN=Mpc1 PE=1 SV=1	P63030	12 kDa	0.9	0.9	1.3	1.2	0.9	0.9	1.38889	1
Actin-related protein 2/3 complex subunit 4 OS=Mus musculus GN=Arpc4 PE=1 SV=3	P59999	20 kDa	1	1	1.3	1.2	1	1	1.25	1
28S ribosomal protein S35, mitochondrial OS=Mus musculus GN=Mrps35 PE=2 SV=2	Q8BJZ4	36 kDa	1	1	1.3	1.2	0.9	0.9	1.25	0.9
Exocyst complex component 3 OS=Mus musculus GN=Exoc3 PE=1 SV=2	Q6KAR6	86 kDa	1	1	1.3	1.2	1.3	1.3	1.25	1.3
Cytochrome b-c1 complex subunit 1, mitochondrial OS=Mus musculus GN=Uqcrc1 PE=1 SV=2	Q9CZ13	53 kDa	1	1	1.1	1.2	1.3	1.3	1.15	1.3
3-hydroxyisobutyryl-CoA hydrolase, mitochondrial OS=Mus musculus GN=Hibch PE=1 SV=1	Q8QZS1	43 kDa	1	1	1.1	1.2	1.1	1.1	1.15	1.1
LETM1 and EF-hand domain-containing protein 1, mitochondrial OS=Mus musculus GN=Letm1 PE=2 SV=1	Q9Z2I0	83 kDa	1	1	1.1	1.2	1.1	1.1	1.15	1.1
Voltage-dependent anion-selective channel protein 2 OS=Mus musculus GN=Vdac2 PE=1 SV=2	Q60930	32 kDa	1	1	1.1	1.2	1	1	1.15	1
Vacuolar protein sorting-associated protein 35 OS=Mus musculus GN=Vps35 PE=1 SV=1	Q9EQH3	92 kDa	1	1	1.2	1.1	1.2	1.2	1.15	1.2
Ras GTPase-activating-like protein IQGAP1 OS=Mus musculus GN=Iqgap1 PE=1 SV=2	Q9JKF1	189 kDa	1	1	1.2	1.1	0.9	0.9	1.15	0.9
Staphylococcal nuclease domain-containing protein 1 OS=Mus musculus GN=Snd1 PE=1 SV=1	Q78PY7	102 kDa	1	1	1.1	1.2	0.9	0.9	1.15	0.9
Vacuolar protein sorting-associated protein 18 homolog OS=Mus musculus GN=Vps18 PE=1 SV=2	Q8R307	110 kDa	1	1	1.2	1.1	1.1	1.1	1.15	1.1
39S ribosomal protein L21, mitochondrial OS=Mus musculus GN=Mrpl21 PE=2 SV=1	Q9D1N9	23 kDa	1	1	1.2	1.1	0.9	0.9	1.15	0.9
C-type lectin domain family 10 member A OS=Mus musculus GN=Clec10a PE=1 SV=1	P49300	35 kDa	1	1	1.1	1.2	1.2	1.2	1.15	1.2
Heme-binding protein 1 OS=Mus musculus GN=Hebp1 PE=1 SV=2	Q9R257	21 kDa	1	1	1.2	1.1	0.9	0.9	1.15	0.9
Transportin-3 OS=Mus musculus GN=Tnpo3 PE=1 SV=1	Q6P2B1	104 kDa	1	1	1.2	1.1	1.1	1.1	1.15	1.1
Glutathione S-transferase Mu 5 OS=Mus musculus GN=Gstm5 PE=1 SV=1	P48774	27 kDa	1	1	1.1	1.2	0.9	0.9	1.15	0.9
Translocon-associated protein subunit delta OS=Mus musculus GN=Ssr4 PE=2 SV=1	Q62186	19 kDa	0.9	0.9	1.1	1.2	1.2	1.2	1.27778	1.33333
Cluster of Tubulin beta-5 chain OS=Mus musculus GN=Tubb5 PE=1 SV=1 (P99024)	P99024	50 kDa	1	1	1.1	1	1	1	1.05	1
Methylmalonate-semialdehyde dehydrogenase [acylating], mitochondrial OS=Mus musculus GN=Aldh6a1 PE=1 SV=1	Q9EQ20	58 kDa	1	1	1.1	1	1.1	1.1	1.05	1.1
Carbonic anhydrase 3 OS=Mus musculus GN=Ca3 PE=1 SV=3	P16015	29 kDa	1	1	1	1.1	0.9	0.9	1.05	0.9
Carboxylesterase 1D OS=Mus musculus GN=Ces1d PE=1 SV=1	Q8VCT4	62 kDa	1	1	1	1.1	1	1	1.05	1
Filamin-B OS=Mus musculus GN=Flnb PE=1 SV=3	Q80X90	278 kDa	1	1	1	1.1	1.1	1.1	1.05	1.1
Troponin I, fast skeletal muscle OS=Mus musculus GN=Tnni2 PE=1 SV=2	P13412	21 kDa	1	0.9	1.1	1	0.9	0.9	1.10526	0.947368
Eukaryotic translation initiation factor 3 subunit A OS=Mus musculus GN=Eif3a PE=1 SV=5	P23116	162 kDa	1	1	1.1	1	1	1	1.05	1
Cluster of Glycerol kinase OS=Mus musculus GN=Gk PE=2 SV=2 (Q64516)	Q64516	61 kDa	1	1	1	1.1	1.1	1.1	1.05	1.1
UTP--glucose-1-phosphate uridylyltransferase OS=Mus musculus GN=Ugp2 PE=2 SV=3	Q91ZJ5	57 kDa	1	1	1	1.1	0.8	0.8	1.05	0.8
Protein kinase C and casein kinase substrate in neurons protein 2 OS=Mus musculus GN=Pacsin2 PE=1 SV=1	Q9WVE8	56 kDa	1	1	1.1	1	1	1	1.05	1
Cluster of Phosphatidate phosphatase LPIN1 OS=Mus musculus GN=Lpin1 PE=1 SV=1 (Q91ZP3)	Q91ZP3	102 kDa	1	1	1	1.1	1	1	1.05	1
Cluster of T-complex protein 1 subunit zeta OS=Mus musculus GN=Cct6a PE=1 SV=3 (P80317)	P80317	58 kDa	1	1	1.1	1	1	1	1.05	1
Serpin H1 OS=Mus musculus GN=Serpinh1 PE=1 SV=3	P19324	47 kDa	1	1	1	1.1	1.2	1.2	1.05	1.2
Nicotinamide phosphoribosyltransferase OS=Mus musculus GN=Nampt PE=1 SV=1	Q99KQ4	55 kDa	1	1	1	1.1	0.8	0.8	1.05	0.8
Acyl-CoA synthetase short-chain family member 3, mitochondrial OS=Mus musculus GN=Acss3 PE=2 SV=2	Q14DH7	75 kDa	1	1	1	1.1	0.9	0.9	1.05	0.9
Alpha-adducin OS=Mus musculus GN=Add1 PE=1 SV=2	Q9QYC0	81 kDa	1	1	1	1.1	1.1	1.1	1.05	1.1
NAD kinase 2, mitochondrial OS=Mus musculus GN=Nadk2 PE=1 SV=2	Q8C5H8	51 kDa	1	1	1.1	1	1	1	1.05	1
Tetratricopeptide repeat protein 38 OS=Mus musculus GN=Ttc38 PE=2 SV=2	A3KMP2	52 kDa	1	1	1	1.1	1	1	1.05	1
Mitochondrial-processing peptidase subunit alpha OS=Mus musculus GN=Pmpca PE=1 SV=1	Q9DC61	58 kDa	1	1	1	1.1	1.1	1.1	1.05	1.1
S-formylglutathione hydrolase OS=Mus musculus GN=Esd PE=2 SV=1	Q9R0P3	31 kDa	1	1	1	1.1	0.8	0.8	1.05	0.8
Probable ATP-dependent RNA helicase DDX46 OS=Mus musculus GN=Ddx46 PE=1 SV=2	Q569Z5	117 kDa	1	1	1.1	1	1.1	1.1	1.05	1.1
Dipeptidase 1 OS=Mus musculus GN=Dpep1 PE=1 SV=2	P31428	46 kDa	1	1	1.1	1	1	1	1.05	1
FYVE and coiled-coil domain-containing protein 1 OS=Mus musculus GN=Fyco1 PE=1 SV=1	Q8VDC1	162 kDa	1	1	1.1	1	1	1	1.05	1
Uroporphyrinogen decarboxylase OS=Mus musculus GN=Urod PE=1 SV=2	P70697	41 kDa	1	1	1.1	1	0.8	0.8	1.05	0.8
IST1 homolog OS=Mus musculus GN=Ist1 PE=2 SV=1	Q9CX00	39 kDa	1	1	1	1.1	1	1	1.05	1
Ragulator complex protein LAMTOR2 OS=Mus musculus GN=Lamtor2 PE=1 SV=1	Q9JHS3	13 kDa	1	1	1.1	1	1.1	1.1	1.05	1.1
GTPase IMAP family member 4 OS=Mus musculus GN=Gimap4 PE=1 SV=1	Q99JY3	25 kDa	1	1	1	1.1	1	1	1.05	1
Guanylate-binding protein 4 OS=Mus musculus GN=Gbp4 PE=1 SV=1	Q61107	71 kDa	1	1	1	1.1	1.2	1.2	1.05	1.2
Isocitrate dehydrogenase [NAD] subunit alpha, mitochondrial OS=Mus musculus GN=Idh3a PE=1 SV=1	Q9D6R2	40 kDa	1	1	1	0.9	1.2	1.2	0.95	1.2
Fatty acid-binding protein, heart OS=Mus musculus GN=Fabp3 PE=1 SV=5	P11404	15 kDa	1	1	1	0.9	1.3	1.3	0.95	1.3
Citrate lyase subunit beta-like protein, mitochondrial OS=Mus musculus GN=Clybl PE=2 SV=2	Q8R4N0	38 kDa	1	1	0.9	1	1.1	1.1	0.95	1.1
Long-chain-fatty-acid--CoA ligase 5 OS=Mus musculus GN=Acsl5 PE=2 SV=1	Q8JZR0	76 kDa	1	1	1	0.9	0.6	0.6	0.95	0.6
Cluster of Eukaryotic initiation factor 4A-I OS=Mus musculus GN=Eif4a1 PE=2 SV=1 (P60843)	P60843	46 kDa	1	1	0.9	1	0.9	0.9	0.95	0.9
Neutral alpha-glucosidase AB OS=Mus musculus GN=Ganab PE=1 SV=1	Q8BHN3	107 kDa	1	1	1	0.9	1.1	1.1	0.95	1.1
Stomatin-like protein 2, mitochondrial OS=Mus musculus GN=Stoml2 PE=1 SV=1	Q99JB2	38 kDa	1	1	1	0.9	1.3	1.3	0.95	1.3
General vesicular transport factor p115 OS=Mus musculus GN=Uso1 PE=1 SV=2	Q9Z1Z0	107 kDa	1	1	1	0.9	1	1	0.95	1
Maleylacetoacetate isomerase OS=Mus musculus GN=Gstz1 PE=1 SV=1	Q9WVL0	24 kDa	1	1	0.9	1	0.8	0.8	0.95	0.8
Cluster of Kinesin-1 heavy chain OS=Mus musculus GN=Kif5b PE=1 SV=3 (Q61768)	Q61768	110 kDa	1	1	0.9	1	0.9	0.9	0.95	0.9
Phospholipase A-2-activating protein OS=Mus musculus GN=Plaa PE=2 SV=4	P27612	87 kDa	1	1	1	0.9	0.9	0.9	0.95	0.9
Sickle tail protein OS=Mus musculus GN=Skt PE=1 SV=1	A2AQ25	213 kDa	1	1	1	0.9	1	1	0.95	1
Annexin A3 OS=Mus musculus GN=Anxa3 PE=1 SV=4	O35639	36 kDa	1	1	1	0.9	0.9	0.9	0.95	0.9
Cytoplasmic dynein 1 light intermediate chain 1 OS=Mus musculus GN=Dync1li1 PE=1 SV=1	Q8R1Q8	57 kDa	1	1	0.9	1	1	1	0.95	1
Serrate RNA effector molecule homolog OS=Mus musculus GN=Srrt PE=1 SV=1	Q99MR6	100 kDa	1	1	0.9	1	1	1	0.95	1
26S proteasome non-ATPase regulatory subunit 6 OS=Mus musculus GN=Psmd6 PE=1 SV=1	Q99JI4	46 kDa	1	1	0.9	1	0.9	0.9	0.95	0.9
Fascin OS=Mus musculus GN=Fscn1 PE=1 SV=4	Q61553	55 kDa	1	1	0.9	1	0.9	0.9	0.95	0.9
Cell surface glycoprotein MUC18 OS=Mus musculus GN=Mcam PE=1 SV=1	Q8R2Y2	72 kDa	1	1	1	0.9	1.1	1.1	0.95	1.1
Serine/threonine-protein phosphatase 5 OS=Mus musculus GN=Ppp5c PE=2 SV=2	Q60676	57 kDa	1	1	1	0.9	0.9	0.9	0.95	0.9
Methionine adenosyltransferase 2 subunit beta OS=Mus musculus GN=Mat2b PE=2 SV=1	Q99LB6	37 kDa	1	1	1	0.9	1	1	0.95	1
DBIRD complex subunit KIAA1967 homolog OS=Mus musculus PE=1 SV=2	Q8VDP4	103 kDa	1	1	1	0.9	0.9	0.9	0.95	0.9
Aminoacyl tRNA synthase complex-interacting multifunctional protein 2 OS=Mus musculus GN=Aimp2 PE=1 SV=2	Q8R010	35 kDa	1	1	1	0.9	0.9	0.9	0.95	0.9
60S ribosomal protein L36 OS=Mus musculus GN=Rpl36 PE=2 SV=2	P47964	12 kDa	1	1	0.9	1	0.7	0.7	0.95	0.7
Bis(5'-nucleosyl)-tetraphosphatase [asymmetrical] OS=Mus musculus GN=Nudt2 PE=1 SV=3	P56380	17 kDa	1	1	0.9	1	0.9	0.9	0.95	0.9
40S ribosomal protein S20 OS=Mus musculus GN=Rps20 PE=1 SV=1	P60867	13 kDa	1	1	0.9	1	0.9	0.9	0.95	0.9
Galectin-3-binding protein OS=Mus musculus GN=Lgals3bp PE=1 SV=1	Q07797	64 kDa	1	1	0.9	1	0.9	0.9	0.95	0.9
NIF3-like protein 1 OS=Mus musculus GN=Nif3l1 PE=1 SV=4	Q9EQ80	42 kDa	1	1	0.9	1	0.8	0.8	0.95	0.8
Sorting and assembly machinery component 50 homolog OS=Mus musculus GN=Samm50 PE=1 SV=1	Q8BGH2	52 kDa	0.9	0.9	1.9	1.7	1.6	1.6	2	1.77778
Laminin subunit alpha-4 OS=Mus musculus GN=Lama4 PE=1 SV=2	P97927	202 kDa	1	1	0.9	0.8	1	1	0.85	1
Cluster of Ubiquitin-like modifier-activating enzyme 1 OS=Mus musculus GN=Uba1 PE=1 SV=1 (Q02053)	Q02053	118 kDa	1	1	0.9	0.8	0.8	0.8	0.85	0.8
cAMP-dependent protein kinase type II-beta regulatory subunit OS=Mus musculus GN=Prkar2b PE=1 SV=3	P31324	46 kDa	1	1	0.8	0.9	0.9	0.9	0.85	0.9
Protein-glutamine gamma-glutamyltransferase 2 OS=Mus musculus GN=Tgm2 PE=1 SV=4	P21981	77 kDa	1	1	0.8	0.9	1.1	1.1	0.85	1.1
Troponin C, skeletal muscle OS=Mus musculus GN=Tnnc2 PE=1 SV=2	P20801	18 kDa	1	1	0.8	0.9	0.7	0.7	0.85	0.7
T-complex protein 1 subunit epsilon OS=Mus musculus GN=Cct5 PE=1 SV=1	P80316	60 kDa	1	1	0.8	0.9	0.9	0.9	0.85	0.9
14-3-3 protein theta OS=Mus musculus GN=Ywhaq PE=1 SV=1	P68254	28 kDa	1	1	0.9	0.8	0.9	0.9	0.85	0.9
Cluster of Phosphomannomutase 2 OS=Mus musculus GN=Pmm2 PE=2 SV=1 (Q9Z2M7)	Q9Z2M7	28 kDa	1	1	0.9	0.8	0.9	0.9	0.85	0.9
26S protease regulatory subunit 7 OS=Mus musculus GN=Psmc2 PE=1 SV=5	P46471	49 kDa	1	1	0.8	0.9	0.8	0.8	0.85	0.8
ATP-dependent Clp protease ATP-binding subunit clpX-like, mitochondrial OS=Mus musculus GN=Clpx PE=1 SV=2	Q9JHS4	69 kDa	1	1	0.8	0.9	1.1	1.1	0.85	1.1
Adenosine kinase OS=Mus musculus GN=Adk PE=1 SV=2	P55264	40 kDa	1	1	0.8	0.9	0.7	0.7	0.85	0.7
Microtubule-associated protein tau OS=Mus musculus GN=Mapt PE=1 SV=3	P10637	76 kDa	1	1	0.8	0.9	0.9	0.9	0.85	0.9
Alcohol dehydrogenase [NADP(+)] OS=Mus musculus GN=Akr1a1 PE=1 SV=3	Q9JII6	37 kDa	1	1	0.8	0.9	0.7	0.7	0.85	0.7
Cluster of Serine/threonine-protein phosphatase 2B catalytic subunit alpha isoform OS=Mus musculus GN=Ppp3ca PE=1 SV=1 (P63328)	P63328	59 kDa	1	1	0.9	0.8	0.9	0.9	0.85	0.9
ATP-dependent RNA helicase DDX19A OS=Mus musculus GN=Ddx19a PE=2 SV=2	Q61655	54 kDa	1	1	0.8	0.9	0.8	0.8	0.85	0.8
Fumarylacetoacetase OS=Mus musculus GN=Fah PE=1 SV=2	P35505	46 kDa	1	1	0.9	0.8	0.6	0.6	0.85	0.6
Cluster of ADP-ribosylation factor 2 OS=Mus musculus GN=Arf2 PE=1 SV=2 (Q8BSL7)	Q8BSL7	21 kDa	1	1	1.6	1.8	1.1	1.1	1.7	1.1
Geranylgeranyl transferase type-2 subunit alpha OS=Mus musculus GN=Rabggta PE=1 SV=1	Q9JHK4	65 kDa	1	1	0.9	0.8	0.9	0.9	0.85	0.9
Glutathione peroxidase 3 OS=Mus musculus GN=Gpx3 PE=2 SV=2	P46412	25 kDa	1	1	0.9	0.8	0.8	0.8	0.85	0.8
Aldose 1-epimerase OS=Mus musculus GN=Galm PE=2 SV=1	Q8K157	38 kDa	1	1	0.9	0.8	0.8	0.8	0.85	0.8
RuvB-like 1 OS=Mus musculus GN=Ruvbl1 PE=1 SV=1	P60122	50 kDa	1	1	0.8	0.9	0.9	0.9	0.85	0.9
Myosin phosphatase Rho-interacting protein OS=Mus musculus GN=Mprip PE=1 SV=2	P97434	116 kDa	1	1	0.8	0.9	1.1	1.1	0.85	1.1
Multimerin-2 OS=Mus musculus GN=Mmrn2 PE=2 SV=1	A6H6E2	105 kDa	1	1	0.9	0.8	1	1	0.85	1
Copper homeostasis protein cutC homolog OS=Mus musculus GN=Cutc PE=2 SV=1	Q9D8X1	29 kDa	1	1	0.9	0.8	0.9	0.9	0.85	0.9
Porphobilinogen deaminase OS=Mus musculus GN=Hmbs PE=2 SV=2	P22907	39 kDa	1	1	0.9	0.8	0.9	0.9	0.85	0.9
E3 ubiquitin-protein ligase NEDD4-like OS=Mus musculus GN=Nedd4l PE=1 SV=2	Q8CFI0	115 kDa	1	1	0.9	0.8	0.9	0.9	0.85	0.9
Hydroxymethylglutaryl-CoA synthase, cytoplasmic OS=Mus musculus GN=Hmgcs1 PE=1 SV=1	Q8JZK9	58 kDa	1	1	0.9	0.8	1.2	1.2	0.85	1.2
Striatin-3 OS=Mus musculus GN=Strn3 PE=1 SV=1	Q9ERG2	87 kDa	1	1	0.9	0.8	0.9	0.9	0.85	0.9
Tumor susceptibility gene 101 protein OS=Mus musculus GN=Tsg101 PE=1 SV=2	Q61187	44 kDa	0.9	0.9	0.9	0.8	0.9	0.9	0.944444	1
Complement C1q and tumor necrosis factor-related protein 9 OS=Mus musculus GN=C1qtnf9 PE=1 SV=1	Q4ZJN1	35 kDa	1	1	0.9	0.8	1.2	1.2	0.85	1.2
39S ribosomal protein L32, mitochondrial OS=Mus musculus GN=Mrpl32 PE=2 SV=1	Q9DCI9	22 kDa	1	1	0.9	0.8	0.9	0.9	0.85	0.9
COP9 signalosome complex subunit 5 OS=Mus musculus GN=Cops5 PE=1 SV=3	O35864	38 kDa	1	1	0.9	0.8	0.8	0.8	0.85	0.8
Methylthioribose-1-phosphate isomerase OS=Mus musculus GN=Mri1 PE=2 SV=1	Q9CQT1	39 kDa	1	1	0.9	0.8	0.8	0.8	0.85	0.8
F-box only protein 6 OS=Mus musculus GN=Fbxo6 PE=1 SV=1	Q9QZN4	34 kDa	1	1	1.8	1.6	1	1	1.7	1
Superkiller viralicidic activity 2-like 2 OS=Mus musculus GN=Skiv2l2 PE=2 SV=1	Q9CZU3	118 kDa	1	1	0.9	0.8	0.9	0.9	0.85	0.9
Peptide chain release factor 1-like, mitochondrial OS=Mus musculus GN=Mtrf1l PE=2 SV=1	Q8BJU9	42 kDa	1	1	0.9	0.8	0.9	0.9	0.85	0.9
Calcium-binding mitochondrial carrier protein Aralar2 OS=Mus musculus GN=Slc25a13 PE=1 SV=1	Q9QXX4	74 kDa	1	1	0.9	0.8	0.9	0.9	0.85	0.9
Ig kappa chain V-II region 26-10 OS=Mus musculus PE=1 SV=1	P01631	12 kDa	1	1	0.8	0.9	0.8	0.8	0.85	0.8
Atlastin-3 OS=Mus musculus GN=Atl3 PE=2 SV=1	Q91YH5	61 kDa	1	1	1.5	1.7	1.3	1.3	1.6	1.3
ATP-binding cassette sub-family B member 8, mitochondrial OS=Mus musculus GN=Abcb8 PE=2 SV=1	Q9CXJ4	78 kDa	1	1	2.1	2.4	1.5	1.5	2.25	1.5
Electron transfer flavoprotein subunit alpha, mitochondrial OS=Mus musculus GN=Etfa PE=1 SV=2	Q99LC5	35 kDa	1	1	0.8	0.7	1.1	1.1	0.75	1.1
Cluster of Alpha-2-macroglobulin OS=Mus musculus GN=A2m PE=1 SV=3 (Q61838)	Q61838	166 kDa	1	1	0.7	0.8	0.9	0.9	0.75	0.9
Transitional endoplasmic reticulum ATPase OS=Mus musculus GN=Vcp PE=1 SV=4	Q01853	89 kDa	1	1	0.8	0.7	0.8	0.8	0.75	0.8
3-hydroxyisobutyrate dehydrogenase, mitochondrial OS=Mus musculus GN=Hibadh PE=2 SV=1	Q99L13	35 kDa	1	1	0.8	0.7	1	1	0.75	1
Cytochrome b-c1 complex subunit 7 OS=Mus musculus GN=Uqcrb PE=1 SV=3	Q9D855	14 kDa	1	1	0.8	0.7	1.2	1.2	0.75	1.2
Ubiquinone biosynthesis protein COQ9, mitochondrial OS=Mus musculus GN=Coq9 PE=1 SV=1	Q8K1Z0	35 kDa	1	1	0.7	0.8	1.1	1.1	0.75	1.1
Heterogeneous nuclear ribonucleoprotein K OS=Mus musculus GN=Hnrnpk PE=1 SV=1	P61979	51 kDa	1	1	0.7	0.8	0.8	0.8	0.75	0.8
NADH dehydrogenase [ubiquinone] iron-sulfur protein 4, mitochondrial OS=Mus musculus GN=Ndufs4 PE=1 SV=3	Q9CXZ1	20 kDa	1	1	0.7	0.8	1.2	1.2	0.75	1.2
Cytochrome b-c1 complex subunit 6, mitochondrial OS=Mus musculus GN=Uqcrh PE=1 SV=2	P99028	10 kDa	1.1	1.1	0.8	0.7	1.1	1.1	0.681818	1
Insulin-degrading enzyme OS=Mus musculus GN=Ide PE=1 SV=1	Q9JHR7	118 kDa	1	1	0.8	0.7	1	1	0.75	1
Heterogeneous nuclear ribonucleoprotein M OS=Mus musculus GN=Hnrnpm PE=1 SV=3	Q9D0E1	78 kDa	1	1	0.7	0.8	0.9	0.9	0.75	0.9
Aspartate aminotransferase, cytoplasmic OS=Mus musculus GN=Got1 PE=1 SV=3	P05201	46 kDa	1	1	1.6	1.4	0.9	0.9	1.5	0.9
Nestin OS=Mus musculus GN=Nes PE=1 SV=1	Q6P5H2	207 kDa	1	1	0.8	0.7	0.9	0.9	0.75	0.9
Heat shock 70 kDa protein 4L OS=Mus musculus GN=Hspa4l PE=1 SV=2	P48722	94 kDa	1	1	0.7	0.8	0.8	0.8	0.75	0.8
Serine-threonine kinase receptor-associated protein OS=Mus musculus GN=Strap PE=1 SV=2	Q9Z1Z2	38 kDa	1	1	0.7	0.8	0.8	0.8	0.75	0.8
Splicing factor 3A subunit 1 OS=Mus musculus GN=Sf3a1 PE=1 SV=1	Q8K4Z5	89 kDa	1	1	0.7	0.8	1	1	0.75	1
Ataxin-2-like protein OS=Mus musculus GN=Atxn2l PE=1 SV=1	Q7TQH0	111 kDa	1	1	0.8	0.7	0.8	0.8	0.75	0.8
Eukaryotic translation initiation factor 3 subunit H OS=Mus musculus GN=Eif3h PE=1 SV=1	Q91WK2	40 kDa	1	1	0.8	0.7	0.9	0.9	0.75	0.9
Glutamyl aminopeptidase OS=Mus musculus GN=Enpep PE=1 SV=1	P16406	108 kDa	1	1	0.7	0.8	0.9	0.9	0.75	0.9
Retinoid-inducible serine carboxypeptidase OS=Mus musculus GN=Scpep1 PE=2 SV=2	Q920A5	51 kDa	1	1	0.7	0.8	0.8	0.8	0.75	0.8
ELAV-like protein 1 OS=Mus musculus GN=Elavl1 PE=1 SV=2	P70372	36 kDa	1	1	0.8	0.7	1	1	0.75	1
Sorcin OS=Mus musculus GN=Sri PE=1 SV=1	Q6P069	22 kDa	1	1	0.8	0.7	0.9	0.9	0.75	0.9
Alcohol dehydrogenase 1 OS=Mus musculus GN=Adh1 PE=2 SV=2	P00329	40 kDa	1	1	1.6	1.4	1.3	1.3	1.5	1.3
Serine/threonine-protein phosphatase 2A 65 kDa regulatory subunit A beta isoform OS=Mus musculus GN=Ppp2r1b PE=1 SV=2	Q7TNP2	66 kDa	1	1	0.8	0.7	0.7	0.7	0.75	0.7
Vasodilator-stimulated phosphoprotein OS=Mus musculus GN=Vasp PE=1 SV=4	P70460	40 kDa	1	1	0.8	0.7	0.9	0.9	0.75	0.9
Epidermal growth factor receptor substrate 15 OS=Mus musculus GN=Eps15 PE=1 SV=1	P42567	98 kDa	1	1	0.7	0.8	1	1	0.75	1
26S proteasome non-ATPase regulatory subunit 7 OS=Mus musculus GN=Psmd7 PE=1 SV=2	P26516	37 kDa	1	1	0.7	0.8	0.9	0.9	0.75	0.9
PRKC apoptosis WT1 regulator protein OS=Mus musculus GN=Pawr PE=1 SV=2	Q925B0	36 kDa	1	1	0.8	0.7	0.9	0.9	0.75	0.9
Calponin-2 OS=Mus musculus GN=Cnn2 PE=2 SV=1	Q08093	33 kDa	1	1	0.8	0.7	0.8	0.8	0.75	0.8
Cluster of Eukaryotic translation initiation factor 1A OS=Mus musculus GN=Eif1a PE=2 SV=3 (Q60872)	Q60872	17 kDa	1	1	0.7	0.8	0.7	0.7	0.75	0.7
BAG family molecular chaperone regulator 5 OS=Mus musculus GN=Bag5 PE=1 SV=1	Q8CI32	51 kDa	1	1	0.7	0.8	1	1	0.75	1
Small VCP/p97-interacting protein OS=Mus musculus GN=Svip PE=2 SV=1	Q3UZP4	8 kDa	1	1	0.8	0.7	0.8	0.8	0.75	0.8
UDP-glucose 4-epimerase OS=Mus musculus GN=Gale PE=2 SV=1	Q8R059	38 kDa	1	1	0.8	0.7	0.6	0.6	0.75	0.6
Laminin subunit gamma-1 OS=Mus musculus GN=Lamc1 PE=1 SV=2	P02468	177 kDa	1	1	0.7	0.6	0.9	0.9	0.65	0.9
Laminin subunit beta-1 OS=Mus musculus GN=Lamb1 PE=1 SV=3	P02469	197 kDa	1	1	0.6	0.7	0.9	0.9	0.65	0.9
Triosephosphate isomerase OS=Mus musculus GN=Tpi1 PE=1 SV=4	P17751	32 kDa	1	1	0.7	0.6	0.7	0.7	0.65	0.7
Heterogeneous nuclear ribonucleoprotein A3 OS=Mus musculus GN=Hnrnpa3 PE=1 SV=1	Q8BG05	40 kDa	1	1	0.6	0.7	0.8	0.8	0.65	0.8
Protein DJ-1 OS=Mus musculus GN=Park7 PE=1 SV=1	Q99LX0	20 kDa	1	1	0.7	0.6	0.7	0.7	0.65	0.7
Transgelin OS=Mus musculus GN=Tagln PE=1 SV=3	P37804	23 kDa	1	1	0.6	0.7	0.8	0.8	0.65	0.8
Cluster of Acidic leucine-rich nuclear phosphoprotein 32 family member A OS=Mus musculus GN=Anp32a PE=1 SV=1 (O35381)	O35381	29 kDa	1	1	0.7	0.6	0.7	0.7	0.65	0.7
Cluster of Myosin regulatory light polypeptide 9 OS=Mus musculus GN=Myl9 PE=1 SV=3 (Q9CQ19)	Q9CQ19	20 kDa	1	1	0.6	0.7	0.9	0.9	0.65	0.9
Nucleobindin-1 OS=Mus musculus GN=Nucb1 PE=1 SV=2	Q02819	53 kDa	1	1	0.6	0.7	0.7	0.7	0.65	0.7
Mimecan OS=Mus musculus GN=Ogn PE=2 SV=1	Q62000	34 kDa	1	1	0.7	0.6	1	1	0.65	1
Ataxin-2 OS=Mus musculus GN=Atxn2 PE=1 SV=1	O70305	136 kDa	1	1	0.7	0.6	0.8	0.8	0.65	0.8
NADH dehydrogenase [ubiquinone] flavoprotein 3, mitochondrial OS=Mus musculus GN=Ndufv3 PE=2 SV=1	Q8BK30	12 kDa	1	1	0.6	0.7	1	1	0.65	1
Eukaryotic translation initiation factor 3 subunit J-A OS=Mus musculus GN=Eif3j1 PE=2 SV=1	Q3UGC7	29 kDa	1	1	0.7	0.6	0.8	0.8	0.65	0.8
Translationally-controlled tumor protein OS=Mus musculus GN=Tpt1 PE=1 SV=1	P63028	19 kDa	1.1	1.1	0.7	0.6	0.8	0.8	0.590909	0.727273
Thioredoxin-like protein 1 OS=Mus musculus GN=Txnl1 PE=1 SV=3	Q8CDN6	32 kDa	1	1	0.6	0.7	0.7	0.7	0.65	0.7
Cluster of Synaptosomal-associated protein 23 OS=Mus musculus GN=Snap23 PE=1 SV=1 (O09044)	O09044	23 kDa	1	1	0.7	0.6	0.8	0.8	0.65	0.8
Cluster of EF-hand domain-containing protein D2 OS=Mus musculus GN=Efhd2 PE=1 SV=1 (Q9D8Y0)	Q9D8Y0	27 kDa	1	1	0.7	0.6	0.7	0.7	0.65	0.7
Eukaryotic translation initiation factor 3 subunit G OS=Mus musculus GN=Eif3g PE=1 SV=2	Q9Z1D1	36 kDa	1	1	0.7	0.6	0.8	0.8	0.65	0.8
Protein quaking OS=Mus musculus GN=Qki PE=1 SV=1	Q9QYS9	38 kDa	1	1	0.7	0.6	0.8	0.8	0.65	0.8
Nucleophosmin OS=Mus musculus GN=Npm1 PE=1 SV=1	Q61937	33 kDa	1	1	0.6	0.7	0.8	0.8	0.65	0.8
BolA-like protein 3 OS=Mus musculus GN=Bola3 PE=2 SV=1	Q8CEI1	12 kDa	1	1	0.6	0.7	1	1	0.65	1
Single-stranded DNA-binding protein, mitochondrial OS=Mus musculus GN=Ssbp1 PE=2 SV=1	Q9CYR0	17 kDa	1	1	0.6	0.7	0.9	0.9	0.65	0.9
Pyridoxine-5'-phosphate oxidase OS=Mus musculus GN=Pnpo PE=1 SV=1	Q91XF0	30 kDa	1	1	0.6	0.7	0.8	0.8	0.65	0.8
14 kDa phosphohistidine phosphatase OS=Mus musculus GN=Phpt1 PE=1 SV=1	Q9DAK9	14 kDa	1	1	0.6	0.7	0.7	0.7	0.65	0.7
60 kDa lysophospholipase OS=Mus musculus GN=Aspg PE=1 SV=1	A0JNU3	61 kDa	1	1	0.6	0.7	0.8	0.8	0.65	0.8
Signal transducer and activator of transcription 3 OS=Mus musculus GN=Stat3 PE=1 SV=2	P42227	88 kDa	1	1	1.2	1.4	1.1	1.1	1.3	1.1
Leucine zipper transcription factor-like protein 1 OS=Mus musculus GN=Lztfl1 PE=2 SV=1	Q9JHQ5	35 kDa	1	1	0.7	0.6	0.9	0.9	0.65	0.9
Nuclear transport factor 2 OS=Mus musculus GN=Nutf2 PE=2 SV=1	P61971	14 kDa	1	1	0.6	0.7	0.7	0.7	0.65	0.7
60S ribosomal protein L7a OS=Mus musculus GN=Rpl7a PE=2 SV=2	P12970	30 kDa	1	1	2	1.7	1	1	1.85	1
Protein 4.1 OS=Mus musculus GN=Epb41 PE=1 SV=2	P48193	96 kDa	1.1	1.1	1.3	1.1	1.1	1.1	1.09091	1
Cullin-2 OS=Mus musculus GN=Cul2 PE=1 SV=2	Q9D4H8	87 kDa	1	1	1.3	1.1	1	1	1.2	1
Cluster of Alpha-enolase OS=Mus musculus GN=Eno1 PE=1 SV=3 (P17182)	P17182	47 kDa	1	1	0.5	0.6	0.6	0.6	0.55	0.6
Ester hydrolase C11orf54 homolog OS=Mus musculus PE=2 SV=1	Q91V76	35 kDa	1	1	0.6	0.5	0.8	0.8	0.55	0.8
26S protease regulatory subunit 6A OS=Mus musculus GN=Psmc3 PE=1 SV=2	O88685	50 kDa	1	1	0.5	0.6	0.7	0.7	0.55	0.7
Lactotransferrin OS=Mus musculus GN=Ltf PE=2 SV=4	P08071	78 kDa	1	1	0.6	0.5	0.5	0.5	0.55	0.5
Glucosidase 2 subunit beta OS=Mus musculus GN=Prkcsh PE=1 SV=1	O08795	59 kDa	1	1	0.5	0.6	0.8	0.8	0.55	0.8
Probable D-lactate dehydrogenase, mitochondrial OS=Mus musculus GN=Ldhd PE=1 SV=1	Q7TNG8	52 kDa	1	1	0.5	0.6	0.8	0.8	0.55	0.8
Myosin light polypeptide 6 OS=Mus musculus GN=Myl6 PE=1 SV=3	Q60605	17 kDa	1	1	0.6	0.5	0.8	0.8	0.55	0.8
Protein canopy homolog 2 OS=Mus musculus GN=Cnpy2 PE=2 SV=1	Q9QXT0	21 kDa	1	1	0.6	0.5	0.7	0.7	0.55	0.7
ATP synthase-coupling factor 6, mitochondrial OS=Mus musculus GN=Atp5j PE=1 SV=1	P97450	12 kDa	1	1	0.6	0.5	0.8	0.8	0.55	0.8
Thiosulfate sulfurtransferase OS=Mus musculus GN=Tst PE=1 SV=3	P52196	33 kDa	1	1	1.2	1	0.8	0.8	1.1	0.8
Anamorsin OS=Mus musculus GN=Ciapin1 PE=1 SV=1	Q8WTY4	33 kDa	1	1	0.6	0.5	0.7	0.7	0.55	0.7
Protein SET OS=Mus musculus GN=Set PE=1 SV=1	Q9EQU5	33 kDa	1	1	0.5	0.6	0.7	0.7	0.55	0.7
Clathrin light chain B OS=Mus musculus GN=Cltb PE=2 SV=1	Q6IRU5	25 kDa	1	1	0.6	0.5	0.8	0.8	0.55	0.8
Ubiquitin-conjugating enzyme E2 L3 OS=Mus musculus GN=Ube2l3 PE=2 SV=1	P68037	18 kDa	1	1	0.5	0.6	0.7	0.7	0.55	0.7
Calcyclin-binding protein OS=Mus musculus GN=Cacybp PE=1 SV=1	Q9CXW3	27 kDa	1	1	0.5	0.6	0.7	0.7	0.55	0.7
Peroxisomal biogenesis factor 19 OS=Mus musculus GN=Pex19 PE=1 SV=1	Q8VCI5	33 kDa	1	1	0.5	0.6	0.8	0.8	0.55	0.8
High mobility group nucleosome-binding domain-containing protein 5 OS=Mus musculus GN=Hmgn5 PE=1 SV=2	Q9JL35	45 kDa	1	1	0.5	0.6	0.8	0.8	0.55	0.8
Myristoylated alanine-rich C-kinase substrate OS=Mus musculus GN=Marcks PE=1 SV=2	P26645	30 kDa	1	1	0.6	0.5	0.7	0.7	0.55	0.7
ATP-dependent (S)-NAD(P)H-hydrate dehydratase OS=Mus musculus GN=Carkd PE=1 SV=1	Q9CZ42	37 kDa	1	1	1.2	1	1.1	1.1	1.1	1.1
Copper transport protein ATOX1 OS=Mus musculus GN=Atox1 PE=2 SV=1	O08997	7 kDa	1	1	0.6	0.5	0.6	0.6	0.55	0.6
Transformer-2 protein homolog beta OS=Mus musculus GN=Tra2b PE=1 SV=1	P62996	34 kDa	1	1	0.5	0.6	0.6	0.6	0.55	0.6
BRISC and BRCA1-A complex member 1 OS=Mus musculus GN=Babam1 PE=2 SV=1	Q3UI43	37 kDa	1	1	0.6	0.5	0.7	0.7	0.55	0.7
UDP-glucose 6-dehydrogenase OS=Mus musculus GN=Ugdh PE=1 SV=1	O70475	55 kDa	1	1	1.2	1	0.9	0.9	1.1	0.9
Cluster of V-type proton ATPase subunit E 1 OS=Mus musculus GN=Atp6v1e1 PE=1 SV=2 (P50518)	P50518	26 kDa	1	1	0.9	1.1	1	1	1	1
Caspase-6 OS=Mus musculus GN=Casp6 PE=2 SV=1	O08738	32 kDa	1	1	1.1	0.9	1	1	1	1
WD repeat-containing protein 5 OS=Mus musculus GN=Wdr5 PE=1 SV=1	P61965	37 kDa	1	1	0.9	1.1	0.9	0.9	1	0.9
Probable arginine--tRNA ligase, mitochondrial OS=Mus musculus GN=Rars2 PE=2 SV=1	Q3U186	65 kDa	1	1	1.6	1.3	1.2	1.2	1.45	1.2
C-Jun-amino-terminal kinase-interacting protein 3 OS=Mus musculus GN=Mapk8ip3 PE=1 SV=1	Q9ESN9	148 kDa	1	1	1.3	1.6	0.8	0.8	1.45	0.8
Cluster of Keratin, type II cuticular Hb1 (Fragment) OS=Mus musculus GN=Krt81 PE=2 SV=1 (Q9ERE2)	Q9ERE2	44 kDa	1	1	0.5	0.4	0.4	0.4	0.45	0.4
Fatty acid-binding protein, epidermal OS=Mus musculus GN=Fabp5 PE=1 SV=3	Q05816	15 kDa	1.1	1.1	0.5	0.4	0.4	0.4	0.409091	0.363636
Coactosin-like protein OS=Mus musculus GN=Cotl1 PE=1 SV=3	Q9CQI6	16 kDa	1	1	1	0.8	0.9	0.9	0.9	0.9
Parathymosin OS=Mus musculus GN=Ptms PE=2 SV=3	Q9D0J8	11 kDa	0.9	0.9	0.4	0.5	0.6	0.6	0.5	0.666667
Choline/ethanolamine kinase OS=Mus musculus GN=Chkb PE=1 SV=3	O55229	45 kDa	1	1	0.8	1	0.9	0.9	0.9	0.9
[Protein ADP-ribosylarginine] hydrolase OS=Mus musculus GN=Adprh PE=2 SV=1	P54923	40 kDa	1	1	0.8	1	0.8	0.8	0.9	0.8
Eukaryotic translation initiation factor 4E type 3 OS=Mus musculus GN=Eif4e3 PE=1 SV=1	Q9DBB5	23 kDa	1	1	1	0.8	0.7	0.7	0.9	0.7
Rho-associated protein kinase 2 OS=Mus musculus GN=Rock2 PE=1 SV=1	P70336	161 kDa	1	1	1.4	1.1	1	1	1.25	1
AP-2 complex subunit alpha-1 OS=Mus musculus GN=Ap2a1 PE=1 SV=1	P17426	108 kDa	1	1	1.1	1.4	1.1	1.1	1.25	1.1
m7GpppX diphosphatase OS=Mus musculus GN=Dcps PE=1 SV=1	Q9DAR7	39 kDa	1	1	0.9	0.7	0.8	0.8	0.8	0.8
Copper chaperone for superoxide dismutase OS=Mus musculus GN=Ccs PE=1 SV=1	Q9WU84	29 kDa	1	1	0.7	0.9	0.8	0.8	0.8	0.8
Golgin subfamily A member 2 OS=Mus musculus GN=Golga2 PE=1 SV=3	Q921M4	113 kDa	1	1	0.9	0.7	1	1	0.8	1
Endophilin-B2 OS=Mus musculus GN=Sh3glb2 PE=2 SV=2	Q8R3V5	45 kDa	1	1	0.7	0.9	1	1	0.8	1
Tetratricopeptide repeat protein 19, mitochondrial OS=Mus musculus GN=Ttc19 PE=1 SV=1	Q8CC21	41 kDa	1	1	0.9	0.7	1.1	1.1	0.8	1.1
NF-kappa-B essential modulator OS=Mus musculus GN=Ikbkg PE=1 SV=2	O88522	48 kDa	1	1	0.9	0.7	0.9	0.9	0.8	0.9
Ankyrin repeat domain-containing protein SOWAHC OS=Mus musculus GN=Sowahc PE=2 SV=2	Q8C0J6	55 kDa	1	1	0.9	0.7	0.9	0.9	0.8	0.9
Clathrin interactor 1 OS=Mus musculus GN=Clint1 PE=1 SV=2	Q99KN9	69 kDa	1	1	0.6	0.8	0.9	0.9	0.7	0.9
Protein canopy homolog 3 OS=Mus musculus GN=Cnpy3 PE=1 SV=1	Q9DAU1	31 kDa	1	1	0.8	0.6	0.8	0.8	0.7	0.8
Protein farnesyltransferase/geranylgeranyltransferase type-1 subunit alpha OS=Mus musculus GN=Fnta PE=1 SV=1	Q61239	44 kDa	1	1	0.8	0.6	0.8	0.8	0.7	0.8
NmrA-like family domain-containing protein 1 OS=Mus musculus GN=Nmral1 PE=1 SV=1	Q8K2T1	34 kDa	1	1	0.6	0.8	0.8	0.8	0.7	0.8
Junctophilin-1 OS=Mus musculus GN=Jph1 PE=1 SV=1	Q9ET80	72 kDa	1	1	1.7	2.3	1.1	1.1	2	1.1
Serine/threonine-protein kinase 10 OS=Mus musculus GN=Stk10 PE=1 SV=2	O55098	112 kDa	1	1	0.8	1.1	0.7	0.7	0.95	0.7
Serine dehydratase-like OS=Mus musculus GN=Sdsl PE=2 SV=1	Q8R238	35 kDa	1	1	0.8	1.1	0.9	0.9	0.95	0.9
Endoplasmic reticulum-Golgi intermediate compartment protein 1 OS=Mus musculus GN=Ergic1 PE=1 SV=1	Q9DC16	33 kDa	1	1	1.8	1.3	1.2	1.2	1.55	1.2
Oxidoreductase-like domain-containing protein 1 OS=Mus musculus GN=Oxld1 PE=2 SV=1	Q9CR10	22 kDa	1	1	0.7	0.5	1	1	0.6	1
Long-chain-fatty-acid--CoA ligase 1 OS=Mus musculus GN=Acsl1 PE=1 SV=2	P41216	78 kDa	1	1	2.3	2.3	1.9	2	2.3	1.95
Hemopexin OS=Mus musculus GN=Hpx PE=1 SV=2	Q91X72	51 kDa	1	1	2	2	1.9	2	2	1.95
Cluster of ADP/ATP translocase 1 OS=Mus musculus GN=Slc25a4 PE=1 SV=4 (P48962)	P48962	33 kDa	0.9	1	3.1	3	1.9	2	3.21053	2.05263
NADH dehydrogenase [ubiquinone] 1 alpha subcomplex subunit 7 OS=Mus musculus GN=Ndufa7 PE=1 SV=3	Q9Z1P6	13 kDa	1	1	1.1	1.1	1.8	1.7	1.1	1.75
Mitochondrial fission 1 protein OS=Mus musculus GN=Fis1 PE=1 SV=1	Q9CQ92	17 kDa	1	1	1.3	1.3	1.8	1.7	1.3	1.75
NADH dehydrogenase [ubiquinone] 1 beta subcomplex subunit 4 OS=Mus musculus GN=Ndufb4 PE=1 SV=3	Q9CQC7	15 kDa	1	1	2.5	2.5	1.8	1.7	2.5	1.75
Ubiquinone biosynthesis protein COQ7 homolog OS=Mus musculus GN=Coq7 PE=2 SV=3	P97478	24 kDa	1	1	1.4	1.3	1.7	1.8	1.35	1.75
Delta(3,5)-Delta(2,4)-dienoyl-CoA isomerase, mitochondrial OS=Mus musculus GN=Ech1 PE=2 SV=1	O35459	36 kDa	1.1	1.1	1.4	1.4	1.6	1.7	1.27273	1.5
Monoglyceride lipase OS=Mus musculus GN=Mgll PE=1 SV=1	O35678	33 kDa	1	1	1.6	1.6	1.6	1.7	1.6	1.65
Apoptosis-inducing factor 2 OS=Mus musculus GN=Aifm2 PE=2 SV=1	Q8BUE4	41 kDa	1	1	2.3	2.3	1.7	1.6	2.3	1.65
Alpha-actinin-2 OS=Mus musculus GN=Actn2 PE=1 SV=2	Q9JI91	104 kDa	1.1	1.1	2.3	2.4	1.6	1.7	2.13636	1.5
Extended synaptotagmin-1 OS=Mus musculus GN=Esyt1 PE=2 SV=2	Q3U7R1	122 kDa	1	1	1.7	1.6	1.7	1.6	1.65	1.65
U6 snRNA-associated Sm-like protein LSm6 OS=Mus musculus GN=Lsm6 PE=2 SV=1	P62313	9 kDa	1	1	1.1	1.2	1.6	1.7	1.15	1.65
NADH dehydrogenase [ubiquinone] 1 alpha subcomplex subunit 11 OS=Mus musculus GN=Ndufa11 PE=2 SV=2	Q9D8B4	15 kDa	0.9	0.9	1.4	1.6	1.6	1.7	1.66667	1.83333
Carnitine O-palmitoyltransferase 2, mitochondrial OS=Mus musculus GN=Cpt2 PE=1 SV=2	P52825	74 kDa	1	1	2.2	2.2	1.6	1.5	2.2	1.55
Cluster of Troponin T, slow skeletal muscle OS=Mus musculus GN=Tnnt1 PE=2 SV=3 (O88346)	O88346	31 kDa	1	1	1.9	2	1.6	1.5	1.95	1.55
Methylglutaconyl-CoA hydratase, mitochondrial OS=Mus musculus GN=Auh PE=2 SV=1	Q9JLZ3	33 kDa	1	1	1.8	1.9	1.5	1.6	1.85	1.55
Apoptosis-inducing factor 1, mitochondrial OS=Mus musculus GN=Aifm1 PE=1 SV=1	Q9Z0X1	67 kDa	1	1	1.7	1.6	1.6	1.5	1.65	1.55
Quinone oxidoreductase-like protein 2 OS=Mus musculus PE=2 SV=1	Q3UNZ8	38 kDa	1	1	1.5	1.4	1.6	1.5	1.45	1.55
Mitochondrial inner membrane protein OS=Mus musculus GN=Immt PE=1 SV=1	Q8CAQ8	84 kDa	1	1.1	1.2	1.3	1.5	1.6	1.19048	1.47619
Cytochrome b-c1 complex subunit Rieske, mitochondrial OS=Mus musculus GN=Uqcrfs1 PE=1 SV=1	Q9CR68	29 kDa	1.1	1.1	1.2	1.3	1.5	1.6	1.13636	1.40909
Metaxin-1 OS=Mus musculus GN=Mtx1 PE=1 SV=1	P47802	36 kDa	1	1	1.9	1.7	1.6	1.5	1.8	1.55
Epimerase family protein SDR39U1 OS=Mus musculus GN=Sdr39u1 PE=1 SV=1	Q5M8N4	33 kDa	1.1	1.1	2.2	1.8	1.5	1.6	1.81818	1.40909
GTP:AMP phosphotransferase AK3, mitochondrial OS=Mus musculus GN=Ak3 PE=1 SV=3	Q9WTP7	25 kDa	1	1	1.2	1.2	1.4	1.5	1.2	1.45
Solute carrier family 25 member 35 OS=Mus musculus GN=Slc25a35 PE=2 SV=2	Q5SWT3	33 kDa	1	1	1.8	1.8	1.4	1.5	1.8	1.45
Proline dehydrogenase 1, mitochondrial OS=Mus musculus GN=Prodh PE=2 SV=2	Q9WU79	68 kDa	1	1	1.9	1.9	1.5	1.4	1.9	1.45
Gap junction alpha-1 protein OS=Mus musculus GN=Gja1 PE=1 SV=2	P23242	43 kDa	1.1	1.1	1.6	1.6	1.5	1.4	1.45455	1.31818
Mitochondrial chaperone BCS1 OS=Mus musculus GN=Bcs1l PE=1 SV=1	Q9CZP5	47 kDa	1	1	1.8	1.9	1.4	1.5	1.85	1.45
Peroxisomal trans-2-enoyl-CoA reductase OS=Mus musculus GN=Pecr PE=2 SV=1	Q99MZ7	32 kDa	1	1	1.4	1.5	1.5	1.4	1.45	1.45
Methylcrotonoyl-CoA carboxylase subunit alpha, mitochondrial OS=Mus musculus GN=Mccc1 PE=2 SV=2	Q99MR8	79 kDa	1	1	1.3	1.4	1.4	1.5	1.35	1.45
Caveolin-1 OS=Mus musculus GN=Cav1 PE=1 SV=1	P49817	21 kDa	1	1	1.6	1.8	1.4	1.5	1.7	1.45
Cluster of Calcium-binding protein 39 OS=Mus musculus GN=Cab39 PE=1 SV=2 (Q06138)	Q06138	40 kDa	1	1	1.4	1.6	1.4	1.5	1.5	1.45
Malate dehydrogenase, mitochondrial OS=Mus musculus GN=Mdh2 PE=1 SV=3	P08249	36 kDa	1	1	1.3	1.3	1.4	1.3	1.3	1.35
Electron transfer flavoprotein subunit beta OS=Mus musculus GN=Etfb PE=1 SV=3	Q9DCW4	28 kDa	1	1	1.1	1.1	1.4	1.3	1.1	1.35
Vacuolar protein sorting-associated protein 13C OS=Mus musculus GN=Vps13c PE=1 SV=2	Q8BX70	420 kDa	1	1	1.6	1.6	1.4	1.3	1.6	1.35
Platelet glycoprotein 4 OS=Mus musculus GN=Cd36 PE=1 SV=2	Q08857	53 kDa	1	1	1.5	1.5	1.3	1.4	1.5	1.35
Methylcrotonoyl-CoA carboxylase beta chain, mitochondrial OS=Mus musculus GN=Mccc2 PE=2 SV=1	Q3ULD5	61 kDa	1	1	1.4	1.4	1.3	1.4	1.4	1.35
NADH dehydrogenase [ubiquinone] 1 alpha subcomplex subunit 3 OS=Mus musculus GN=Ndufa3 PE=1 SV=1	Q9CQ91	9 kDa	1	1	1.5	1.5	1.3	1.4	1.5	1.35
Mitofusin-2 OS=Mus musculus GN=Mfn2 PE=1 SV=3	Q80U63	86 kDa	1	1	1.4	1.4	1.4	1.3	1.4	1.35
D-3-phosphoglycerate dehydrogenase OS=Mus musculus GN=Phgdh PE=1 SV=3	Q61753	57 kDa	1	1	1.3	1.3	1.3	1.4	1.3	1.35
Erythrocyte band 7 integral membrane protein OS=Mus musculus GN=Stom PE=1 SV=3	P54116	31 kDa	1	1	1.4	1.4	1.4	1.3	1.4	1.35
Beta-parvin OS=Mus musculus GN=Parvb PE=1 SV=1	Q9ES46	42 kDa	1	1	1.3	1.3	1.4	1.3	1.3	1.35
NADH dehydrogenase [ubiquinone] 1 beta subcomplex subunit 6 OS=Mus musculus GN=Ndufb6 PE=2 SV=3	Q3UIU2	16 kDa	1	1	1.8	1.9	1.3	1.4	1.85	1.35
Acetyl-coenzyme A synthetase 2-like, mitochondrial OS=Mus musculus GN=Acss1 PE=1 SV=1	Q99NB1	75 kDa	1	1	1.5	1.6	1.4	1.3	1.55	1.35
Lactation elevated protein 1 OS=Mus musculus GN=Lace1 PE=2 SV=1	Q3V384	54 kDa	1	1	1.5	1.6	1.3	1.4	1.55	1.35
ADP-ribosyl cyclase 1 OS=Mus musculus GN=Cd38 PE=1 SV=2	P56528	34 kDa	1	1	1.6	1.5	1.4	1.3	1.55	1.35
Carnitine O-acetyltransferase OS=Mus musculus GN=Crat PE=1 SV=3	P47934	71 kDa	1	1	1.5	1.4	1.4	1.3	1.45	1.35
Fibrinogen beta chain OS=Mus musculus GN=Fgb PE=2 SV=1	Q8K0E8	55 kDa	1	1	2.1	2.3	1.3	1.4	2.2	1.35
Regulator of microtubule dynamics protein 1 OS=Mus musculus GN=Rmdn1 PE=2 SV=2	Q9DCV4	35 kDa	1	1	1	1.1	1.3	1.4	1.05	1.35
Metalloreductase STEAP4 OS=Mus musculus GN=Steap4 PE=2 SV=1	Q923B6	53 kDa	1	1	1.6	1.4	1.4	1.3	1.5	1.35
39S ribosomal protein L16, mitochondrial OS=Mus musculus GN=Mrpl16 PE=2 SV=1	Q99N93	29 kDa	1	1	2.3	2	1.3	1.4	2.15	1.35
CD63 antigen OS=Mus musculus GN=Cd63 PE=1 SV=2	P41731	26 kDa	1	1	1.4	1.2	1.3	1.4	1.3	1.35
Elongation factor Tu, mitochondrial OS=Mus musculus GN=Tufm PE=1 SV=1	Q8BFR5	50 kDa	1	1	0.9	0.9	1.3	1.2	0.9	1.25
Xanthine dehydrogenase/oxidase OS=Mus musculus GN=Xdh PE=1 SV=5	Q00519	147 kDa	1	1	1.4	1.4	1.2	1.3	1.4	1.25
Unconventional myosin-Ic OS=Mus musculus GN=Myo1c PE=1 SV=2	Q9WTI7	122 kDa	1	1	1.8	1.8	1.2	1.3	1.8	1.25
Alpha-actinin-1 OS=Mus musculus GN=Actn1 PE=1 SV=1	Q7TPR4	103 kDa	1	1	1	1	1.3	1.2	1	1.25
Cluster of Serine protease HTRA2, mitochondrial OS=Mus musculus GN=Htra2 PE=1 SV=2 (Q9JIY5)	Q9JIY5	49 kDa	1	1	0.8	0.8	1.2	1.3	0.8	1.25
Unconventional myosin-XVIIIa OS=Mus musculus GN=Myo18a PE=1 SV=2	Q9JMH9	233 kDa	1	1	1.4	1.4	1.2	1.3	1.4	1.25
Malectin OS=Mus musculus GN=Mlec PE=2 SV=2	Q6ZQI3	32 kDa	1	1	1.4	1.4	1.3	1.2	1.4	1.25
Eukaryotic peptide chain release factor subunit 1 OS=Mus musculus GN=Etf1 PE=1 SV=4	Q8BWY3	49 kDa	1	1	1.4	1.4	1.3	1.2	1.4	1.25
Phospholipid transfer protein OS=Mus musculus GN=Pltp PE=1 SV=1	P55065	54 kDa	1.1	1.1	1.2	1.2	1.3	1.2	1.09091	1.13636
Vesicle-associated membrane protein-associated protein B OS=Mus musculus GN=Vapb PE=2 SV=3	Q9QY76	27 kDa	1	1	1.5	1.4	1.3	1.2	1.45	1.25
Retinol dehydrogenase 14 OS=Mus musculus GN=Rdh14 PE=1 SV=1	Q9ERI6	36 kDa	1	1	1.5	1.4	1.2	1.3	1.45	1.25
Choline dehydrogenase, mitochondrial OS=Mus musculus GN=Chdh PE=1 SV=1	Q8BJ64	66 kDa	1	1	1.4	1.3	1.2	1.3	1.35	1.25
2-oxoisovalerate dehydrogenase subunit beta, mitochondrial OS=Mus musculus GN=Bckdhb PE=2 SV=2	Q6P3A8	43 kDa	1	1	1.2	1.3	1.2	1.3	1.25	1.25
2-methoxy-6-polyprenyl-1,4-benzoquinol methylase, mitochondrial OS=Mus musculus GN=Coq5 PE=2 SV=2	Q9CXI0	37 kDa	1	1	1.3	1.2	1.2	1.3	1.25	1.25
Methylmalonic aciduria type A homolog, mitochondrial OS=Mus musculus GN=Mmaa PE=2 SV=1	Q8C7H1	46 kDa	1	1	1.3	1.2	1.3	1.2	1.25	1.25
Prostaglandin E synthase 2 OS=Mus musculus GN=Ptges2 PE=1 SV=3	Q8BWM0	43 kDa	1	1	1.2	1.1	1.3	1.2	1.15	1.25
Synaptic vesicle membrane protein VAT-1 homolog OS=Mus musculus GN=Vat1 PE=1 SV=3	Q62465	43 kDa	1	1	1.2	1.1	1.3	1.2	1.15	1.25
Coatomer subunit alpha OS=Mus musculus GN=Copa PE=1 SV=2	Q8CIE6	138 kDa	1	1	1.8	1.6	1.3	1.2	1.7	1.25
Protein kinase C delta-binding protein OS=Mus musculus GN=Prkcdbp PE=1 SV=1	Q91VJ2	28 kDa	1	1	0.8	0.9	1.2	1.3	0.85	1.25
Collagen alpha-1(XVIII) chain OS=Mus musculus GN=Col18a1 PE=1 SV=4	P39061	182 kDa	1	1	1.3	1.5	1.3	1.2	1.4	1.25
Probable cysteine--tRNA ligase, mitochondrial OS=Mus musculus GN=Cars2 PE=2 SV=2	Q8BYM8	61 kDa	1	1	1.5	1.3	1.3	1.2	1.4	1.25
Enoyl-CoA delta isomerase 2, mitochondrial OS=Mus musculus GN=Eci2 PE=1 SV=2	Q9WUR2	43 kDa	1	1	1.1	1.3	1.2	1.3	1.2	1.25
BTB/POZ domain-containing protein KCTD12 OS=Mus musculus GN=Kctd12 PE=1 SV=1	Q6WVG3	36 kDa	1	1	1.3	1.1	1.3	1.2	1.2	1.25
Peroxisomal membrane protein PEX14 OS=Mus musculus GN=Pex14 PE=1 SV=1	Q9R0A0	41 kDa	1	1	1	1.2	1.3	1.2	1.1	1.25
Signal peptidase complex catalytic subunit SEC11A OS=Mus musculus GN=Sec11a PE=2 SV=1	Q9R0P6	21 kDa	1	1	1.8	1.5	1.3	1.2	1.65	1.25
ATP-dependent zinc metalloprotease YME1L1 OS=Mus musculus GN=Yme1l1 PE=2 SV=1	O88967	80 kDa	1	1	1.7	1.4	1.3	1.2	1.55	1.25
Pentatricopeptide repeat-containing protein 2, mitochondrial OS=Mus musculus GN=Ptcd2 PE=2 SV=1	Q8R3K3	44 kDa	1	1	1.2	1.6	1.2	1.3	1.4	1.25
Talin-1 OS=Mus musculus GN=Tln1 PE=1 SV=2	P26039	270 kDa	1	1	1.1	1.1	1.1	1.2	1.1	1.15
Alpha-actinin-4 OS=Mus musculus GN=Actn4 PE=1 SV=1	P57780	105 kDa	1	1	0.8	0.8	1.2	1.1	0.8	1.15
Delta-1-pyrroline-5-carboxylate dehydrogenase, mitochondrial OS=Mus musculus GN=Aldh4a1 PE=1 SV=3	Q8CHT0	62 kDa	1	1	1.2	1.2	1.2	1.1	1.2	1.15
Presequence protease, mitochondrial OS=Mus musculus GN=Pitrm1 PE=2 SV=1	Q8K411	117 kDa	1	1	1.3	1.3	1.1	1.2	1.3	1.15
Adipocyte plasma membrane-associated protein OS=Mus musculus GN=Apmap PE=1 SV=1	Q9D7N9	46 kDa	1	1	1.1	1.1	1.1	1.2	1.1	1.15
Rab GDP dissociation inhibitor beta OS=Mus musculus GN=Gdi2 PE=1 SV=1	Q61598	51 kDa	1	1	1.1	1.1	1.1	1.2	1.1	1.15
Spectrin beta chain, erythrocytic OS=Mus musculus GN=Sptb PE=1 SV=4	P15508	245 kDa	1	1	1.2	1.2	1.2	1.1	1.2	1.15
Complex I intermediate-associated protein 30, mitochondrial OS=Mus musculus GN=Ndufaf1 PE=2 SV=2	Q9CWX2	38 kDa	1	1	1.1	1.1	1.1	1.2	1.1	1.15
Pentatricopeptide repeat domain-containing protein 3, mitochondrial OS=Mus musculus GN=Ptcd3 PE=2 SV=2	Q14C51	78 kDa	1.1	1.1	1.1	1.1	1.2	1.1	1	1.04545
Actin-related protein 2/3 complex subunit 2 OS=Mus musculus GN=Arpc2 PE=1 SV=3	Q9CVB6	34 kDa	1	1	1.4	1.4	1.1	1.2	1.4	1.15
Insulin receptor OS=Mus musculus GN=Insr PE=1 SV=2	P15208	156 kDa	1	1	0.9	0.9	1.1	1.2	0.9	1.15
28S ribosomal protein S23, mitochondrial OS=Mus musculus GN=Mrps23 PE=2 SV=1	Q8VE22	20 kDa	1	1	1.2	1.2	1.1	1.2	1.2	1.15
Protein AMBP OS=Mus musculus GN=Ambp PE=1 SV=2	Q07456	39 kDa	1	1	1.3	1.3	1.2	1.1	1.3	1.15
NADH dehydrogenase [ubiquinone] 1 beta subcomplex subunit 7 OS=Mus musculus GN=Ndufb7 PE=1 SV=3	Q9CR61	16 kDa	1.1	1.1	1.6	1.7	1.1	1.2	1.5	1.04545
Transmembrane emp24 domain-containing protein 10 OS=Mus musculus GN=Tmed10 PE=2 SV=1	Q9D1D4	25 kDa	1	1	1.5	1.6	1.2	1.1	1.55	1.15
Reticulon-3 OS=Mus musculus GN=Rtn3 PE=1 SV=2	Q9ES97	104 kDa	1	1	1.5	1.6	1.2	1.1	1.55	1.15
LIM domain-binding protein 3 OS=Mus musculus GN=Ldb3 PE=1 SV=1	Q9JKS4	76 kDa	1	1	1.4	1.5	1.1	1.2	1.45	1.15
Myosin-10 OS=Mus musculus GN=Myh10 PE=1 SV=2	Q61879	229 kDa	1	1	1.5	1.4	1.2	1.1	1.45	1.15
Ras-related protein Rab-18 OS=Mus musculus GN=Rab18 PE=2 SV=2	P35293	23 kDa	1	1	1.5	1.4	1.2	1.1	1.45	1.15
Serine/threonine-protein kinase SBK2 OS=Mus musculus GN=Sbk2 PE=2 SV=2	P0C5K1	40 kDa	1	1	1.4	1.5	1.1	1.2	1.45	1.15
Acyl-coenzyme A synthetase ACSM3, mitochondrial OS=Mus musculus GN=Acsm3 PE=1 SV=2	Q3UNX5	66 kDa	1	1	1.3	1.4	1.1	1.2	1.35	1.15
39S ribosomal protein L22, mitochondrial OS=Mus musculus GN=Mrpl22 PE=2 SV=1	Q8BU88	24 kDa	1.1	1.1	1.3	1.4	1.2	1.1	1.22727	1.04545
Oxidoreductase NAD-binding domain-containing protein 1 OS=Mus musculus GN=Oxnad1 PE=2 SV=2	Q8VE38	35 kDa	1	1	1.3	1.2	1.2	1.1	1.25	1.15
Cluster of Transportin-1 OS=Mus musculus GN=Tnpo1 PE=1 SV=2 (Q8BFY9)	Q8BFY9	102 kDa	1	1	1.2	1.1	1.2	1.1	1.15	1.15
Apolipoprotein A-IV OS=Mus musculus GN=Apoa4 PE=2 SV=3	P06728	45 kDa	1	1	1	0.9	1.2	1.1	0.95	1.15
Band 4.1-like protein 1 OS=Mus musculus GN=Epb41l1 PE=1 SV=2	Q9Z2H5	98 kDa	1	1	0.9	0.8	1.1	1.2	0.85	1.15
Carbonyl reductase family member 4 OS=Mus musculus GN=Cbr4 PE=2 SV=2	Q91VT4	25 kDa	1	1	1.7	1.5	1.1	1.2	1.6	1.15
Tensin-like C1 domain-containing phosphatase OS=Mus musculus GN=Tenc1 PE=1 SV=1	Q8CGB6	152 kDa	1	1	1.4	1.2	1.1	1.2	1.3	1.15
Cluster of Electrogenic sodium bicarbonate cotransporter 1 OS=Mus musculus GN=Slc4a4 PE=1 SV=2 (O88343)	O88343	121 kDa	1	1	1.1	1.3	1.1	1.2	1.2	1.15
NADH dehydrogenase [ubiquinone] 1 alpha subcomplex assembly factor 3 OS=Mus musculus GN=Ndufaf3 PE=2 SV=1	Q9JKL4	21 kDa	1	1	1.2	1	1.2	1.1	1.1	1.15
DnaJ homolog subfamily C member 28 OS=Mus musculus GN=Dnajc28 PE=2 SV=2	Q8VCE1	45 kDa	1	1	0.9	1.1	1.1	1.2	1	1.15
Acylphosphatase-1 OS=Mus musculus GN=Acyp1 PE=2 SV=2	P56376	11 kDa	1	1	0.8	1	1.1	1.2	0.9	1.15
Heparin cofactor 2 OS=Mus musculus GN=Serpind1 PE=1 SV=1	P49182	54 kDa	1	1	1.2	0.9	1.2	1.1	1.05	1.15
Cytochrome c oxidase subunit 2 OS=Mus musculus GN=Mtco2 PE=1 SV=1	P00405	26 kDa	1.2	1.2	2.4	2.4	2.1	2.3	2	1.83333
Long-chain specific acyl-CoA dehydrogenase, mitochondrial OS=Mus musculus GN=Acadl PE=2 SV=2	P51174	48 kDa	1	1	1.2	1.2	1.1	1	1.2	1.05
Plasminogen OS=Mus musculus GN=Plg PE=1 SV=3	P20918	91 kDa	1	1	1.1	1.1	1	1.1	1.1	1.05
A-kinase anchor protein 2 OS=Mus musculus GN=Akap2 PE=1 SV=3	O54931	99 kDa	1	1	0.8	0.8	1.1	1	0.8	1.05
Thioredoxin reductase 2, mitochondrial OS=Mus musculus GN=Txnrd2 PE=1 SV=4	Q9JLT4	57 kDa	1	1	1.2	1.2	1	1.1	1.2	1.05
Catenin delta-1 OS=Mus musculus GN=Ctnnd1 PE=1 SV=2	P30999	105 kDa	1	1	1.2	1.2	1.1	1	1.2	1.05
Eukaryotic translation initiation factor 3 subunit L OS=Mus musculus GN=Eif3l PE=1 SV=1	Q8QZY1	67 kDa	1	1	1.1	1.1	1	1.1	1.1	1.05
Mitochondrial-processing peptidase subunit beta OS=Mus musculus GN=Pmpcb PE=2 SV=1	Q9CXT8	55 kDa	1	1	1	1	1	1.1	1	1.05
Intersectin-1 OS=Mus musculus GN=Itsn1 PE=1 SV=2	Q9Z0R4	194 kDa	1	1	0.9	0.9	1	1.1	0.9	1.05
Prenylcysteine oxidase OS=Mus musculus GN=Pcyox1 PE=1 SV=1	Q9CQF9	56 kDa	1	1	1.4	1.4	1.1	1	1.4	1.05
Dysferlin OS=Mus musculus GN=Dysf PE=1 SV=3	Q9ESD7	238 kDa	1	1	1.3	1.3	1	1.1	1.3	1.05
Polymerase delta-interacting protein 2 OS=Mus musculus GN=Poldip2 PE=2 SV=1	Q91VA6	42 kDa	1	1	0.9	0.9	1	1.1	0.9	1.05
Septin-8 OS=Mus musculus GN=Sept8 PE=1 SV=4	Q8CHH9	50 kDa	1	1	1	1	1	1.1	1	1.05
Alpha-2-antiplasmin OS=Mus musculus GN=Serpinf2 PE=1 SV=1	Q61247	55 kDa	1	1	0.8	0.8	1.1	1	0.8	1.05
Phosphoenolpyruvate carboxykinase [GTP], mitochondrial OS=Mus musculus GN=Pck2 PE=2 SV=1	Q8BH04	71 kDa	1	1	1	1	1	1.1	1	1.05
COP9 signalosome complex subunit 3 OS=Mus musculus GN=Cops3 PE=1 SV=3	O88543	48 kDa	1	1	1.1	1.1	1	1.1	1.1	1.05
FAD synthase OS=Mus musculus GN=Flad1 PE=1 SV=1	Q8R123	55 kDa	1	1	1	1	1.1	1	1	1.05
Synaptopodin OS=Mus musculus GN=Synpo PE=1 SV=2	Q8CC35	100 kDa	1	1	1.2	1.2	1.1	1	1.2	1.05
Apoptosis inhibitor 5 OS=Mus musculus GN=Api5 PE=2 SV=2	O35841	57 kDa	1	1	1.2	1.2	1	1.1	1.2	1.05
Copine-3 OS=Mus musculus GN=Cpne3 PE=1 SV=2	Q8BT60	60 kDa	1	1	0.8	0.8	1	1.1	0.8	1.05
Macrophage-capping protein OS=Mus musculus GN=Capg PE=1 SV=2	P24452	39 kDa	1	1	1	1	1.1	1	1	1.05
V-type proton ATPase subunit C 1 OS=Mus musculus GN=Atp6v1c1 PE=1 SV=4	Q9Z1G3	44 kDa	1	1	1.1	1.1	1.1	1	1.1	1.05
Perilipin-5 OS=Mus musculus GN=Plin5 PE=1 SV=1	Q8BVZ1	50 kDa	1	1	0.9	0.9	1.1	1	0.9	1.05
Oxidoreductase HTATIP2 OS=Mus musculus GN=Htatip2 PE=1 SV=3	Q9Z2G9	27 kDa	1	1	1.1	1.1	1	1.1	1.1	1.05
Cluster of Ubiquitin-conjugating enzyme E2 D3 OS=Mus musculus GN=Ube2d3 PE=1 SV=1 (P61079)	P61079	17 kDa	1	1	1.1	1.1	1	1.1	1.1	1.05
Molybdenum cofactor biosynthesis protein 1 OS=Mus musculus GN=Mocs1 PE=2 SV=2	Q5RKZ7	70 kDa	1	1	1.2	1.2	1.1	1	1.2	1.05
Protein S100-A4 OS=Mus musculus GN=S100a4 PE=1 SV=1	P07091	12 kDa	1	1	0.6	0.6	1	1.1	0.6	1.05
Sorting nexin-15 OS=Mus musculus GN=Snx15 PE=2 SV=1	Q91WE1	38 kDa	1	1	0.9	0.9	1.1	1	0.9	1.05
ARF GTPase-activating protein GIT2 OS=Mus musculus GN=Git2 PE=1 SV=2	Q9JLQ2	79 kDa	1	1	1	1	1.1	1	1	1.05
60S ribosomal protein L15 OS=Mus musculus GN=Rpl15 PE=2 SV=4	Q9CZM2	24 kDa	1	1	1.9	2	1.1	1	1.95	1.05
6-phosphofructokinase, muscle type OS=Mus musculus GN=Pfkm PE=1 SV=3	P47857	85 kDa	1	1	1.8	1.9	1.1	1	1.85	1.05
Glutathione S-transferase kappa 1 OS=Mus musculus GN=Gstk1 PE=1 SV=3	Q9DCM2	26 kDa	1	1	1.6	1.7	1	1.1	1.65	1.05
1-acyl-sn-glycerol-3-phosphate acyltransferase beta OS=Mus musculus GN=Agpat2 PE=1 SV=1	Q8K3K7	31 kDa	1	1	1.6	1.5	1.1	1	1.55	1.05
Ceruloplasmin OS=Mus musculus GN=Cp PE=1 SV=2	Q61147	121 kDa	1	1	1.2	1.3	1.1	1	1.25	1.05
Eukaryotic initiation factor 4A-III OS=Mus musculus GN=Eif4a3 PE=2 SV=3	Q91VC3	47 kDa	1	1	1.2	1.3	1	1.1	1.25	1.05
Band 4.1-like protein 3 OS=Mus musculus GN=Epb41l3 PE=1 SV=1	Q9WV92	103 kDa	1	1	1.3	1.2	1.1	1	1.25	1.05
28S ribosomal protein S26, mitochondrial OS=Mus musculus GN=Mrps26 PE=2 SV=1	Q80ZS3	23 kDa	1	1	1.2	1.3	1.1	1	1.25	1.05
Glypican-4 OS=Mus musculus GN=Gpc4 PE=2 SV=2	P51655	63 kDa	1	1	1.2	1.3	1.1	1	1.25	1.05
2-oxoglutarate dehydrogenase, mitochondrial OS=Mus musculus GN=Ogdh PE=1 SV=3	Q60597	116 kDa	1	1	1.1	1.2	1.1	1	1.15	1.05
Probable histidine--tRNA ligase, mitochondrial OS=Mus musculus GN=Hars2 PE=2 SV=1	Q99KK9	57 kDa	1	1	1.2	1.1	1.1	1	1.15	1.05
Sorting nexin-9 OS=Mus musculus GN=Snx9 PE=1 SV=1	Q91VH2	67 kDa	1	1	1.1	1.2	1	1.1	1.15	1.05
Bifunctional epoxide hydrolase 2 OS=Mus musculus GN=Ephx2 PE=1 SV=2	P34914	63 kDa	1	1	1.1	1	1.1	1	1.05	1.05
Elongation factor G, mitochondrial OS=Mus musculus GN=Gfm1 PE=2 SV=1	Q8K0D5	84 kDa	1	1	1	1.1	1.1	1	1.05	1.05
Hypoxia up-regulated protein 1 OS=Mus musculus GN=Hyou1 PE=1 SV=1	Q9JKR6	111 kDa	1	1	1.1	1	1.1	1	1.05	1.05
Cluster of Disks large homolog 1 OS=Mus musculus GN=Dlg1 PE=1 SV=1 (Q811D0)	Q811D0	100 kDa	1	1	1	1.1	1	1.1	1.05	1.05
Eukaryotic translation initiation factor 3 subunit E OS=Mus musculus GN=Eif3e PE=1 SV=1	P60229	52 kDa	1	1	1	1.1	1.1	1	1.05	1.05
Annexin A11 OS=Mus musculus GN=Anxa11 PE=1 SV=2	P97384	54 kDa	1	1	1	1.1	1	1.1	1.05	1.05
Cluster of Septin-6 OS=Mus musculus GN=Sept6 PE=1 SV=4 (Q9R1T4)	Q9R1T4	50 kDa	1	1	1.1	1	1.1	1	1.05	1.05
Phosphatidylinositol transfer protein alpha isoform OS=Mus musculus GN=Pitpna PE=1 SV=2	P53810	32 kDa	1	1	1.1	1	1	1.1	1.05	1.05
Probable aminopeptidase NPEPL1 OS=Mus musculus GN=Npepl1 PE=2 SV=1	Q6NSR8	56 kDa	1	1	1	1.1	1	1.1	1.05	1.05
Coiled-coil and C2 domain-containing protein 1B OS=Mus musculus GN=Cc2d1b PE=1 SV=1	Q8BRN9	93 kDa	1	1	1.1	1	1	1.1	1.05	1.05
Acid ceramidase OS=Mus musculus GN=Asah1 PE=1 SV=1	Q9WV54	45 kDa	1	1	1.1	1	1.1	1	1.05	1.05
Neuropilin-2 OS=Mus musculus GN=Nrp2 PE=2 SV=2	O35375	105 kDa	1	1	1	1.1	1	1.1	1.05	1.05
Sortilin OS=Mus musculus GN=Sort1 PE=1 SV=1	Q6PHU5	91 kDa	1	1	1	0.9	1	1.1	0.95	1.05
Mitochondrial antiviral-signaling protein OS=Mus musculus GN=Mavs PE=1 SV=1	Q8VCF0	53 kDa	1	1	0.9	1	1.1	1	0.95	1.05
Syntaxin-12 OS=Mus musculus GN=Stx12 PE=1 SV=1	Q9ER00	31 kDa	1	1	1	0.9	1	1.1	0.95	1.05
Protein PRRC1 OS=Mus musculus GN=Prrc1 PE=2 SV=1	Q3UPH1	46 kDa	1	1	1	0.9	1.1	1	0.95	1.05
Cluster of Cell division control protein 42 homolog OS=Mus musculus GN=Cdc42 PE=1 SV=2 (P60766)	P60766	21 kDa	1	1	1.6	1.8	1	1.1	1.7	1.05
Nuclear cap-binding protein subunit 2 OS=Mus musculus GN=Ncbp2 PE=1 SV=1	Q9CQ49	18 kDa	1	1	0.8	0.9	1	1.1	0.85	1.05
Nucleoside diphosphate kinase B OS=Mus musculus GN=Nme2 PE=1 SV=1	Q01768	17 kDa	1	1	0.8	0.7	1	1.1	0.75	1.05
NADH dehydrogenase [ubiquinone] iron-sulfur protein 8, mitochondrial OS=Mus musculus GN=Ndufs8 PE=1 SV=1	Q8K3J1	24 kDa	1	1	0.7	0.8	1	1.1	0.75	1.05
Extracellular superoxide dismutase [Cu-Zn] OS=Mus musculus GN=Sod3 PE=1 SV=1	O09164	27 kDa	1	1	0.8	0.7	1.1	1	0.75	1.05
Integrin alpha-7 OS=Mus musculus GN=Itga7 PE=1 SV=3	Q61738	129 kDa	1	1	0.7	0.8	1	1.1	0.75	1.05
28S ribosomal protein S9, mitochondrial OS=Mus musculus GN=Mrps9 PE=1 SV=3	Q9D7N3	45 kDa	1	1	1.3	1.5	1.1	1	1.4	1.05
Coronin-1C OS=Mus musculus GN=Coro1c PE=1 SV=2	Q9WUM4	53 kDa	1	1	1.5	1.3	1.1	1	1.4	1.05
28S ribosomal protein S22, mitochondrial OS=Mus musculus GN=Mrps22 PE=2 SV=1	Q9CXW2	41 kDa	1	1	0.6	0.7	1	1.1	0.65	1.05
28S ribosomal protein S15, mitochondrial OS=Mus musculus GN=Mrps15 PE=2 SV=2	Q9DC71	29 kDa	1	1	1.2	1.4	1	1.1	1.3	1.05
Mitochondrial import inner membrane translocase subunit Tim13 OS=Mus musculus GN=Timm13 PE=1 SV=1	P62075	10 kDa	1	1	0.7	0.6	1.1	1	0.65	1.05
Cluster of Leukocyte elastase inhibitor A OS=Mus musculus GN=Serpinb1a PE=1 SV=1 (Q9D154)	Q9D154	43 kDa	1	1	1.4	1.2	1.1	1	1.3	1.05
39S ribosomal protein L54, mitochondrial OS=Mus musculus GN=Mrpl54 PE=2 SV=1	Q9CPW3	15 kDa	1	1	0.7	0.6	1	1.1	0.65	1.05
Guanine nucleotide-binding protein G(o) subunit alpha OS=Mus musculus GN=Gnao1 PE=1 SV=3	P18872	40 kDa	1	1	1.1	1.3	1.1	1	1.2	1.05
Phospholipase B-like 1 OS=Mus musculus GN=Plbd1 PE=1 SV=1	Q8VCI0	63 kDa	1.1	1.1	1.3	1.1	1.1	1	1.09091	0.954545
Neprilysin OS=Mus musculus GN=Mme PE=1 SV=3	Q61391	86 kDa	1	1	1	1.2	1	1.1	1.1	1.05
Protein S100-A6 OS=Mus musculus GN=S100a6 PE=1 SV=3	P14069	10 kDa	1	1	0.5	0.6	1.1	1	0.55	1.05
Clustered mitochondria protein homolog OS=Mus musculus GN=Cluh PE=2 SV=2	Q5SW19	148 kDa	1	1	0.9	1.1	1	1.1	1	1.05
Guanylate cyclase soluble subunit beta-1 OS=Mus musculus GN=Gucy1b3 PE=2 SV=1	O54865	71 kDa	1	1	0.9	1.1	1	1.1	1	1.05
Actin-related protein 2/3 complex subunit 1A OS=Mus musculus GN=Arpc1a PE=1 SV=1	Q9R0Q6	42 kDa	1	1	1.5	1.2	1.1	1	1.35	1.05
FACT complex subunit SSRP1 OS=Mus musculus GN=Ssrp1 PE=1 SV=2	Q08943	81 kDa	1	1	1	0.8	1.1	1	0.9	1.05
Endomucin OS=Mus musculus GN=Emcn PE=1 SV=1	Q9R0H2	28 kDa	1	1	1	1.3	1.1	1	1.15	1.05
Neutral amino acid transporter B(0) OS=Mus musculus GN=Slc1a5 PE=2 SV=2	P51912	58 kDa	1	1	1.7	1.3	1.1	1	1.5	1.05
Autophagy-related protein 16-1 OS=Mus musculus GN=Atg16l1 PE=1 SV=1	Q8C0J2	68 kDa	1	1	1.2	0.9	1.1	1	1.05	1.05
5-oxoprolinase OS=Mus musculus GN=Oplah PE=2 SV=1	Q8K010	138 kDa	1	1	0.9	0.9	1	0.9	0.9	0.95
Lamin-B1 OS=Mus musculus GN=Lmnb1 PE=1 SV=3	P14733	67 kDa	1	1	0.7	0.7	0.9	1	0.7	0.95
Cluster of Dihydropyrimidinase-related protein 2 OS=Mus musculus GN=Dpysl2 PE=1 SV=2 (O08553)	O08553	62 kDa	1	1	1	1	1	0.9	1	0.95
Endoplasmin OS=Mus musculus GN=Hsp90b1 PE=1 SV=2	P08113	92 kDa	1	1	0.8	0.8	1	0.9	0.8	0.95
Serine/threonine-protein phosphatase 2A 65 kDa regulatory subunit A alpha isoform OS=Mus musculus GN=Ppp2r1a PE=1 SV=3	Q76MZ3	65 kDa	1	1	0.9	0.9	1	0.9	0.9	0.95
Nidogen-2 OS=Mus musculus GN=Nid2 PE=1 SV=2	O88322	154 kDa	1	1	0.7	0.7	0.9	1	0.7	0.95
Four and a half LIM domains protein 1 OS=Mus musculus GN=Fhl1 PE=2 SV=3	P97447	32 kDa	1	1	2.3	2.3	0.9	1	2.3	0.95
Dynactin subunit 1 OS=Mus musculus GN=Dctn1 PE=1 SV=3	O08788	142 kDa	1	1	0.8	0.8	0.9	1	0.8	0.95
Aspartate--tRNA ligase, cytoplasmic OS=Mus musculus GN=Dars PE=2 SV=2	Q922B2	57 kDa	1	1	1.1	1.1	1	0.9	1.1	0.95
Puromycin-sensitive aminopeptidase OS=Mus musculus GN=Npepps PE=1 SV=2	Q11011	103 kDa	1	1	0.9	0.9	1	0.9	0.9	0.95
V-type proton ATPase catalytic subunit A OS=Mus musculus GN=Atp6v1a PE=1 SV=2	P50516	68 kDa	1	1	1	1	0.9	1	1	0.95
DNA damage-binding protein 1 OS=Mus musculus GN=Ddb1 PE=1 SV=2	Q3U1J4	127 kDa	1	1	0.9	0.9	0.9	1	0.9	0.95
Cluster of Serine/threonine-protein kinase MRCK beta OS=Mus musculus GN=Cdc42bpb PE=1 SV=2 (Q7TT50)	Q7TT50	195 kDa	1	1	0.9	0.9	1	0.9	0.9	0.95
Na(+)/H(+) exchange regulatory cofactor NHE-RF2 OS=Mus musculus GN=Slc9a3r2 PE=1 SV=2	Q9JHL1	37 kDa	1	1	0.7	0.7	0.9	1	0.7	0.95
Serpin B6 OS=Mus musculus GN=Serpinb6 PE=2 SV=1	Q60854	43 kDa	1	1	1.1	1.1	0.9	1	1.1	0.95
Dystroglycan OS=Mus musculus GN=Dag1 PE=1 SV=4	Q62165	97 kDa	1	1	0.6	0.6	1	0.9	0.6	0.95
Glycogen phosphorylase, brain form OS=Mus musculus GN=Pygb PE=1 SV=3	Q8CI94	97 kDa	1	1	1.2	1.2	0.9	1	1.2	0.95
KN motif and ankyrin repeat domain-containing protein 3 OS=Mus musculus GN=Kank3 PE=2 SV=1	Q9Z1P7	84 kDa	1	1	0.8	0.8	0.9	1	0.8	0.95
Uveal autoantigen with coiled-coil domains and ankyrin repeats OS=Mus musculus GN=Uaca PE=1 SV=2	Q8CGB3	161 kDa	1	1	0.9	0.9	0.9	1	0.9	0.95
Deoxynucleoside triphosphate triphosphohydrolase SAMHD1 OS=Mus musculus GN=Samhd1 PE=1 SV=2	Q60710	73 kDa	1	1	1.2	1.2	1	0.9	1.2	0.95
Methionine-R-sulfoxide reductase B2, mitochondrial OS=Mus musculus GN=Msrb2 PE=1 SV=1	Q78J03	19 kDa	1	1	0.7	0.7	0.9	1	0.7	0.95
Protein NDRG2 OS=Mus musculus GN=Ndrg2 PE=1 SV=1	Q9QYG0	41 kDa	1	1	1.1	1.1	1	0.9	1.1	0.95
RuvB-like 2 OS=Mus musculus GN=Ruvbl2 PE=2 SV=3	Q9WTM5	51 kDa	1	1	0.9	0.9	1	0.9	0.9	0.95
Cullin-5 OS=Mus musculus GN=Cul5 PE=1 SV=3	Q9D5V5	91 kDa	1	1	1.3	1.3	0.9	1	1.3	0.95
Cluster of Endophilin-A2 OS=Mus musculus GN=Sh3gl1 PE=1 SV=1 (Q62419)	Q62419	42 kDa	1	1	0.7	0.7	1	0.9	0.7	0.95
Coatomer subunit epsilon OS=Mus musculus GN=Cope PE=2 SV=3	O89079	35 kDa	1	1	0.8	0.8	0.9	1	0.8	0.95
Mitogen-activated protein kinase 3 OS=Mus musculus GN=Mapk3 PE=1 SV=5	Q63844	43 kDa	1	1	1.1	1.1	0.9	1	1.1	0.95
Lactadherin OS=Mus musculus GN=Mfge8 PE=1 SV=3	P21956	51 kDa	1	1	1	1	1	0.9	1	0.95
Long-chain fatty acid transport protein 1 OS=Mus musculus GN=Slc27a1 PE=1 SV=1	Q60714	71 kDa	1	1	1.5	1.5	0.9	1	1.5	0.95
Uncharacterized protein C6orf203 homolog OS=Mus musculus PE=1 SV=1	Q9CQF4	28 kDa	1	1	0.7	0.7	1	0.9	0.7	0.95
Collagen alpha-1(XV) chain OS=Mus musculus GN=Col15a1 PE=1 SV=2	O35206	140 kDa	1	1	0.8	0.8	0.9	1	0.8	0.95
Palmitoyl-protein thioesterase 1 OS=Mus musculus GN=Ppt1 PE=2 SV=2	O88531	34 kDa	1	1	1	1	0.9	1	1	0.95
NHL repeat-containing protein 2 OS=Mus musculus GN=Nhlrc2 PE=2 SV=1	Q8BZW8	78 kDa	1	1	0.8	0.8	1	0.9	0.8	0.95
NADH dehydrogenase [ubiquinone] 1 alpha subcomplex assembly factor 5 OS=Mus musculus GN=Ndufaf5 PE=2 SV=1	A2APY7	38 kDa	1	1	1	1	1	0.9	1	0.95
U1 small nuclear ribonucleoprotein 70 kDa OS=Mus musculus GN=Snrnp70 PE=1 SV=2	Q62376	52 kDa	1	1	0.8	0.8	0.9	1	0.8	0.95
Probable ATP-dependent RNA helicase DDX6 OS=Mus musculus GN=Ddx6 PE=2 SV=1	P54823	54 kDa	1	1	1.3	1.3	1	0.9	1.3	0.95
Dermatopontin OS=Mus musculus GN=Dpt PE=2 SV=1	Q9QZZ6	24 kDa	1	1	0.9	0.9	1	0.9	0.9	0.95
Probable tRNA threonylcarbamoyladenosine biosynthesis protein Osgep OS=Mus musculus GN=Osgep PE=2 SV=2	Q8BWU5	36 kDa	1	1	1	1	0.9	1	1	0.95
Coiled-coil-helix-coiled-coil-helix domain-containing protein 2, mitochondrial OS=Mus musculus GN=Chchd2 PE=1 SV=1	Q9D1L0	16 kDa	1	1	0.8	0.8	0.9	1	0.8	0.95
Ubiquitin carboxyl-terminal hydrolase 10 OS=Mus musculus GN=Usp10 PE=1 SV=3	P52479	87 kDa	1	1	0.8	0.8	0.9	1	0.8	0.95
3-mercaptopyruvate sulfurtransferase OS=Mus musculus GN=Mpst PE=1 SV=3	Q99J99	33 kDa	1	1	1.2	1.2	1	0.9	1.2	0.95
60S ribosomal protein L22 OS=Mus musculus GN=Rpl22 PE=2 SV=2	P67984	15 kDa	1	1	1	1	1	0.9	1	0.95
CD99 antigen-like protein 2 OS=Mus musculus GN=Cd99l2 PE=1 SV=1	Q8BIF0	25 kDa	1	1	0.9	0.9	1	0.9	0.9	0.95
Core histone macro-H2A.1 OS=Mus musculus GN=H2afy PE=1 SV=3	Q9QZQ8	40 kDa	1	1	2.2	2.1	1	0.9	2.15	0.95
60S ribosomal protein L28 OS=Mus musculus GN=Rpl28 PE=1 SV=2	P41105	16 kDa	1	1	1.6	1.7	1	0.9	1.65	0.95
GTP-binding nuclear protein Ran OS=Mus musculus GN=Ran PE=1 SV=3	P62827	24 kDa	1	1	1.4	1.3	1	0.9	1.35	0.95
C-1-tetrahydrofolate synthase, cytoplasmic OS=Mus musculus GN=Mthfd1 PE=1 SV=4	Q922D8	101 kDa	1	1	1.1	1.2	1	0.9	1.15	0.95
Arginine--tRNA ligase, cytoplasmic OS=Mus musculus GN=Rars PE=2 SV=2	Q9D0I9	76 kDa	1	1	1.2	1.1	0.9	1	1.15	0.95
Glutathione S-transferase theta-1 OS=Mus musculus GN=Gstt1 PE=1 SV=4	Q64471	27 kDa	1	1	1.1	1.2	1	0.9	1.15	0.95
Lipoprotein lipase OS=Mus musculus GN=Lpl PE=1 SV=3	P11152	53 kDa	1	1	1	1.1	0.9	1	1.05	0.95
UMP-CMP kinase 2, mitochondrial OS=Mus musculus GN=Cmpk2 PE=2 SV=2	Q3U5Q7	50 kDa	1	1	1.1	1	1	0.9	1.05	0.95
DnaJ homolog subfamily A member 2 OS=Mus musculus GN=Dnaja2 PE=1 SV=1	Q9QYJ0	46 kDa	1	1	1	1.1	0.9	1	1.05	0.95
Glutaryl-CoA dehydrogenase, mitochondrial OS=Mus musculus GN=Gcdh PE=2 SV=2	Q60759	49 kDa	1	1	1.1	1	0.9	1	1.05	0.95
Multifunctional protein ADE2 OS=Mus musculus GN=Paics PE=1 SV=4	Q9DCL9	47 kDa	1	1	1	1.1	0.9	1	1.05	0.95
3'(2'),5'-bisphosphate nucleotidase 1 OS=Mus musculus GN=Bpnt1 PE=1 SV=2	Q9Z0S1	33 kDa	1	1	1.1	1	1	0.9	1.05	0.95
Ketosamine-3-kinase OS=Mus musculus GN=Fn3krp PE=2 SV=2	Q8K274	34 kDa	1	1	1.1	1	0.9	1	1.05	0.95
Myosin-binding protein H OS=Mus musculus GN=Mybph PE=1 SV=2	P70402	53 kDa	1	1	1	1.1	1	0.9	1.05	0.95
E3 SUMO-protein ligase RanBP2 OS=Mus musculus GN=Ranbp2 PE=1 SV=2	Q9ERU9	341 kDa	1	1	1	0.9	1	0.9	0.95	0.95
tRNA-splicing ligase RtcB homolog OS=Mus musculus GN=D10Wsu52e PE=2 SV=1	Q99LF4	55 kDa	1	1	1	0.9	1	0.9	0.95	0.95
SNF-related serine/threonine-protein kinase OS=Mus musculus GN=Snrk PE=1 SV=1	Q8VDU5	82 kDa	1	1	0.9	1	0.9	1	0.95	0.95
Periostin OS=Mus musculus GN=Postn PE=1 SV=2	Q62009	93 kDa	1	1	0.8	0.9	0.9	1	0.85	0.95
Proteasome activator complex subunit 2 OS=Mus musculus GN=Psme2 PE=2 SV=4	P97372	27 kDa	1	1	0.8	0.9	0.9	1	0.85	0.95
Membrane-associated progesterone receptor component 1 OS=Mus musculus GN=Pgrmc1 PE=1 SV=4	O55022	22 kDa	1	1	0.9	0.8	1	0.9	0.85	0.95
Cluster of Importin subunit alpha-3 OS=Mus musculus GN=Kpna4 PE=2 SV=1 (O35343)	O35343	58 kDa	1	1	0.8	0.9	1	0.9	0.85	0.95
KN motif and ankyrin repeat domain-containing protein 2 OS=Mus musculus GN=Kank2 PE=1 SV=1	Q8BX02	90 kDa	1	1	0.8	0.9	0.9	1	0.85	0.95
Eukaryotic translation initiation factor 3 subunit K OS=Mus musculus GN=Eif3k PE=1 SV=1	Q9DBZ5	25 kDa	1	1	0.8	0.9	0.9	1	0.85	0.95
Peptidase M20 domain-containing protein 2 OS=Mus musculus GN=Pm20d2 PE=2 SV=1	A3KG59	46 kDa	1	1	0.8	0.9	1	0.9	0.85	0.95
Protein disulfide-isomerase A4 OS=Mus musculus GN=Pdia4 PE=1 SV=3	P08003	72 kDa	1	1	0.8	0.7	1	0.9	0.75	0.95
Protein Hook homolog 3 OS=Mus musculus GN=Hook3 PE=1 SV=2	Q8BUK6	83 kDa	1	1	0.7	0.8	0.9	1	0.75	0.95
Neural Wiskott-Aldrich syndrome protein OS=Mus musculus GN=Wasl PE=1 SV=1	Q91YD9	54 kDa	1	1	0.7	0.8	0.9	1	0.75	0.95
Extracellular matrix protein 1 OS=Mus musculus GN=Ecm1 PE=1 SV=2	Q61508	63 kDa	1	1	0.8	0.7	0.9	1	0.75	0.95
Cluster of Immunoglobulin-binding protein 1 OS=Mus musculus GN=Igbp1 PE=1 SV=1 (Q61249)	Q61249	39 kDa	1	1	0.7	0.8	0.9	1	0.75	0.95
N-acetylglucosamine-6-sulfatase OS=Mus musculus GN=Gns PE=2 SV=1	Q8BFR4	61 kDa	1	1	0.8	0.7	1	0.9	0.75	0.95
E3 ubiquitin-protein ligase RING1 OS=Mus musculus GN=Ring1 PE=1 SV=2	O35730	43 kDa	1	1	0.7	0.8	1	0.9	0.75	0.95
Microtubule-associated tumor suppressor 1 homolog OS=Mus musculus GN=Mtus1 PE=1 SV=2	Q5HZI1	134 kDa	1	1	0.7	0.6	1	0.9	0.65	0.95
Glutathione peroxidase 1 OS=Mus musculus GN=Gpx1 PE=1 SV=2	P11352	22 kDa	1	1	0.7	0.6	1	0.9	0.65	0.95
Protein phosphatase 1 regulatory subunit 12B OS=Mus musculus GN=Ppp1r12b PE=1 SV=2	Q8BG95	109 kDa	0.9	0.9	1.4	1.2	1	0.9	1.44444	1.05556
Fibrillin-2 OS=Mus musculus GN=Fbn2 PE=1 SV=2	Q61555	314 kDa	1	1	0.7	0.6	0.9	1	0.65	0.95
Cytosolic 5'-nucleotidase 3A OS=Mus musculus GN=Nt5c3a PE=1 SV=4	Q9D020	37 kDa	1	1	1.4	1.2	0.9	1	1.3	0.95
Toll-interacting protein OS=Mus musculus GN=Tollip PE=1 SV=1	Q9QZ06	30 kDa	1	1	0.6	0.7	1	0.9	0.65	0.95
Myozenin-1 OS=Mus musculus GN=Myoz1 PE=1 SV=1	Q9JK37	31 kDa	1	1	1.1	1.3	1	0.9	1.2	0.95
COP9 signalosome complex subunit 1 OS=Mus musculus GN=Gps1 PE=1 SV=1	Q99LD4	53 kDa	1	1	1.2	1	1	0.9	1.1	0.95
Cluster of Serine/threonine-protein phosphatase 6 regulatory ankyrin repeat subunit A OS=Mus musculus GN=Ankrd28 PE=1 SV=1 (Q505D1)	Q505D1	113 kDa	1	1	1.1	0.9	0.9	1	1	0.95
5-formyltetrahydrofolate cyclo-ligase OS=Mus musculus GN=Mthfs PE=2 SV=2	Q9D110	23 kDa	1	1	1.5	1.2	1	0.9	1.35	0.95
Echinoderm microtubule-associated protein-like 2 OS=Mus musculus GN=Eml2 PE=2 SV=1	Q7TNG5	71 kDa	1	1	0.8	1	0.9	1	0.9	0.95
Ribosyldihydronicotinamide dehydrogenase [quinone] OS=Mus musculus GN=Nqo2 PE=2 SV=3	Q9JI75	26 kDa	1	1	1.4	1.1	0.9	1	1.25	0.95
Receptor-type tyrosine-protein phosphatase mu OS=Mus musculus GN=Ptprm PE=2 SV=2	P28828	164 kDa	1	1	0.7	0.9	1	0.9	0.8	0.95
Eukaryotic translation initiation factor 1 OS=Mus musculus GN=Eif1 PE=2 SV=2	P48024	13 kDa	1	1	0.7	0.5	1	0.9	0.6	0.95
Cluster of Sarcoplasmic/endoplasmic reticulum calcium ATPase 1 OS=Mus musculus GN=Atp2a1 PE=2 SV=1 (Q8R429)	Q8R429	109 kDa	1	0.9	5.8	6.1	1.7	1.9	6.26316	1.89474
Fatty acid-binding protein, adipocyte OS=Mus musculus GN=Fabp4 PE=1 SV=3	P04117	15 kDa	1.1	1.1	0.7	0.7	0.8	0.9	0.636364	0.772727
Thioredoxin-dependent peroxide reductase, mitochondrial OS=Mus musculus GN=Prdx3 PE=1 SV=1	P20108	28 kDa	1	1	0.6	0.6	0.8	0.9	0.6	0.85
Cluster of Elongation factor 1-alpha 1 OS=Mus musculus GN=Eef1a1 PE=1 SV=3 (P10126)	P10126	50 kDa	1	1	1.1	1.1	0.9	0.8	1.1	0.85
Peroxiredoxin-6 OS=Mus musculus GN=Prdx6 PE=1 SV=3	O08709	25 kDa	1	1	0.8	0.8	0.8	0.9	0.8	0.85
Nucleoprotein TPR OS=Mus musculus GN=Tpr PE=1 SV=1	F6ZDS4	274 kDa	1	1	0.6	0.6	0.9	0.8	0.6	0.85
Sulfated glycoprotein 1 OS=Mus musculus GN=Psap PE=1 SV=2	Q61207	61 kDa	1	1	0.6	0.6	0.9	0.8	0.6	0.85
Cluster of Aldose reductase OS=Mus musculus GN=Akr1b1 PE=1 SV=3 (P45376)	P45376	36 kDa	1	1	1	1	0.9	0.8	1	0.85
Sel1 repeat-containing protein 1 OS=Mus musculus GN=Selrc1 PE=1 SV=1	Q921H9	26 kDa	1	1	0.6	0.6	0.8	0.9	0.6	0.85
Tyrosine--tRNA ligase, cytoplasmic OS=Mus musculus GN=Yars PE=2 SV=3	Q91WQ3	59 kDa	1	1	0.9	0.9	0.8	0.9	0.9	0.85
Calumenin OS=Mus musculus GN=Calu PE=1 SV=1	O35887	37 kDa	1	1	0.6	0.6	0.8	0.9	0.6	0.85
Cluster of Glutathione S-transferase omega-1 OS=Mus musculus GN=Gsto1 PE=2 SV=2 (O09131)	O09131	27 kDa	1	1	0.9	0.9	0.9	0.8	0.9	0.85
Cold shock domain-containing protein E1 OS=Mus musculus GN=Csde1 PE=2 SV=1	Q91W50	89 kDa	1	1	0.7	0.7	0.8	0.9	0.7	0.85
Synapse-associated protein 1 OS=Mus musculus GN=Syap1 PE=1 SV=1	Q9D5V6	41 kDa	1	1	0.7	0.7	0.9	0.8	0.7	0.85
Glycine--tRNA ligase OS=Mus musculus GN=Gars PE=1 SV=1	Q9CZD3	82 kDa	1	1	0.9	0.9	0.9	0.8	0.9	0.85
LIM and cysteine-rich domains protein 1 OS=Mus musculus GN=Lmcd1 PE=1 SV=1	Q8VEE1	41 kDa	1	1	1.1	1.1	0.8	0.9	1.1	0.85
Cluster of Ubiquitin-conjugating enzyme E2 variant 1 OS=Mus musculus GN=Ube2v1 PE=1 SV=1 (Q9CZY3)	Q9CZY3	16 kDa	1	1	1	1	0.8	0.9	1	0.85
Cluster of Serine/threonine-protein phosphatase PP1-beta catalytic subunit OS=Mus musculus GN=Ppp1cb PE=1 SV=3 (P62141)	P62141	37 kDa	1	1	1	1	0.9	0.8	1	0.85
Epidermal growth factor receptor substrate 15-like 1 OS=Mus musculus GN=Eps15l1 PE=1 SV=3	Q60902	99 kDa	1	1	0.7	0.7	0.8	0.9	0.7	0.85
GRIP1-associated protein 1 OS=Mus musculus GN=Gripap1 PE=1 SV=1	Q8VD04	93 kDa	1	1	0.7	0.7	0.9	0.8	0.7	0.85
Phosphoethanolamine/phosphocholine phosphatase OS=Mus musculus GN=Phospho1 PE=2 SV=1	Q8R2H9	30 kDa	1	1	0.8	0.8	0.9	0.8	0.8	0.85
Serine/threonine-protein phosphatase 2A 56 kDa regulatory subunit alpha isoform OS=Mus musculus GN=Ppp2r5a PE=1 SV=1	Q6PD03	56 kDa	1	1	1.2	1.2	0.8	0.9	1.2	0.85
Complement factor I OS=Mus musculus GN=Cfi PE=1 SV=3	Q61129	67 kDa	1	1	0.8	0.8	0.8	0.9	0.8	0.85
Alpha-2-macroglobulin receptor-associated protein OS=Mus musculus GN=Lrpap1 PE=1 SV=1	P55302	42 kDa	1	1	0.6	0.6	0.8	0.9	0.6	0.85
Protein LYRIC OS=Mus musculus GN=Mtdh PE=1 SV=1	Q80WJ7	64 kDa	1	1	0.9	0.9	0.9	0.8	0.9	0.85
Iron-sulfur cluster assembly 2 homolog, mitochondrial OS=Mus musculus GN=Isca2 PE=2 SV=2	Q9DCB8	17 kDa	1	1	0.7	0.7	0.9	0.8	0.7	0.85
39S ribosomal protein L50, mitochondrial OS=Mus musculus GN=Mrpl50 PE=2 SV=2	Q8VDT9	18 kDa	1	1	0.6	0.6	0.9	0.8	0.6	0.85
LDLR chaperone MESD OS=Mus musculus GN=Mesdc2 PE=1 SV=1	Q9ERE7	25 kDa	1	1	0.7	0.7	0.8	0.9	0.7	0.85
Casein kinase II subunit beta OS=Mus musculus GN=Csnk2b PE=1 SV=1	P67871	25 kDa	1	1	0.9	0.9	0.9	0.8	0.9	0.85
Protein NDRG1 OS=Mus musculus GN=Ndrg1 PE=1 SV=1	Q62433	43 kDa	1	1	0.8	0.8	0.9	0.8	0.8	0.85
Prefoldin subunit 3 OS=Mus musculus GN=Vbp1 PE=2 SV=2	P61759	22 kDa	1	1	0.7	0.7	0.8	0.9	0.7	0.85
Histamine N-methyltransferase OS=Mus musculus GN=Hnmt PE=1 SV=1	Q91VF2	34 kDa	1	1	0.9	0.9	0.9	0.8	0.9	0.85
N(G),N(G)-dimethylarginine dimethylaminohydrolase 2 OS=Mus musculus GN=Ddah2 PE=1 SV=1	Q99LD8	30 kDa	1	1	0.7	0.7	0.8	0.9	0.7	0.85
Ankyrin repeat domain-containing protein 17 OS=Mus musculus GN=Ankrd17 PE=1 SV=2	Q99NH0	274 kDa	1	1	0.9	0.9	0.8	0.9	0.9	0.85
Coiled-coil domain-containing protein 58 OS=Mus musculus GN=Ccdc58 PE=2 SV=1	Q8R3Q6	17 kDa	1	1	0.6	0.6	0.8	0.9	0.6	0.85
Trafficking protein particle complex subunit 3 OS=Mus musculus GN=Trappc3 PE=1 SV=1	O55013	20 kDa	1	1	0.9	0.9	0.8	0.9	0.9	0.85
Coiled-coil domain-containing protein 124 OS=Mus musculus GN=Ccdc124 PE=2 SV=1	Q9D8X2	25 kDa	1	1	0.7	0.7	0.9	0.8	0.7	0.85
Protein NDRG3 OS=Mus musculus GN=Ndrg3 PE=1 SV=1	Q9QYF9	42 kDa	1	1	0.8	0.8	0.9	0.8	0.8	0.85
BAG family molecular chaperone regulator 2 OS=Mus musculus GN=Bag2 PE=1 SV=1	Q91YN9	23 kDa	1	1	0.8	0.8	0.9	0.8	0.8	0.85
Mannose-1-phosphate guanyltransferase beta OS=Mus musculus GN=Gmppb PE=2 SV=1	Q8BTZ7	40 kDa	1	1	0.9	0.9	0.9	0.8	0.9	0.85
HCLS1-associated protein X-1 OS=Mus musculus GN=Hax1 PE=1 SV=1	O35387	32 kDa	1	1	0.8	0.8	0.9	0.8	0.8	0.85
Ig kappa chain V-V region MOPC 149 OS=Mus musculus PE=1 SV=1	P01636	12 kDa	1	1	1.3	1.3	0.9	0.8	1.3	0.85
Antigen-presenting glycoprotein CD1d1 OS=Mus musculus GN=Cd1d1 PE=1 SV=3	P11609	39 kDa	1	1	0.8	0.8	0.9	0.8	0.8	0.85
40S ribosomal protein S4, X isoform OS=Mus musculus GN=Rps4x PE=2 SV=2	P62702	30 kDa	1	1	1.7	1.6	0.9	0.8	1.65	0.85
Cluster of Ig gamma-2A chain C region secreted form OS=Mus musculus PE=1 SV=1 (P01864)	P01864	37 kDa	1	1	1.6	1.7	0.8	0.9	1.65	0.85
60S ribosomal protein L3 OS=Mus musculus GN=Rpl3 PE=2 SV=3	P27659	46 kDa	1	1	1.4	1.3	0.9	0.8	1.35	0.85
Alpha-aminoadipic semialdehyde dehydrogenase OS=Mus musculus GN=Aldh7a1 PE=1 SV=4	Q9DBF1	59 kDa	1	1	1.1	1.2	0.8	0.9	1.15	0.85
60S ribosomal protein L27a OS=Mus musculus GN=Rpl27a PE=2 SV=5	P14115	17 kDa	1	1	1.1	1.2	0.9	0.8	1.15	0.85
39S ribosomal protein L2, mitochondrial OS=Mus musculus GN=Mrpl2 PE=2 SV=1	Q9D773	33 kDa	1	1	1.1	1.2	0.9	0.8	1.15	0.85
6-phosphofructokinase, liver type OS=Mus musculus GN=Pfkl PE=1 SV=4	P12382	85 kDa	1	1	1	1.1	0.9	0.8	1.05	0.85
Cluster of Myc box-dependent-interacting protein 1 OS=Mus musculus GN=Bin1 PE=1 SV=1 (O08539)	O08539	64 kDa	1	1	1.1	1	0.8	0.9	1.05	0.85
Fructose-1,6-bisphosphatase isozyme 2 OS=Mus musculus GN=Fbp2 PE=2 SV=2	P70695	37 kDa	1	1	1	1.1	0.8	0.9	1.05	0.85
Glycogen [starch] synthase, liver OS=Mus musculus GN=Gys2 PE=1 SV=2	Q8VCB3	81 kDa	1	1	1.1	1	0.9	0.8	1.05	0.85
Asparagine synthetase [glutamine-hydrolyzing] OS=Mus musculus GN=Asns PE=2 SV=3	Q61024	64 kDa	1	1	1	1.1	0.9	0.8	1.05	0.85
Coxsackievirus and adenovirus receptor homolog OS=Mus musculus GN=Cxadr PE=1 SV=1	P97792	40 kDa	1	1	1	1.1	0.8	0.9	1.05	0.85
Cysteine sulfinic acid decarboxylase OS=Mus musculus GN=Csad PE=2 SV=1	Q9DBE0	55 kDa	1	1	0.9	1	0.8	0.9	0.95	0.85
Purine nucleoside phosphorylase OS=Mus musculus GN=Pnp PE=1 SV=2	P23492	32 kDa	1	1	1	0.9	0.9	0.8	0.95	0.85
Guanine nucleotide-binding protein subunit beta-2-like 1 OS=Mus musculus GN=Gnb2l1 PE=1 SV=3	P68040	35 kDa	1	1	1	0.9	0.8	0.9	0.95	0.85
Cluster of Dual specificity mitogen-activated protein kinase kinase 1 OS=Mus musculus GN=Map2k1 PE=1 SV=2 (P31938)	P31938	43 kDa	0.9	0.9	1	0.9	0.9	0.8	1.05556	0.944444
COP9 signalosome complex subunit 2 OS=Mus musculus GN=Cops2 PE=1 SV=1	P61202	52 kDa	1	1	1	0.9	0.8	0.9	0.95	0.85
Actin-related protein 10 OS=Mus musculus GN=Actr10 PE=1 SV=2	Q9QZB7	46 kDa	1	1	1	0.9	0.8	0.9	0.95	0.85
Cyclin-dependent kinase 5 OS=Mus musculus GN=Cdk5 PE=1 SV=1	P49615	33 kDa	1	1	0.9	1	0.8	0.9	0.95	0.85
Coatomer subunit delta OS=Mus musculus GN=Arcn1 PE=2 SV=2	Q5XJY5	57 kDa	1	1	0.8	0.9	0.8	0.9	0.85	0.85
Eukaryotic translation initiation factor 5B OS=Mus musculus GN=Eif5b PE=1 SV=2	Q05D44	138 kDa	1	1	0.9	0.8	0.9	0.8	0.85	0.85
Acylamino-acid-releasing enzyme OS=Mus musculus GN=Apeh PE=2 SV=3	Q8R146	82 kDa	1	1	0.9	0.8	0.9	0.8	0.85	0.85
Cluster of Transcription elongation regulator 1 OS=Mus musculus GN=Tcerg1 PE=1 SV=2 (Q8CGF7)	Q8CGF7	124 kDa	1	1	0.8	0.9	0.8	0.9	0.85	0.85
Coronin-7 OS=Mus musculus GN=Coro7 PE=2 SV=2	Q9D2V7	101 kDa	1	1	0.8	0.9	0.9	0.8	0.85	0.85
Large proline-rich protein BAG6 OS=Mus musculus GN=Bag6 PE=1 SV=1	Q9Z1R2	121 kDa	1	1	0.8	0.9	0.8	0.9	0.85	0.85
FAD-linked sulfhydryl oxidase ALR OS=Mus musculus GN=Gfer PE=2 SV=2	P56213	23 kDa	1	1	0.9	0.8	0.9	0.8	0.85	0.85
Vacuolar protein sorting-associated protein VTA1 homolog OS=Mus musculus GN=Vta1 PE=1 SV=1	Q9CR26	34 kDa	1	1	0.9	0.8	0.8	0.9	0.85	0.85
Alanyl-tRNA editing protein Aarsd1 OS=Mus musculus GN=Aarsd1 PE=1 SV=2	Q3THG9	45 kDa	1	1	0.8	0.9	0.8	0.9	0.85	0.85
COP9 signalosome complex subunit 8 OS=Mus musculus GN=Cops8 PE=1 SV=1	Q8VBV7	23 kDa	1	1	0.9	0.8	0.9	0.8	0.85	0.85
Striatin OS=Mus musculus GN=Strn PE=1 SV=2	O55106	86 kDa	1	1	0.9	0.8	0.8	0.9	0.85	0.85
Protein SEC13 homolog OS=Mus musculus GN=Sec13 PE=2 SV=3	Q9D1M0	36 kDa	1	1	0.8	0.9	0.8	0.9	0.85	0.85
WW domain-binding protein 11 OS=Mus musculus GN=Wbp11 PE=1 SV=2	Q923D5	70 kDa	1	1	0.9	0.8	0.9	0.8	0.85	0.85
DNA-directed RNA polymerases I, II, and III subunit RPABC1 OS=Mus musculus GN=Polr2e PE=2 SV=1	Q80UW8	25 kDa	0.9	0.9	0.9	0.8	0.9	0.8	0.944444	0.944444
Cluster of Poly(rC)-binding protein 1 OS=Mus musculus GN=Pcbp1 PE=1 SV=1 (P60335)	P60335	37 kDa	1	1	0.7	0.8	0.8	0.9	0.75	0.85
40S ribosomal protein SA OS=Mus musculus GN=Rpsa PE=1 SV=4	P14206	33 kDa	1	1	0.8	0.7	0.8	0.9	0.75	0.85
Rab GTPase-binding effector protein 1 OS=Mus musculus GN=Rabep1 PE=1 SV=2	O35551	100 kDa	1	1	0.7	0.8	0.9	0.8	0.75	0.85
Cell division cycle and apoptosis regulator protein 1 OS=Mus musculus GN=Ccar1 PE=1 SV=1	Q8CH18	132 kDa	1	1	0.7	0.8	0.8	0.9	0.75	0.85
Cluster of Serine/threonine-protein kinase 24 OS=Mus musculus GN=Stk24 PE=1 SV=1 (Q99KH8)	Q99KH8	48 kDa	1	1	0.7	0.8	0.9	0.8	0.75	0.85
High mobility group protein HMG-I/HMG-Y OS=Mus musculus GN=Hmga1 PE=1 SV=4	P17095	12 kDa	1.1	1.1	0.7	0.8	0.8	0.9	0.681818	0.772727
A-kinase anchor protein 8 OS=Mus musculus GN=Akap8 PE=1 SV=1	Q9DBR0	76 kDa	1	1	0.7	0.8	0.8	0.9	0.75	0.85
Golgi SNAP receptor complex member 1 OS=Mus musculus GN=Gosr1 PE=1 SV=2	O88630	28 kDa	1	1	0.8	0.7	0.8	0.9	0.75	0.85
Fibrillin-1 OS=Mus musculus GN=Fbn1 PE=1 SV=1	Q61554	312 kDa	1	1	0.7	0.6	0.9	0.8	0.65	0.85
Tropomyosin alpha-4 chain OS=Mus musculus GN=Tpm4 PE=2 SV=3	Q6IRU2	28 kDa	1	1	0.6	0.7	0.8	0.9	0.65	0.85
Cytochrome b5 OS=Mus musculus GN=Cyb5a PE=1 SV=2	P56395	15 kDa	1	1	0.7	0.6	0.9	0.8	0.65	0.85
SH3 domain-containing kinase-binding protein 1 OS=Mus musculus GN=Sh3kbp1 PE=1 SV=1	Q8R550	78 kDa	1	1	0.6	0.7	0.8	0.9	0.65	0.85
Cystatin-C OS=Mus musculus GN=Cst3 PE=2 SV=2	P21460	16 kDa	1	1	0.7	0.6	0.9	0.8	0.65	0.85
SPARC OS=Mus musculus GN=Sparc PE=1 SV=1	P07214	34 kDa	1	1	0.6	0.5	0.9	0.8	0.55	0.85
Ran-specific GTPase-activating protein OS=Mus musculus GN=Ranbp1 PE=1 SV=2	P34022	24 kDa	1	1	0.5	0.6	0.8	0.9	0.55	0.85
Golgi resident protein GCP60 OS=Mus musculus GN=Acbd3 PE=1 SV=3	Q8BMP6	60 kDa	1	1	0.7	0.9	0.8	0.9	0.8	0.85
Hepatocyte growth factor-regulated tyrosine kinase substrate OS=Mus musculus GN=Hgs PE=1 SV=2	Q99LI8	86 kDa	1	1	0.7	0.9	0.8	0.9	0.8	0.85
PC4 and SFRS1-interacting protein OS=Mus musculus GN=Psip1 PE=1 SV=1	Q99JF8	60 kDa	1	1	0.9	0.7	0.9	0.8	0.8	0.85
Kinesin light chain 4 OS=Mus musculus GN=Klc4 PE=1 SV=1	Q9DBS5	69 kDa	1	1	0.7	0.9	0.8	0.9	0.8	0.85
cAMP-dependent protein kinase type II-alpha regulatory subunit OS=Mus musculus GN=Prkar2a PE=1 SV=2	P12367	45 kDa	1	1	1.3	1	0.9	0.8	1.15	0.85
Iron-sulfur cluster assembly 1 homolog, mitochondrial OS=Mus musculus GN=Isca1 PE=2 SV=1	Q9D924	14 kDa	1	1	1.3	1	1.8	1.6	1.15	1.7
Nuclear pore complex protein Nup54 OS=Mus musculus GN=Nup54 PE=1 SV=1	Q8BTS4	56 kDa	1	1	0.8	0.6	0.9	0.8	0.7	0.85
14-3-3 protein epsilon OS=Mus musculus GN=Ywhae PE=1 SV=1	P62259	29 kDa	1	1	0.7	0.7	0.8	0.7	0.7	0.75
Galectin-1 OS=Mus musculus GN=Lgals1 PE=1 SV=3	P16045	15 kDa	1	1	0.6	0.6	0.8	0.7	0.6	0.75
Acyl-CoA synthetase family member 2, mitochondrial OS=Mus musculus GN=Acsf2 PE=2 SV=1	Q8VCW8	68 kDa	1	1	0.8	0.8	0.8	0.7	0.8	0.75
Destrin OS=Mus musculus GN=Dstn PE=1 SV=3	Q9R0P5	19 kDa	1	1	0.7	0.7	0.7	0.8	0.7	0.75
Protein S100-A1 OS=Mus musculus GN=S100a1 PE=1 SV=2	P56565	11 kDa	0.9	0.9	0.6	0.6	0.7	0.8	0.666667	0.833333
26S protease regulatory subunit 10B OS=Mus musculus GN=Psmc6 PE=1 SV=1	P62334	44 kDa	1	1	0.8	0.8	0.7	0.8	0.8	0.75
Far upstream element-binding protein 2 OS=Mus musculus GN=Khsrp PE=1 SV=2	Q3U0V1	77 kDa	1	1	0.6	0.6	0.8	0.7	0.6	0.75
6-phosphogluconolactonase OS=Mus musculus GN=Pgls PE=2 SV=1	Q9CQ60	27 kDa	1	1	0.6	0.6	0.8	0.7	0.6	0.75
RNA-binding protein FUS OS=Mus musculus GN=Fus PE=2 SV=1	P56959	53 kDa	1	1	0.7	0.7	0.8	0.7	0.7	0.75
Suppressor of G2 allele of SKP1 homolog OS=Mus musculus GN=Sugt1 PE=2 SV=3	Q9CX34	38 kDa	1	1	0.6	0.6	0.8	0.7	0.6	0.75
Dematin OS=Mus musculus GN=Dmtn PE=1 SV=1	Q9WV69	45 kDa	1	1	0.6	0.6	0.7	0.8	0.6	0.75
Asparagine--tRNA ligase, cytoplasmic OS=Mus musculus GN=Nars PE=1 SV=2	Q8BP47	64 kDa	1	1	1	1	0.8	0.7	1	0.75
Proteasome subunit alpha type-4 OS=Mus musculus GN=Psma4 PE=1 SV=1	Q9R1P0	29 kDa	1	1	0.8	0.8	0.8	0.7	0.8	0.75
Lipoma-preferred partner homolog OS=Mus musculus GN=Lpp PE=1 SV=1	Q8BFW7	66 kDa	1	1	0.6	0.6	0.7	0.8	0.6	0.75
Clathrin light chain A OS=Mus musculus GN=Clta PE=1 SV=2	O08585	26 kDa	1	1	0.5	0.5	0.8	0.7	0.5	0.75
Tubulin polymerization-promoting protein family member 3 OS=Mus musculus GN=Tppp3 PE=1 SV=1	Q9CRB6	19 kDa	1	1	0.8	0.8	0.7	0.8	0.8	0.75
Ubiquitin carboxyl-terminal hydrolase isozyme L1 OS=Mus musculus GN=Uchl1 PE=1 SV=1	Q9R0P9	25 kDa	1	1	0.7	0.7	0.7	0.8	0.7	0.75
NEDD8-conjugating enzyme Ubc12 OS=Mus musculus GN=Ube2m PE=2 SV=1	P61082	21 kDa	1	1	0.7	0.7	0.8	0.7	0.7	0.75
Tryptophan--tRNA ligase, cytoplasmic OS=Mus musculus GN=Wars PE=1 SV=2	P32921	54 kDa	1	1	1	1	0.8	0.7	1	0.75
Ubiquitin carboxyl-terminal hydrolase 47 OS=Mus musculus GN=Usp47 PE=1 SV=2	Q8BY87	157 kDa	1	1	0.7	0.7	0.8	0.7	0.7	0.75
Tubulin-specific chaperone A OS=Mus musculus GN=Tbca PE=2 SV=3	P48428	13 kDa	1	1	0.6	0.6	0.7	0.8	0.6	0.75
RNA-binding protein EWS OS=Mus musculus GN=Ewsr1 PE=1 SV=2	Q61545	68 kDa	1	1	0.7	0.7	0.8	0.7	0.7	0.75
Cluster of Ubiquilin-1 OS=Mus musculus GN=Ubqln1 PE=1 SV=1 (Q8R317)	Q8R317	62 kDa	1	1	0.7	0.7	0.7	0.8	0.7	0.75
60S ribosomal protein L21 OS=Mus musculus GN=Rpl21 PE=2 SV=3	O09167	19 kDa	1	1	0.9	0.9	0.8	0.7	0.9	0.75
Heterogeneous nuclear ribonucleoprotein A/B OS=Mus musculus GN=Hnrnpab PE=1 SV=1	Q99020	31 kDa	1	1	0.6	0.6	0.8	0.7	0.6	0.75
Zinc finger Ran-binding domain-containing protein 2 OS=Mus musculus GN=Zranb2 PE=1 SV=2	Q9R020	37 kDa	1	1	0.6	0.6	0.8	0.7	0.6	0.75
Tripeptidyl-peptidase 1 OS=Mus musculus GN=Tpp1 PE=1 SV=2	O89023	61 kDa	1	1	0.7	0.7	0.7	0.8	0.7	0.75
60S ribosomal protein L24 OS=Mus musculus GN=Rpl24 PE=2 SV=2	Q8BP67	18 kDa	1	1	1.3	1.4	0.8	0.7	1.35	0.75
DnaJ homolog subfamily A member 3, mitochondrial OS=Mus musculus GN=Dnaja3 PE=1 SV=1	Q99M87	52 kDa	1	1	1.2	1.3	1.4	1.6	1.25	1.5
40S ribosomal protein S14 OS=Mus musculus GN=Rps14 PE=2 SV=3	P62264	16 kDa	1	1	1.3	1.2	0.8	0.7	1.25	0.75
40S ribosomal protein S6 OS=Mus musculus GN=Rps6 PE=1 SV=1	P62754	29 kDa	1	1	1.1	1.2	0.8	0.7	1.15	0.75
Mitochondrial import inner membrane translocase subunit Tim23 OS=Mus musculus GN=Timm23 PE=2 SV=1	Q9WTQ8	22 kDa	1.1	1.1	2	2.2	1.4	1.6	1.90909	1.36364
Dipeptidyl peptidase 4 OS=Mus musculus GN=Dpp4 PE=1 SV=3	P28843	87 kDa	1	1	1	0.9	0.8	0.7	0.95	0.75
COP9 signalosome complex subunit 6 OS=Mus musculus GN=Cops6 PE=1 SV=1	O88545	36 kDa	1	1	0.9	1	0.7	0.8	0.95	0.75
Proteasome subunit alpha type-3 OS=Mus musculus GN=Psma3 PE=1 SV=3	O70435	28 kDa	1	1	0.8	0.9	0.7	0.8	0.85	0.75
Cluster of Muscleblind-like protein 1 OS=Mus musculus GN=Mbnl1 PE=1 SV=1 (Q9JKP5)	Q9JKP5	37 kDa	1	1	0.7	0.8	0.8	0.7	0.75	0.75
14-3-3 protein beta/alpha OS=Mus musculus GN=Ywhab PE=1 SV=3	Q9CQV8	28 kDa	1	1	0.7	0.8	0.7	0.8	0.75	0.75
Tripeptidyl-peptidase 2 OS=Mus musculus GN=Tpp2 PE=2 SV=3	Q64514	140 kDa	1	1	0.8	0.7	0.7	0.8	0.75	0.75
Protein phosphatase 1G OS=Mus musculus GN=Ppm1g PE=2 SV=3	Q61074	59 kDa	1	1	0.8	0.7	0.8	0.7	0.75	0.75
High mobility group protein B2 OS=Mus musculus GN=Hmgb2 PE=1 SV=3	P30681	24 kDa	1	1	0.7	0.8	0.8	0.7	0.75	0.75
Ubiquitin-fold modifier-conjugating enzyme 1 OS=Mus musculus GN=Ufc1 PE=2 SV=1	Q9CR09	19 kDa	1	1	0.8	0.7	0.8	0.7	0.75	0.75
Polyadenylate-binding protein 1 OS=Mus musculus GN=Pabpc1 PE=1 SV=2	P29341	71 kDa	1	1	0.6	0.7	0.7	0.8	0.65	0.75
Eukaryotic translation initiation factor 4B OS=Mus musculus GN=Eif4b PE=1 SV=1	Q8BGD9	69 kDa	1	1	0.7	0.6	0.8	0.7	0.65	0.75
Antithrombin-III OS=Mus musculus GN=Serpinc1 PE=1 SV=1	P32261	52 kDa	1	1	0.7	0.6	0.8	0.7	0.65	0.75
LIM and SH3 domain protein 1 OS=Mus musculus GN=Lasp1 PE=1 SV=1	Q61792	30 kDa	1	1	0.6	0.7	0.8	0.7	0.65	0.75
Rho GDP-dissociation inhibitor 2 OS=Mus musculus GN=Arhgdib PE=1 SV=3	Q61599	23 kDa	1	1	0.6	0.7	0.8	0.7	0.65	0.75
Calponin-1 OS=Mus musculus GN=Cnn1 PE=2 SV=1	Q08091	33 kDa	1	1	0.6	0.7	0.7	0.8	0.65	0.75
Protein CDV3 OS=Mus musculus GN=Cdv3 PE=1 SV=2	Q4VAA2	30 kDa	1	1	0.7	0.6	0.8	0.7	0.65	0.75
Heterogeneous nuclear ribonucleoprotein D-like OS=Mus musculus GN=Hnrpdl PE=1 SV=1	Q9Z130	34 kDa	1	1	0.6	0.7	0.7	0.8	0.65	0.75
Lactoylglutathione lyase OS=Mus musculus GN=Glo1 PE=1 SV=3	Q9CPU0	21 kDa	1	1	0.7	0.6	0.7	0.8	0.65	0.75
Small ubiquitin-related modifier 1 OS=Mus musculus GN=Sumo1 PE=1 SV=1	P63166	12 kDa	1	1	0.7	0.6	0.7	0.8	0.65	0.75
Ras GTPase-activating protein-binding protein 2 OS=Mus musculus GN=G3bp2 PE=1 SV=2	P97379	54 kDa	1	1	0.6	0.5	0.7	0.8	0.55	0.75
Peroxisomal coenzyme A diphosphatase NUDT7 OS=Mus musculus GN=Nudt7 PE=1 SV=2	Q99P30	27 kDa	1	1	0.6	0.5	0.8	0.7	0.55	0.75
Optineurin OS=Mus musculus GN=Optn PE=1 SV=1	Q8K3K8	67 kDa	1	1	0.6	0.5	0.7	0.8	0.55	0.75
Cluster of Alpha-synuclein OS=Mus musculus GN=Snca PE=1 SV=2 (O55042)	O55042	14 kDa	1	1	0.5	0.6	0.8	0.7	0.55	0.75
Density-regulated protein OS=Mus musculus GN=Denr PE=2 SV=1	Q9CQJ6	22 kDa	1	1	0.6	0.5	0.8	0.7	0.55	0.75
Ribonuclease UK114 OS=Mus musculus GN=Hrsp12 PE=1 SV=3	P52760	14 kDa	1	1	0.6	0.5	0.8	0.7	0.55	0.75
Calcium-regulated heat stable protein 1 OS=Mus musculus GN=Carhsp1 PE=1 SV=1	Q9CR86	16 kDa	1	1	0.6	0.5	0.8	0.7	0.55	0.75
Methionine aminopeptidase 1D, mitochondrial OS=Mus musculus GN=Metap1d PE=2 SV=1	Q9CPW9	37 kDa	1	1	0.5	0.6	0.7	0.8	0.55	0.75
U6 snRNA-associated Sm-like protein LSm7 OS=Mus musculus GN=Lsm7 PE=3 SV=1	Q9CQQ8	12 kDa	1	1	0.5	0.6	0.8	0.7	0.55	0.75
Protein SCO1 homolog, mitochondrial OS=Mus musculus GN=Sco1 PE=2 SV=1	Q5SUC9	32 kDa	1	1	1.8	1.5	1.6	1.4	1.65	1.5
Protein prune homolog OS=Mus musculus GN=Prune PE=2 SV=1	Q8BIW1	50 kDa	1	1	1.1	0.9	0.8	0.7	1	0.75
Protein phosphatase methylesterase 1 OS=Mus musculus GN=Ppme1 PE=1 SV=5	Q8BVQ5	42 kDa	1	1	0.9	1.1	0.7	0.8	1	0.75
Collagen alpha-1(XXVIII) chain OS=Mus musculus GN=Col28a1 PE=2 SV=1	Q2UY11	119 kDa	1	1	1.3	1.6	0.7	0.8	1.45	0.75
Methyl-CpG-binding protein 2 OS=Mus musculus GN=Mecp2 PE=1 SV=1	Q9Z2D6	52 kDa	1	1	0.8	1	0.8	0.7	0.9	0.75
RNA-binding protein 20 OS=Mus musculus GN=Rbm20 PE=1 SV=3	Q3UQS8	130 kDa	1	1	0.5	0.4	0.7	0.8	0.45	0.75
Proteasome activator complex subunit 3 OS=Mus musculus GN=Psme3 PE=1 SV=1	P61290	30 kDa	1	1	1	0.8	0.8	0.7	0.9	0.75
Pyridoxal kinase OS=Mus musculus GN=Pdxk PE=1 SV=1	Q8K183	35 kDa	1	1	0.9	0.7	0.8	0.7	0.8	0.75
Tumor protein D52 OS=Mus musculus GN=Tpd52 PE=1 SV=2	Q62393	24 kDa	1	1	0.7	0.5	0.7	0.8	0.6	0.75
Dehydrogenase/reductase SDR family member 7B OS=Mus musculus GN=Dhrs7b PE=2 SV=1	Q99J47	35 kDa	1	1	2	2.2	1.3	1.5	2.1	1.4
Elongation factor 1-beta OS=Mus musculus GN=Eef1b PE=1 SV=5	O70251	25 kDa	1	1	0.5	0.5	0.7	0.6	0.5	0.65
Cluster of Catenin alpha-1 OS=Mus musculus GN=Ctnna1 PE=1 SV=1 (P26231)	P26231	100 kDa	1	1	1.5	1.5	1.4	1.2	1.5	1.3
Catechol O-methyltransferase OS=Mus musculus GN=Comt PE=1 SV=2	O88587	29 kDa	1	1	0.7	0.7	0.7	0.6	0.7	0.65
Glutathione S-transferase P 1 OS=Mus musculus GN=Gstp1 PE=1 SV=2	P19157	24 kDa	1	1	0.7	0.7	0.6	0.7	0.7	0.65
Platelet endothelial cell adhesion molecule OS=Mus musculus GN=Pecam1 PE=1 SV=1	Q08481	81 kDa	1	1	1.4	1.4	1.4	1.2	1.4	1.3
Tectonin beta-propeller repeat-containing protein 1 OS=Mus musculus GN=Tecpr1 PE=2 SV=1	Q80VP0	130 kDa	1	1	1.6	1.6	1.4	1.2	1.6	1.3
WW domain-binding protein 2 OS=Mus musculus GN=Wbp2 PE=1 SV=1	P97765	28 kDa	1	1	0.5	0.5	0.7	0.6	0.5	0.65
Epoxide hydrolase 1 OS=Mus musculus GN=Ephx1 PE=1 SV=2	Q9D379	53 kDa	1	1	1.7	1.8	1.2	1.4	1.75	1.3
LYR motif-containing protein 4 OS=Mus musculus GN=Lyrm4 PE=2 SV=1	Q8K215	11 kDa	1	1	1.3	1.4	1.2	1.4	1.35	1.3
Influenza virus NS1A-binding protein homolog OS=Mus musculus GN=Ivns1abp PE=1 SV=2	Q920Q8	72 kDa	1	1	1.1	1	0.7	0.6	1.05	0.65
60S ribosomal protein L29 OS=Mus musculus GN=Rpl29 PE=2 SV=2	P47915	18 kDa	1	1	1	0.9	0.6	0.7	0.95	0.65
Cysteine--tRNA ligase, cytoplasmic OS=Mus musculus GN=Cars PE=1 SV=2	Q9ER72	95 kDa	1	1	0.8	0.9	0.7	0.6	0.85	0.65
Serine/arginine-rich splicing factor 4 OS=Mus musculus GN=Srsf4 PE=2 SV=1	Q8VE97	56 kDa	1	1	0.7	0.6	0.6	0.7	0.65	0.65
Cytoskeleton-associated protein 4 OS=Mus musculus GN=Ckap4 PE=2 SV=2	Q8BMK4	64 kDa	1	1	1.4	1.2	1.4	1.2	1.3	1.3
Protein archease OS=Mus musculus GN=Zbtb8os PE=2 SV=2	Q505B7	20 kDa	1	1	0.6	0.7	0.6	0.7	0.65	0.65
Neudesin OS=Mus musculus GN=Nenf PE=1 SV=1	Q9CQ45	19 kDa	1	1	0.6	0.5	0.6	0.7	0.55	0.65
Ras-related protein Rab-21 OS=Mus musculus GN=Rab21 PE=1 SV=4	P35282	24 kDa	1	1	1.6	1.3	1.4	1.2	1.45	1.3
Phenylalanine--tRNA ligase alpha subunit OS=Mus musculus GN=Farsa PE=2 SV=1	Q8C0C7	58 kDa	1	1	1	0.8	0.6	0.7	0.9	0.65
SPARC-related modular calcium-binding protein 1 OS=Mus musculus GN=Smoc1 PE=2 SV=2	Q8BLY1	51 kDa	1	1	0.8	0.6	0.7	0.6	0.7	0.65
Sperm-associated antigen 7 OS=Mus musculus GN=Spag7 PE=1 SV=1	Q7TNE3	26 kDa	0.9	0.9	0.5	0.7	0.6	0.7	0.666667	0.722222
1-acylglycerol-3-phosphate O-acyltransferase ABHD5 OS=Mus musculus GN=Abhd5 PE=1 SV=1	Q9DBL9	39 kDa	1.1	1.1	1.6	1.7	1.1	1.3	1.5	1.09091
Bifunctional coenzyme A synthase OS=Mus musculus GN=Coasy PE=1 SV=2	Q9DBL7	62 kDa	1	1	1.2	1.3	1.3	1.1	1.25	1.2
Nesprin-2 OS=Mus musculus GN=Syne2 PE=1 SV=2	Q6ZWQ0	783 kDa	1	1	1.2	1.1	1.1	1.3	1.15	1.2
Succinate-semialdehyde dehydrogenase, mitochondrial OS=Mus musculus GN=Aldh5a1 PE=1 SV=1	Q8BWF0	56 kDa	1	1	1.2	1.1	1.3	1.1	1.15	1.2
Cluster of Calcium/calmodulin-dependent protein kinase type II subunit delta OS=Mus musculus GN=Camk2d PE=1 SV=1 (Q6PHZ2)	Q6PHZ2	56 kDa	1	1	1.1	1	1.3	1.1	1.05	1.2
ADP-ribosylation factor 6 OS=Mus musculus GN=Arf6 PE=1 SV=2	P62331	20 kDa	1.1	1.1	1.8	1.6	1.3	1.1	1.54545	1.09091
Probable leucine--tRNA ligase, mitochondrial OS=Mus musculus GN=Lars2 PE=2 SV=1	Q8VDC0	101 kDa	1	1	1.4	1.6	1.1	1.3	1.5	1.2
Histone-lysine N-methyltransferase Smyd1 OS=Mus musculus GN=Smyd1 PE=1 SV=3	P97443	56 kDa	1	1	2	1.7	1.1	1.3	1.85	1.2
Cation-dependent mannose-6-phosphate receptor OS=Mus musculus GN=M6pr PE=1 SV=1	P24668	31 kDa	1	1	1	1.2	1.1	1.3	1.1	1.2
Coatomer subunit beta OS=Mus musculus GN=Copb1 PE=1 SV=1	Q9JIF7	107 kDa	1	1	1	1	1.2	1	1	1.1
Ferritin heavy chain OS=Mus musculus GN=Fth1 PE=1 SV=2	P09528	21 kDa	1	1	0.4	0.4	0.6	0.5	0.4	0.55
Cluster of U2 small nuclear ribonucleoprotein B'' OS=Mus musculus GN=Snrpb2 PE=2 SV=1 (Q9CQI7)	Q9CQI7	25 kDa	1	1	1.4	1.4	1	1.2	1.4	1.1
NADH dehydrogenase [ubiquinone] complex I, assembly factor 7 OS=Mus musculus GN=Ndufaf7 PE=2 SV=4	Q9CWG8	48 kDa	1	1	1	1	1	1.2	1	1.1
Alpha-N-acetylgalactosaminidase OS=Mus musculus GN=Naga PE=2 SV=2	Q9QWR8	47 kDa	1	1	1	1	1.2	1	1	1.1
NAD-dependent protein deacetylase sirtuin-2 OS=Mus musculus GN=Sirt2 PE=1 SV=2	Q8VDQ8	43 kDa	1	1	1	1	1	1.2	1	1.1
28S ribosomal protein S10, mitochondrial OS=Mus musculus GN=Mrps10 PE=2 SV=1	Q80ZK0	19 kDa	1	1	1.1	1.1	1.2	1	1.1	1.1
Glycolipid transfer protein OS=Mus musculus GN=Gltp PE=2 SV=3	Q9JL62	24 kDa	1	1	1.3	1.3	1	1.2	1.3	1.1
V-type proton ATPase subunit H OS=Mus musculus GN=Atp6v1h PE=1 SV=1	Q8BVE3	56 kDa	1	1	1.2	1.3	1	1.2	1.25	1.1
Syntaxin-4 OS=Mus musculus GN=Stx4 PE=1 SV=1	P70452	34 kDa	1	1	1.3	1.2	1.2	1	1.25	1.1
Cluster of Tubulin alpha-1B chain OS=Mus musculus GN=Tuba1b PE=1 SV=2 (P05213)	P05213	50 kDa	1	1	1	1.1	1	1.2	1.05	1.1
Fucose mutarotase OS=Mus musculus GN=Fuom PE=1 SV=1	Q8R2K1	17 kDa	1	1	1	0.9	1.2	1	0.95	1.1
Proteasome subunit beta type-10 OS=Mus musculus GN=Psmb10 PE=1 SV=1	O35955	29 kDa	1	1	0.8	0.9	1.2	1	0.85	1.1
Exocyst complex component 7 OS=Mus musculus GN=Exoc7 PE=1 SV=2	O35250	80 kDa	1	1	1.3	1.1	1	1.2	1.2	1.1
Rab3 GTPase-activating protein catalytic subunit OS=Mus musculus GN=Rab3gap1 PE=2 SV=4	Q80UJ7	110 kDa	1	1	0.9	1.1	1	1.2	1	1.1
Protein FAM114A2 OS=Mus musculus GN=Fam114a2 PE=1 SV=2	Q8VE88	54 kDa	1	1	1	0.8	1.2	1	0.9	1.1
Ceramide synthase 2 OS=Mus musculus GN=Cers2 PE=1 SV=1	Q924Z4	45 kDa	1	1	2.9	3.3	1.4	1.7	3.1	1.55
Protein transport protein Sec61 subunit beta OS=Mus musculus GN=Sec61b PE=1 SV=3	Q9CQS8	10 kDa	1	1	2	1.9	1.1	0.9	1.95	1
Glutamyl-tRNA(Gln) amidotransferase subunit A, mitochondrial OS=Mus musculus GN=Qrsl1 PE=2 SV=1	Q9CZN8	57 kDa	1	1	1.2	1.1	1.1	0.9	1.15	1
DnaJ homolog subfamily B member 11 OS=Mus musculus GN=Dnajb11 PE=1 SV=1	Q99KV1	41 kDa	1	1	1.1	1.2	1.1	0.9	1.15	1
[Pyruvate dehydrogenase [acetyl-transferring]]-phosphatase 1, mitochondrial OS=Mus musculus GN=Pdp1 PE=2 SV=1	Q3UV70	61 kDa	1	1	1.2	1.1	0.9	1.1	1.15	1
Palladin OS=Mus musculus GN=Palld PE=1 SV=2	Q9ET54	152 kDa	1	1	0.9	0.8	1.1	0.9	0.85	1
Cluster of Pantothenate kinase 1 OS=Mus musculus GN=Pank1 PE=1 SV=1 (Q8K4K6)	Q8K4K6	60 kDa	1	1	1	1.3	0.9	1.1	1.15	1
Tyrosine-protein phosphatase non-receptor type 4 OS=Mus musculus GN=Ptpn4 PE=1 SV=1	Q9WU22	106 kDa	1	1	1.2	0.9	1.1	0.9	1.05	1
Smoothelin-like protein 1 OS=Mus musculus GN=Smtnl1 PE=1 SV=1	Q99LM3	50 kDa	1	1	1.1	1.5	1.1	0.9	1.3	1
Lysosome membrane protein 2 OS=Mus musculus GN=Scarb2 PE=1 SV=3	O35114	54 kDa	1	1	1.4	1.5	1.3	1.6	1.45	1.45
Paraplegin OS=Mus musculus GN=Spg7 PE=1 SV=1	Q3ULF4	86 kDa	1	1	1.5	1.7	1.3	1.6	1.6	1.45
39S ribosomal protein L44, mitochondrial OS=Mus musculus GN=Mrpl44 PE=1 SV=3	Q9CY73	38 kDa	1	1	1.4	1.2	1.3	1.6	1.3	1.45
Solute carrier family 25 member 46 OS=Mus musculus GN=Slc25a46 PE=1 SV=1	Q9CQS4	46 kDa	1	1	2.6	2	2.1	1.7	2.3	1.9
4F2 cell-surface antigen heavy chain OS=Mus musculus GN=Slc3a2 PE=1 SV=1	P10852	58 kDa	1	1	1.3	1.4	1.2	1.5	1.35	1.35
Protein PRRC2C OS=Mus musculus GN=Prrc2c PE=1 SV=3	Q3TLH4	311 kDa	1	1	0.7	0.7	0.8	1	0.7	0.9
Acetoacetyl-CoA synthetase OS=Mus musculus GN=Aacs PE=1 SV=1	Q9D2R0	75 kDa	1	1	0.5	0.5	0.5	0.4	0.5	0.45
Protein Niban OS=Mus musculus GN=Fam129a PE=1 SV=2	Q3UW53	103 kDa	1	1	1	1	1	0.8	1	0.9
Farnesyl pyrophosphate synthase OS=Mus musculus GN=Fdps PE=2 SV=1	Q920E5	41 kDa	1	1	0.5	0.5	0.4	0.5	0.5	0.45
Trans-L-3-hydroxyproline dehydratase OS=Mus musculus GN=L3hypdh PE=1 SV=1	Q9CXA2	38 kDa	1	1	0.9	0.9	0.8	1	0.9	0.9
60S ribosomal protein L26 OS=Mus musculus GN=Rpl26 PE=2 SV=1	P61255	17 kDa	1	1	1.3	1.3	0.8	1	1.3	0.9
Cluster of YTH domain family protein 3 OS=Mus musculus GN=Ythdf3 PE=1 SV=2 (Q8BYK6)	Q8BYK6	64 kDa	1	1	0.9	0.9	0.8	1	0.9	0.9
Tyrosine-protein phosphatase non-receptor type 1 OS=Mus musculus GN=Ptpn1 PE=1 SV=2	P35821	50 kDa	1	1	1	1	1	0.8	1	0.9
Phosphatidylinositol-glycan-specific phospholipase D OS=Mus musculus GN=Gpld1 PE=1 SV=1	O70362	93 kDa	1	1	0.9	0.9	1	0.8	0.9	0.9
Cluster of Ras-related protein Rab-6B OS=Mus musculus GN=Rab6b PE=1 SV=1 (P61294)	P61294	23 kDa	1	1	1	1	0.8	1	1	0.9
Filamin-binding LIM protein 1 OS=Mus musculus GN=Fblim1 PE=1 SV=2	Q71FD7	41 kDa	1	1	0.8	0.8	0.8	1	0.8	0.9
Protein mago nashi homolog OS=Mus musculus GN=Magoh PE=2 SV=1	P61327	17 kDa	1	1	0.9	0.9	1	0.8	0.9	0.9
Complement component C1q receptor OS=Mus musculus GN=Cd93 PE=1 SV=1	O89103	69 kDa	1	1	0.7	0.7	0.8	1	0.7	0.9
Coronin-1A OS=Mus musculus GN=Coro1a PE=1 SV=5	O89053	51 kDa	1	1	1.2	1.1	1	0.8	1.15	0.9
E3 ubiquitin-protein ligase ARIH1 OS=Mus musculus GN=Arih1 PE=2 SV=3	Q9Z1K5	64 kDa	1	1	0.9	1	1	0.8	0.95	0.9
COMM domain-containing protein 9 OS=Mus musculus GN=Commd9 PE=2 SV=3	Q8K2Q0	22 kDa	1	1	1	0.9	0.8	1	0.95	0.9
Acyl carrier protein, mitochondrial OS=Mus musculus GN=Ndufab1 PE=1 SV=1	Q9CR21	17 kDa	1	1	0.8	0.9	0.8	1	0.85	0.9
UDP-N-acetylglucosamine--peptide N-acetylglucosaminyltransferase 110 kDa subunit OS=Mus musculus GN=Ogt PE=1 SV=2	Q8CGY8	117 kDa	1	1	0.9	0.8	1	0.8	0.85	0.9
GMP reductase 2 OS=Mus musculus GN=Gmpr2 PE=2 SV=2	Q99L27	38 kDa	1	1	0.8	0.9	0.8	1	0.85	0.9
Beta-galactosidase OS=Mus musculus GN=Glb1 PE=2 SV=1	P23780	73 kDa	1	1	0.8	0.9	1	0.8	0.85	0.9
Coiled-coil domain-containing protein 22 OS=Mus musculus GN=Ccdc22 PE=1 SV=1	Q9JIG7	71 kDa	1	1	0.9	0.8	1	0.8	0.85	0.9
Integrin alpha-V OS=Mus musculus GN=Itgav PE=1 SV=2	P43406	115 kDa	1	1	0.9	0.8	1	0.8	0.85	0.9
Peroxiredoxin-4 OS=Mus musculus GN=Prdx4 PE=1 SV=1	O08807	31 kDa	1	1	0.8	0.9	0.8	1	0.85	0.9
Interferon-inducible double stranded RNA-dependent protein kinase activator A OS=Mus musculus GN=Prkra PE=1 SV=1	Q9WTX2	34 kDa	1	1	0.9	0.8	1	0.8	0.85	0.9
Vacuolar protein sorting-associated protein 29 OS=Mus musculus GN=Vps29 PE=1 SV=1	Q9QZ88	20 kDa	1	1	0.7	0.8	0.8	1	0.75	0.9
60S ribosomal protein L34 OS=Mus musculus GN=Rpl34 PE=3 SV=2	Q9D1R9	13 kDa	1	1	1.4	1.7	0.8	1	1.55	0.9
BRCA1-A complex subunit BRE OS=Mus musculus GN=Bre PE=1 SV=2	Q8K3W0	44 kDa	1	1	1.1	0.9	1	0.8	1	0.9
ADP-ribosylation factor GTPase-activating protein 1 OS=Mus musculus GN=Arfgap1 PE=1 SV=2	Q9EPJ9	45 kDa	1	1	1.1	0.9	1	0.8	1	0.9
CapZ-interacting protein OS=Mus musculus GN=Rcsd1 PE=2 SV=1	Q3UZA1	44 kDa	1	1	0.8	1	0.8	1	0.9	0.9
Lys-63-specific deubiquitinase BRCC36 OS=Mus musculus GN=Brcc3 PE=2 SV=1	P46737	33 kDa	1	1	1.1	0.8	0.8	1	0.95	0.9
Drebrin-like protein OS=Mus musculus GN=Dbnl PE=1 SV=2	Q62418	49 kDa	0.9	0.9	0.6	0.6	0.9	0.7	0.666667	0.888889
Protein arginine N-methyltransferase 5 OS=Mus musculus GN=Prmt5 PE=1 SV=3	Q8CIG8	73 kDa	1	1	0.9	0.9	0.9	0.7	0.9	0.8
Carboxymethylenebutenolidase homolog OS=Mus musculus GN=Cmbl PE=2 SV=1	Q8R1G2	28 kDa	1	1	0.8	0.8	0.7	0.9	0.8	0.8
WD40 repeat-containing protein SMU1 OS=Mus musculus GN=Smu1 PE=2 SV=2	Q3UKJ7	58 kDa	0.9	1	0.9	0.9	0.9	0.7	0.947368	0.842105
Cysteine and glycine-rich protein 3 OS=Mus musculus GN=Csrp3 PE=1 SV=1	P50462	21 kDa	1	1	1.2	1.1	0.9	0.7	1.15	0.8
Double-stranded RNA-binding protein Staufen homolog 1 OS=Mus musculus GN=Stau1 PE=2 SV=1	Q9Z108	54 kDa	1	1	1	0.9	0.9	0.7	0.95	0.8
Serine/arginine-rich splicing factor 10 OS=Mus musculus GN=Srsf10 PE=1 SV=2	Q9R0U0	31 kDa	1.1	1.1	0.9	1	0.7	0.9	0.863636	0.727273
Alpha-taxilin OS=Mus musculus GN=Txlna PE=2 SV=1	Q6PAM1	62 kDa	1	1	0.6	0.7	0.7	0.9	0.65	0.8
Synaptosomal-associated protein 29 OS=Mus musculus GN=Snap29 PE=1 SV=1	Q9ERB0	30 kDa	1	1	0.6	0.7	0.9	0.7	0.65	0.8
Protein LSM12 homolog OS=Mus musculus GN=Lsm12 PE=1 SV=1	Q9D0R8	22 kDa	1	1	0.6	0.5	0.7	0.9	0.55	0.8
Aspartoacylase-2 OS=Mus musculus GN=Acy3 PE=1 SV=1	Q91XE4	35 kDa	1	1	1	0.8	0.9	0.7	0.9	0.8
TIP41-like protein OS=Mus musculus GN=Tiprl PE=2 SV=1	Q8BH58	31 kDa	1	1	1	0.8	0.7	0.9	0.9	0.8
2',5'-phosphodiesterase 12 OS=Mus musculus GN=Pde12 PE=2 SV=2	Q3TIU4	68 kDa	1	1	0.9	1.2	0.7	0.9	1.05	0.8
Fibulin-1 OS=Mus musculus GN=Fbln1 PE=1 SV=2	Q08879	78 kDa	1	1	0.8	0.6	0.7	0.9	0.7	0.8
Tether containing UBX domain for GLUT4 OS=Mus musculus GN=Aspscr1 PE=1 SV=1	Q8VBT9	60 kDa	1	1	0.8	0.6	0.9	0.7	0.7	0.8
Ryanodine receptor 1 OS=Mus musculus GN=Ryr1 PE=1 SV=1	E9PZQ0	565 kDa	1	1	2.3	2.3	1	1.3	2.3	1.15
Brefeldin A-inhibited guanine nucleotide-exchange protein 2 OS=Mus musculus GN=Arfgef2 PE=1 SV=1	A2A5R2	202 kDa	1	1	1.2	1.1	1.3	1	1.15	1.15
EH domain-binding protein 1-like protein 1 OS=Mus musculus GN=Ehbp1l1 PE=2 SV=1	Q99MS7	185 kDa	1	1	1.1	1.2	1.2	0.9	1.15	1.05
Rho-associated protein kinase 1 OS=Mus musculus GN=Rock1 PE=1 SV=1	P70335	158 kDa	1	1	0.9	1	1.2	0.9	0.95	1.05
Protein kinase C and casein kinase II substrate protein 3 OS=Mus musculus GN=Pacsin3 PE=1 SV=1	Q99JB8	49 kDa	1	1	1.8	1.6	0.9	1.2	1.7	1.05
Protein diaphanous homolog 1 OS=Mus musculus GN=Diaph1 PE=1 SV=1	O08808	139 kDa	1	1	1.2	1.4	0.9	1.2	1.3	1.05
Trinucleotide repeat-containing gene 6B protein OS=Mus musculus GN=Tnrc6b PE=2 SV=2	Q8BKI2	192 kDa	1	1	0.9	0.7	1.2	0.9	0.8	1.05
Cluster of Selenium-binding protein 1 OS=Mus musculus GN=Selenbp1 PE=1 SV=2 (P17563)	P17563	53 kDa	1	1	1.4	1	1.2	0.9	1.2	1.05
Carboxypeptidase B2 OS=Mus musculus GN=Cpb2 PE=1 SV=1	Q9JHH6	49 kDa	1	1	2.2	2	2	1.5	2.1	1.75
ATP-citrate synthase OS=Mus musculus GN=Acly PE=1 SV=1	Q91V92	120 kDa	0.9	1	0.5	0.5	0.4	0.3	0.526316	0.368421
Oligoribonuclease, mitochondrial OS=Mus musculus GN=Rexo2 PE=1 SV=2	Q9D8S4	27 kDa	1	1	0.6	0.6	0.6	0.8	0.6	0.7
Transcriptional repressor p66 alpha OS=Mus musculus GN=Gatad2a PE=1 SV=2	Q8CHY6	67 kDa	1	1	0.8	0.8	0.8	0.6	0.8	0.7
Methylthioribulose-1-phosphate dehydratase OS=Mus musculus GN=Apip PE=1 SV=1	Q9WVQ5	27 kDa	1	1	0.8	0.7	0.8	0.6	0.75	0.7
Muscle-related coiled-coil protein OS=Mus musculus GN=Murc PE=2 SV=1	A2AMM0	41 kDa	1	1	0.8	1	0.6	0.8	0.9	0.7
Dimethylaniline monooxygenase [N-oxide-forming] 2 OS=Mus musculus GN=Fmo2 PE=1 SV=3	Q8K2I3	61 kDa	1	1	2.4	1.9	1.6	1.2	2.15	1.4
Protein phosphatase 1 regulatory subunit 3A OS=Mus musculus GN=Ppp1r3a PE=1 SV=2	Q99MR9	121 kDa	1	1	1.2	1.4	1.1	1.5	1.3	1.3
26S proteasome non-ATPase regulatory subunit 8 OS=Mus musculus GN=Psmd8 PE=1 SV=2	Q9CX56	40 kDa	1	1	1	1	0.8	1.1	1	0.95
Rho guanine nucleotide exchange factor 1 OS=Mus musculus GN=Arhgef1 PE=1 SV=2	Q61210	103 kDa	1	1	1	1	0.8	1.1	1	0.95
E3 UFM1-protein ligase 1 OS=Mus musculus GN=Ufl1 PE=1 SV=2	Q8CCJ3	90 kDa	1	1	1.2	1.1	0.8	1.1	1.15	0.95
Signal recognition particle receptor subunit beta OS=Mus musculus GN=Srprb PE=1 SV=1	P47758	30 kDa	1	1	1	1.1	0.8	1.1	1.05	0.95
Vacuolar-sorting protein SNF8 OS=Mus musculus GN=Snf8 PE=2 SV=1	Q9CZ28	29 kDa	1	1	1	0.9	1.1	0.8	0.95	0.95
Heterogeneous nuclear ribonucleoprotein L-like OS=Mus musculus GN=Hnrnpll PE=1 SV=3	Q921F4	64 kDa	1	1	0.9	1	1.1	0.8	0.95	0.95
OTU domain-containing protein 6B OS=Mus musculus GN=Otud6b PE=2 SV=1	Q8K2H2	34 kDa	1	1	0.9	0.8	1.1	0.8	0.85	0.95
Beta-taxilin OS=Mus musculus GN=Txlnb PE=2 SV=2	Q8VBT1	77 kDa	1	1	0.9	0.8	0.8	1.1	0.85	0.95
Sorting nexin-12 OS=Mus musculus GN=Snx12 PE=2 SV=1	O70493	19 kDa	1	1	0.7	0.8	0.8	1.1	0.75	0.95
Trafficking protein particle complex subunit 2-like protein OS=Mus musculus GN=Trappc2l PE=2 SV=1	Q9JME7	16 kDa	1	1	0.9	0.9	1.4	1	0.9	1.2
Chitinase-3-like protein 3 OS=Mus musculus GN=Chi3l3 PE=1 SV=2	O35744	44 kDa	1	1	1.4	1.1	1.4	1	1.25	1.2
Mitochondrial brown fat uncoupling protein 1 OS=Mus musculus GN=Ucp1 PE=2 SV=2	P12242	33 kDa	1	1	3.8	4	2.9	2.9	3.9	2.9
Phosphate carrier protein, mitochondrial OS=Mus musculus GN=Slc25a3 PE=1 SV=1	Q8VEM8	40 kDa	1	1	3.4	3.7	2.4	2.5	3.55	2.45
Mitochondrial carnitine/acylcarnitine carrier protein OS=Mus musculus GN=Slc25a20 PE=1 SV=1	Q9Z2Z6	33 kDa	1	1	3.2	2.9	2.5	2.4	3.05	2.45
Mitochondrial carrier homolog 2 OS=Mus musculus GN=Mtch2 PE=1 SV=1	Q791V5	33 kDa	1	1	2.8	2.7	2.2	2.1	2.75	2.15
DnaJ homolog subfamily C member 11 OS=Mus musculus GN=Dnajc11 PE=2 SV=2	Q5U458	63 kDa	1.1	1.1	2.6	2.5	1.9	1.8	2.31818	1.68182
Cytochrome c oxidase subunit 6C OS=Mus musculus GN=Cox6c PE=1 SV=3	Q9CPQ1	8 kDa	1	1	3	2.9	1.8	1.8	2.95	1.8
Transmembrane protein 160 OS=Mus musculus GN=Tmem160 PE=2 SV=1	Q9D938	20 kDa	1	1	2.1	2.2	1.9	1.9	2.15	1.9
Acyl-CoA dehydrogenase family member 9, mitochondrial OS=Mus musculus GN=Acad9 PE=2 SV=2	Q8JZN5	69 kDa	1	1	2	2.1	2	2	2.05	2
NADH dehydrogenase [ubiquinone] 1 alpha subcomplex subunit 4 OS=Mus musculus GN=Ndufa4 PE=1 SV=2	Q62425	9 kDa	1.1	1.1	2.1	2.2	1.8	1.9	1.95455	1.68182
LETM1 domain-containing protein 1 OS=Mus musculus GN=Letmd1 PE=2 SV=1	Q924L1	42 kDa	1	1	2.7	2.4	1.9	1.7	2.55	1.8
Sarcoplasmic/endoplasmic reticulum calcium ATPase 2 OS=Mus musculus GN=Atp2a2 PE=1 SV=2	O55143	115 kDa	1	1	2.9	3	1.7	1.7	2.95	1.7
NADH dehydrogenase [ubiquinone] 1 alpha subcomplex subunit 13 OS=Mus musculus GN=Ndufa13 PE=1 SV=3	Q9ERS2	17 kDa	1	1	2.4	2.2	1.6	1.6	2.3	1.6
NADH dehydrogenase [ubiquinone] 1 alpha subcomplex subunit 12 OS=Mus musculus GN=Ndufa12 PE=1 SV=2	Q7TMF3	17 kDa	1	1	2.1	2.3	1.8	1.8	2.2	1.8
ATP synthase subunit O, mitochondrial OS=Mus musculus GN=Atp5o PE=1 SV=1	Q9DB20	23 kDa	1	1	1.8	1.8	1.7	1.6	1.8	1.65
Troponin C, slow skeletal and cardiac muscles OS=Mus musculus GN=Tnnc1 PE=2 SV=1	P19123	18 kDa	1	1	1.5	1.8	1.4	1.5	1.65	1.45
Trifunctional enzyme subunit beta, mitochondrial OS=Mus musculus GN=Hadhb PE=1 SV=1	Q99JY0	51 kDa	1	1	2.3	2.2	1.6	1.6	2.25	1.6
Amine oxidase [flavin-containing] B OS=Mus musculus GN=Maob PE=1 SV=4	Q8BW75	59 kDa	1	1	2.1	2.1	1.6	1.7	2.1	1.65
Myosin light chain 3 OS=Mus musculus GN=Myl3 PE=1 SV=4	P09542	22 kDa	1	1	1.8	1.6	1.5	1.4	1.7	1.45
Very long-chain acyl-CoA synthetase OS=Mus musculus GN=Slc27a2 PE=1 SV=2	O35488	70 kDa	1	1	2.2	2.2	1.4	1.3	2.2	1.35
GTP:AMP phosphotransferase AK4, mitochondrial OS=Mus musculus GN=Ak4 PE=2 SV=1	Q9WUR9	25 kDa	1	1	1.3	1.4	1.3	1.2	1.35	1.25
Nodal modulator 1 OS=Mus musculus GN=Nomo1 PE=1 SV=1	Q6GQT9	133 kDa	1	1	1.3	1.3	1.7	1.4	1.3	1.55
Titin OS=Mus musculus GN=Ttn PE=1 SV=1	A2ASS6	3906 kDa	1.1	1.1	4.6	4.6	1.5	1.5	4.18182	1.36364
Hexokinase-1 OS=Mus musculus GN=Hk1 PE=1 SV=3	P17710	108 kDa	1	1	1.5	1.5	1.2	1.2	1.5	1.2
Dehydrogenase/reductase SDR family member 1 OS=Mus musculus GN=Dhrs1 PE=2 SV=1	Q99L04	34 kDa	1	1	1.8	1.8	1.4	1.4	1.8	1.4
Cytochrome c1, heme protein, mitochondrial OS=Mus musculus GN=Cyc1 PE=1 SV=1	Q9D0M3	35 kDa	0.9	0.9	2.3	2.2	1.7	1.7	2.5	1.88889
Myozenin-2 OS=Mus musculus GN=Myoz2 PE=1 SV=1	Q9JJW5	30 kDa	1	1	1.6	1.7	1.3	1.3	1.65	1.3
3-hydroxyacyl-CoA dehydrogenase type-2 OS=Mus musculus GN=Hsd17b10 PE=1 SV=4	O08756	27 kDa	1	1	1.7	1.9	1.9	2	1.8	1.95
Hydroxysteroid dehydrogenase-like protein 2 OS=Mus musculus GN=Hsdl2 PE=2 SV=1	Q2TPA8	54 kDa	1	1	1.5	1.6	1.6	1.7	1.55	1.65
Inter alpha-trypsin inhibitor, heavy chain 4 OS=Mus musculus GN=Itih4 PE=1 SV=2	A6X935	105 kDa	1	1	2.7	2.5	1.7	1.6	2.6	1.65
Cytochrome c oxidase assembly protein 3 homolog, mitochondrial OS=Mus musculus GN=Coa3 PE=2 SV=1	Q9D2R6	12 kDa	1	1	1.5	1.5	1.6	1.5	1.5	1.55
NADH dehydrogenase [ubiquinone] 1 subunit C2 OS=Mus musculus GN=Ndufc2 PE=1 SV=1	Q9CQ54	14 kDa	1	1	1.8	1.7	1.6	1.5	1.75	1.55
Sodium/potassium-transporting ATPase subunit beta-1 OS=Mus musculus GN=Atp1b1 PE=1 SV=1	P14094	35 kDa	1	1	2.4	2	1.6	1.5	2.2	1.55
1-acyl-sn-glycerol-3-phosphate acyltransferase gamma OS=Mus musculus GN=Agpat3 PE=1 SV=2	Q9D517	43 kDa	1	1	2.6	2.5	1.5	1.4	2.55	1.45
Sphingosine-1-phosphate lyase 1 OS=Mus musculus GN=Sgpl1 PE=2 SV=1	Q8R0X7	64 kDa	1	1	2.6	2	1.5	1.4	2.3	1.45
Redox-regulatory protein FAM213A OS=Mus musculus GN=Fam213a PE=1 SV=2	Q9CYH2	24 kDa	1	1	1.7	1.7	1.4	1.3	1.7	1.35
Myoglobin OS=Mus musculus GN=Mb PE=1 SV=3	P04247	17 kDa	1	1	2.2	2.2	1.4	1.3	2.2	1.35
Ras-related protein Rab-5C OS=Mus musculus GN=Rab5c PE=1 SV=2	P35278	23 kDa	1	1	2	2	1.6	1.4	2	1.5
CDGSH iron-sulfur domain-containing protein 3, mitochondrial OS=Mus musculus GN=Cisd3 PE=2 SV=1	B1AR13	16 kDa	1.1	1.1	1.5	1.6	1.6	1.9	1.40909	1.59091
Alpha-1-acid glycoprotein 1 OS=Mus musculus GN=Orm1 PE=1 SV=1	Q60590	24 kDa	1	1	1.4	1.5	1.9	1.6	1.45	1.75
Mitochondrial import inner membrane translocase subunit Tim17-A OS=Mus musculus GN=Timm17a PE=2 SV=1	Q9Z0V8	18 kDa	1	1	1.8	1.3	1.2	1.6	1.55	1.4
Isocitrate dehydrogenase [NADP], mitochondrial OS=Mus musculus GN=Idh2 PE=1 SV=3	P54071	51 kDa	1.1	1.1	2	2	1.7	1.7	1.81818	1.54545
Hydroxyacyl-coenzyme A dehydrogenase, mitochondrial OS=Mus musculus GN=Hadh PE=1 SV=2	Q61425	34 kDa	1	1	1.7	1.7	1.5	1.5	1.7	1.5
ATP synthase subunit b, mitochondrial OS=Mus musculus GN=Atp5f1 PE=1 SV=1	Q9CQQ7	29 kDa	1	1	1.7	1.7	1.4	1.4	1.7	1.4
Dimethylaniline monooxygenase [N-oxide-forming] 1 OS=Mus musculus GN=Fmo1 PE=1 SV=1	P50285	60 kDa	1	1	2.2	2.2	1.6	1.6	2.2	1.6
Estradiol 17-beta-dehydrogenase 12 OS=Mus musculus GN=Hsd17b12 PE=2 SV=1	O70503	35 kDa	1	1	2.1	2.2	1.2	1.2	2.15	1.2
Apolipoprotein O-like OS=Mus musculus GN=Apool PE=2 SV=1	Q78IK4	29 kDa	1	1	1.9	2	1.4	1.4	1.95	1.4
ATP synthase subunit g, mitochondrial OS=Mus musculus GN=Atp5l PE=1 SV=1	Q9CPQ8	11 kDa	1.1	1.1	2	1.8	1.2	1.2	1.72727	1.09091
Cluster of MOSC domain-containing protein 2, mitochondrial OS=Mus musculus GN=Marc2 PE=1 SV=1 (Q922Q1)	Q922Q1	38 kDa	1	1	2	2.4	1.4	1.4	2.2	1.4
Estradiol 17-beta-dehydrogenase 11 OS=Mus musculus GN=Hsd17b11 PE=2 SV=1	Q9EQ06	33 kDa	1	1	1.8	2.3	1.5	1.5	2.05	1.5
Mitochondrial calcium uniporter regulator 1 OS=Mus musculus GN=Mcur1 PE=2 SV=1	Q9CXD6	38 kDa	1	1	1.4	1.6	1.7	1.8	1.5	1.75
Mitochondrial nucleoid factor 1 OS=Mus musculus GN=Mnf1 PE=1 SV=1	Q9CQY6	16 kDa	1.1	1.1	1.3	1.2	1.6	1.5	1.13636	1.40909
Cluster of Mitochondrial uncoupling protein 3 OS=Mus musculus GN=Ucp3 PE=2 SV=1 (P56501)	P56501	34 kDa	1.2	1.2	1.6	1.5	1.5	1.4	1.29167	1.20833
ATP synthase subunit e, mitochondrial OS=Mus musculus GN=Atp5i PE=1 SV=2	Q06185	8 kDa	1	1	1.5	1.6	1.4	1.5	1.55	1.45
Myosin light chain 6B OS=Mus musculus GN=Myl6b PE=2 SV=1	Q8CI43	23 kDa	1	1	1.4	1.3	1.2	1.3	1.35	1.25
Alpha-crystallin B chain OS=Mus musculus GN=Cryab PE=1 SV=2	P23927	20 kDa	1.1	1.1	1.9	1.9	1.1	1.2	1.72727	1.04545
Mast cell carboxypeptidase A OS=Mus musculus GN=Cpa3 PE=2 SV=1	P15089	49 kDa	1	1	2	1.9	1.2	1.1	1.95	1.15
Catechol O-methyltransferase domain-containing protein 1 OS=Mus musculus GN=Comtd1 PE=2 SV=1	Q8BIG7	29 kDa	1	1	1.7	1.6	1.2	1.1	1.65	1.15
Mitochondrial fission process protein 1 OS=Mus musculus GN=Mtfp1 PE=1 SV=1	Q9CRB8	18 kDa	1	1	1.5	1.5	1.6	1.8	1.5	1.7
Sulfide:quinone oxidoreductase, mitochondrial OS=Mus musculus GN=Sqrdl PE=2 SV=3	Q9R112	50 kDa	1.1	1.1	1.6	1.9	1.4	1.6	1.59091	1.36364
ADP-ribosylation factor-like protein 8A OS=Mus musculus GN=Arl8a PE=2 SV=1	Q8VEH3	21 kDa	1	1	1.6	1.8	1.2	1.4	1.7	1.3
Plasma membrane calcium-transporting ATPase 2 OS=Mus musculus GN=Atp2b2 PE=1 SV=2	Q9R0K7	133 kDa	1	1	1.2	1.3	1	1.4	1.25	1.2
Histone lysine demethylase PHF8 OS=Mus musculus GN=Phf8 PE=1 SV=2	Q80TJ7	114 kDa	0.9	0.9	11.6	10.6	3.8	3.4	12.3333	4
Sarcalumenin OS=Mus musculus GN=Srl PE=1 SV=1	Q7TQ48	99 kDa	1	1	1.7	1.7	1.1	1.1	1.7	1.1
Saccharopine dehydrogenase-like oxidoreductase OS=Mus musculus GN=Sccpdh PE=2 SV=1	Q8R127	47 kDa	1	1	1.9	1.9	1.2	1.2	1.9	1.2
Acylglycerol kinase, mitochondrial OS=Mus musculus GN=Agk PE=1 SV=1	Q9ESW4	47 kDa	1	1	2	1.9	1.4	1.4	1.95	1.4
Cluster of Fatty aldehyde dehydrogenase OS=Mus musculus GN=Aldh3a2 PE=2 SV=2 (P47740)	P47740	54 kDa	1	1	2	1.9	1.4	1.4	1.95	1.4
Calcium uniporter protein, mitochondrial OS=Mus musculus GN=Mcu PE=1 SV=2	Q3UMR5	40 kDa	1.1	1.1	1.6	1.7	1.4	1.4	1.5	1.27273
Protein TBRG4 OS=Mus musculus GN=Tbrg4 PE=2 SV=1	Q91YM4	72 kDa	1	1	1.4	1.3	1.3	1.3	1.35	1.3
Cytochrome c oxidase subunit 7C, mitochondrial OS=Mus musculus GN=Cox7c PE=1 SV=1	P17665	7 kDa	1	1	1.2	1.1	1.7	1.7	1.15	1.7
Cytoplasmic dynein 1 heavy chain 1 OS=Mus musculus GN=Dync1h1 PE=1 SV=2	Q9JHU4	532 kDa	1	1	1.7	1.9	1.3	1.3	1.8	1.3
Ankyrin repeat domain-containing protein 2 OS=Mus musculus GN=Ankrd2 PE=2 SV=2	Q9WV06	40 kDa	1	1	2.4	2	1.2	1.2	2.2	1.2
Uncharacterized protein C1orf170 homolog OS=Mus musculus PE=2 SV=1	Q149B8	88 kDa	1.1	1.1	1.5	1.4	1.5	1.6	1.31818	1.40909
Fumarate hydratase, mitochondrial OS=Mus musculus GN=Fh PE=1 SV=3	P97807	54 kDa	1	1	1.3	1.3	1.4	1.5	1.3	1.45
Bone marrow stromal antigen 2 OS=Mus musculus GN=Bst2 PE=1 SV=1	Q8R2Q8	19 kDa	1	1	1.4	1.4	1.5	1.4	1.4	1.45
Mitochondrial Rho GTPase 1 OS=Mus musculus GN=Rhot1 PE=2 SV=1	Q8BG51	72 kDa	1	1	1.7	1.6	1.5	1.4	1.65	1.45
Estradiol 17-beta-dehydrogenase 8 OS=Mus musculus GN=Hsd17b8 PE=1 SV=2	P50171	27 kDa	1	1	1.2	1.1	1.5	1.4	1.15	1.45
Uncharacterized protein C4orf21 homolog OS=Mus musculus PE=2 SV=1	Q0VGT4	94 kDa	1	1	1.1	1.2	1.5	1.4	1.15	1.45
Fermitin family homolog 2 OS=Mus musculus GN=Fermt2 PE=1 SV=1	Q8CIB5	78 kDa	1	1	1.7	1.7	1.4	1.3	1.7	1.35
Spectrin beta chain, non-erythrocytic 1 OS=Mus musculus GN=Sptbn1 PE=1 SV=2	Q62261	274 kDa	1	1	1.4	1.3	1.4	1.3	1.35	1.35
39S ribosomal protein L11, mitochondrial OS=Mus musculus GN=Mrpl11 PE=2 SV=1	Q9CQF0	21 kDa	1	1	1.3	1.4	1.3	1.4	1.35	1.35
Bcl-2-like protein 13 OS=Mus musculus GN=Bcl2l13 PE=1 SV=2	P59017	47 kDa	1	1	1	1.1	1.3	1.4	1.05	1.35
ATPase family AAA domain-containing protein 1 OS=Mus musculus GN=Atad1 PE=1 SV=1	Q9D5T0	41 kDa	1	1	1.5	1.3	1.3	1.4	1.4	1.35
Synaptojanin-2-binding protein OS=Mus musculus GN=Synj2bp PE=1 SV=1	Q9D6K5	16 kDa	1	1	1.2	1.4	1.3	1.4	1.3	1.35
Uncharacterized aarF domain-containing protein kinase 1 OS=Mus musculus GN=Adck1 PE=2 SV=1	Q9D0L4	60 kDa	1	1	2	1.6	1.4	1.3	1.8	1.35
Integrin alpha-1 OS=Mus musculus GN=Itga1 PE=2 SV=2	Q3V3R4	131 kDa	1	1	1.2	1.2	1.2	1.3	1.2	1.25
Phosphatidylinositide phosphatase SAC1 OS=Mus musculus GN=Sacm1l PE=2 SV=1	Q9EP69	67 kDa	1	1	1.7	1.8	1.2	1.3	1.75	1.25
Elongation factor Ts, mitochondrial OS=Mus musculus GN=Tsfm PE=2 SV=1	Q9CZR8	35 kDa	1	1	1.2	1.1	1.3	1.2	1.15	1.25
Alpha-1B-glycoprotein OS=Mus musculus GN=A1bg PE=1 SV=1	Q19LI2	57 kDa	1	1	1.3	1.3	1	1.1	1.3	1.05
Reticulon-4-interacting protein 1, mitochondrial OS=Mus musculus GN=Rtn4ip1 PE=1 SV=2	Q924D0	43 kDa	0.9	0.9	1.7	1.7	1.5	1.3	1.88889	1.55556
Armadillo repeat-containing protein 10 OS=Mus musculus GN=Armc10 PE=1 SV=1	Q9D0L7	33 kDa	1	1	1.1	1.5	1.3	1.5	1.3	1.4
Cluster of Cytochrome P450 2B10 OS=Mus musculus GN=Cyp2b10 PE=1 SV=1 (P12791)	P12791	57 kDa	0.9	0.9	3.5	3.8	1.9	2.2	4.05556	2.27778
Diablo homolog, mitochondrial OS=Mus musculus GN=Diablo PE=1 SV=2	Q9JIQ3	27 kDa	1	1	0.9	0.9	1.2	1.4	0.9	1.3
Myosin-14 OS=Mus musculus GN=Myh14 PE=1 SV=1	Q6URW6	229 kDa	1	1	1.6	1.7	1.4	1.2	1.65	1.3
Cardiolipin synthase OS=Mus musculus GN=Crls1 PE=2 SV=1	Q80ZM8	33 kDa	1	1	1.8	1.3	1.3	1.1	1.55	1.2
WD repeat-containing protein 11 OS=Mus musculus GN=Wdr11 PE=2 SV=1	Q8K1X1	136 kDa	1	1	1.3	1.5	1.1	1.4	1.4	1.25
Protein S100-A9 OS=Mus musculus GN=S100a9 PE=1 SV=3	P31725	13 kDa	0.9	0.9	2.1	1.8	1.4	1.1	2.16667	1.38889
Fibrinogen gamma chain OS=Mus musculus GN=Fgg PE=2 SV=1	Q8VCM7	49 kDa	1	1	2.1	2.1	1.3	1.3	2.1	1.3
Neurofilament heavy polypeptide OS=Mus musculus GN=Nefh PE=1 SV=3	P19246	117 kDa	1	1	1.1	1.1	1.1	1.1	1.1	1.1
Peptidyl-tRNA hydrolase 2, mitochondrial OS=Mus musculus GN=Ptrh2 PE=2 SV=1	Q8R2Y8	20 kDa	1	1	1.3	1.3	1.2	1.2	1.3	1.2
Armadillo repeat-containing protein 1 OS=Mus musculus GN=Armc1 PE=2 SV=1	Q9D7A8	31 kDa	1	1	1.1	1.1	1.4	1.4	1.1	1.4
Tripartite motif-containing protein 72 OS=Mus musculus GN=Trim72 PE=1 SV=1	Q1XH17	53 kDa	1	1	1.7	1.8	1.1	1.1	1.75	1.1
Dihydroorotate dehydrogenase (quinone), mitochondrial OS=Mus musculus GN=Dhodh PE=2 SV=2	O35435	43 kDa	1	1	1.7	1.6	1.3	1.3	1.65	1.3
Cluster of Ras-related protein Rab-1A OS=Mus musculus GN=Rab1A PE=1 SV=3 (P62821)	P62821	23 kDa	1	1	1.5	1.6	1.2	1.2	1.55	1.2
Cytochrome c oxidase subunit 4 isoform 1, mitochondrial OS=Mus musculus GN=Cox4i1 PE=1 SV=2	P19783	20 kDa	0.9	0.9	1.4	1.5	1.5	1.5	1.61111	1.66667
Peptidyl-prolyl cis-trans isomerase B OS=Mus musculus GN=Ppib PE=2 SV=2	P24369	24 kDa	1	1	1.5	1.4	1.2	1.2	1.45	1.2
Collagen alpha-2(IV) chain OS=Mus musculus GN=Col4a2 PE=2 SV=4	P08122	167 kDa	1	1	1.4	1.3	1.3	1.3	1.35	1.3
Dolichyl-diphosphooligosaccharide--protein glycosyltransferase subunit 1 OS=Mus musculus GN=Rpn1 PE=2 SV=1	Q91YQ5	69 kDa	1	1	1.3	1.2	1.2	1.2	1.25	1.2
Vacuolar protein sorting-associated protein 11 homolog OS=Mus musculus GN=Vps11 PE=1 SV=3	Q91W86	108 kDa	1	1	1.2	1.3	1.1	1.1	1.25	1.1
Prohibitin OS=Mus musculus GN=Phb PE=1 SV=1	P67778	30 kDa	1.1	1.1	1.2	1.1	1.4	1.4	1.04545	1.27273
Integrin beta-1 OS=Mus musculus GN=Itgb1 PE=1 SV=1	P09055	88 kDa	1	1	1.2	1.1	1.3	1.3	1.15	1.3
ATP synthase mitochondrial F1 complex assembly factor 2 OS=Mus musculus GN=Atpaf2 PE=2 SV=1	Q91YY4	33 kDa	1	1	1.2	1.1	1.3	1.3	1.15	1.3
Neurofilament light polypeptide OS=Mus musculus GN=Nefl PE=1 SV=5	P08551	62 kDa	1	1	1	1.1	1.1	1.1	1.05	1.1
Tryptophan--tRNA ligase, mitochondrial OS=Mus musculus GN=Wars2 PE=2 SV=2	Q9CYK1	40 kDa	1	1	1.4	1.2	1.2	1.2	1.3	1.2
UPF0554 protein C2orf43 homolog OS=Mus musculus PE=2 SV=1	Q8BVA5	37 kDa	1	1	1.6	1.3	1.3	1.3	1.45	1.3
FAS-associated factor 2 OS=Mus musculus GN=Faf2 PE=2 SV=2	Q3TDN2	52 kDa	1	1	1.3	1.6	1	1	1.45	1
Translocase of inner mitochondrial membrane domain-containing protein 1 OS=Mus musculus GN=Timmdc1 PE=2 SV=1	Q8BUY5	32 kDa	1	1	1.8	1.4	1.6	1.5	1.6	1.55
Acyl-coenzyme A thioesterase 9, mitochondrial OS=Mus musculus GN=Acot9 PE=1 SV=1	Q9R0X4	51 kDa	1	1	1.6	1.5	1.5	1.4	1.55	1.45
Serum paraoxonase/lactonase 3 OS=Mus musculus GN=Pon3 PE=1 SV=2	Q62087	39 kDa	1	1	1.2	1.3	1.5	1.4	1.25	1.45
Alpha-methylacyl-CoA racemase OS=Mus musculus GN=Amacr PE=1 SV=4	O09174	42 kDa	1	1	1.7	1.5	1.5	1.4	1.6	1.45
Succinyl-CoA ligase [ADP-forming] subunit beta, mitochondrial OS=Mus musculus GN=Sucla2 PE=1 SV=2	Q9Z2I9	50 kDa	1	1	1.2	1.2	1.3	1.4	1.2	1.35
ATPase family AAA domain-containing protein 3 OS=Mus musculus GN=Atad3 PE=1 SV=1	Q925I1	67 kDa	1.1	1.1	1.7	1.7	1.4	1.3	1.54545	1.22727
Evolutionarily conserved signaling intermediate in Toll pathway, mitochondrial OS=Mus musculus GN=Ecsit PE=1 SV=2	Q9QZH6	50 kDa	1	1	1.3	1.3	1.3	1.4	1.3	1.35
Enoyl-CoA delta isomerase 1, mitochondrial OS=Mus musculus GN=Eci1 PE=2 SV=2	P42125	32 kDa	1	1	1.5	1.6	1.3	1.4	1.55	1.35
NADH dehydrogenase [ubiquinone] 1 beta subcomplex subunit 9 OS=Mus musculus GN=Ndufb9 PE=1 SV=3	Q9CQJ8	22 kDa	1	1	1.4	1.5	1.3	1.4	1.45	1.35
Cluster of Dynein light chain 2, cytoplasmic OS=Mus musculus GN=Dynll2 PE=1 SV=1 (Q9D0M5)	Q9D0M5	10 kDa	1	1	0.8	0.7	1.3	1.4	0.75	1.35
Complement C4-B OS=Mus musculus GN=C4b PE=1 SV=3	P01029	193 kDa	1	1	1.2	1.4	1.3	1.4	1.3	1.35
Beta-2-syntrophin OS=Mus musculus GN=Sntb2 PE=1 SV=2	Q61235	56 kDa	1	1	1.5	1.2	1.3	1.4	1.35	1.35
Endothelial cell-selective adhesion molecule OS=Mus musculus GN=Esam PE=1 SV=1	Q925F2	42 kDa	1	1	1.7	1.6	1.3	1.2	1.65	1.25
Synaptobrevin homolog YKT6 OS=Mus musculus GN=Ykt6 PE=2 SV=1	Q9CQW1	22 kDa	1	1	1.6	1.5	1.2	1.3	1.55	1.25
Cluster of Ras-related protein Rab-11A OS=Mus musculus GN=Rab11a PE=1 SV=3 (P62492)	P62492	24 kDa	1	1	1.3	1.2	1.3	1.2	1.25	1.25
Heme oxygenase 2 OS=Mus musculus GN=Hmox2 PE=2 SV=1	O70252	36 kDa	1	1	1.2	1.1	1.3	1.2	1.15	1.25
Kelch-like protein 40 OS=Mus musculus GN=Klhl40 PE=2 SV=1	Q9D783	70 kDa	1	1	1.8	1.6	1.2	1.3	1.7	1.25
Serine beta-lactamase-like protein LACTB, mitochondrial OS=Mus musculus GN=Lactb PE=1 SV=1	Q9EP89	61 kDa	1	1	1.3	1.5	1.2	1.3	1.4	1.25
ATP-binding cassette sub-family D member 3 OS=Mus musculus GN=Abcd3 PE=1 SV=2	P55096	75 kDa	1.1	1.1	2	1.7	1.3	1.2	1.68182	1.13636
Probable carboxypeptidase PM20D1 OS=Mus musculus GN=Pm20d1 PE=2 SV=1	Q8C165	56 kDa	1	1	1.3	1.1	1.3	1.2	1.2	1.25
Peripherin OS=Mus musculus GN=Prph PE=1 SV=2	P15331	54 kDa	1	1	1.1	1.1	1.1	1.2	1.1	1.15
AP-1 complex subunit gamma-1 OS=Mus musculus GN=Ap1g1 PE=1 SV=3	P22892	91 kDa	1	1	1.4	1.4	1.2	1.1	1.4	1.15
Phosphoglucomutase-like protein 5 OS=Mus musculus GN=Pgm5 PE=1 SV=2	Q8BZF8	62 kDa	1	1	1.4	1.4	1.1	1.2	1.4	1.15
Histone H2A.Z OS=Mus musculus GN=H2afz PE=1 SV=2	P0C0S6	14 kDa	1	1	2.2	2.1	1.2	1.1	2.15	1.15
AMP deaminase 1 OS=Mus musculus GN=Ampd1 PE=2 SV=1	Q3V1D3	86 kDa	1	1	1.7	1.6	1.1	1.2	1.65	1.15
Rab3 GTPase-activating protein non-catalytic subunit OS=Mus musculus GN=Rab3gap2 PE=1 SV=2	Q8BMG7	153 kDa	1	1	1.2	1.1	1.2	1.1	1.15	1.15
Calnexin OS=Mus musculus GN=Canx PE=1 SV=1	P35564	67 kDa	1	1	1.1	1	1.2	1.1	1.05	1.15
Dolichyl-diphosphooligosaccharide--protein glycosyltransferase 48 kDa subunit OS=Mus musculus GN=Ddost PE=1 SV=2	O54734	49 kDa	1	1	1.4	1.2	1.2	1.1	1.3	1.15
Nucleoside diphosphate-linked moiety X motif 19, mitochondrial OS=Mus musculus GN=Nudt19 PE=1 SV=2	P11930	40 kDa	1	1	1.2	1.5	1.2	1.1	1.35	1.15
Aspartate aminotransferase, mitochondrial OS=Mus musculus GN=Got2 PE=1 SV=1	P05202	47 kDa	1	1	2.5	2.5	1	1.1	2.5	1.05
Ankyrin-1 OS=Mus musculus GN=Ank1 PE=1 SV=2	Q02357	204 kDa	1	1	1.2	1.2	1	1.1	1.2	1.05
Ribosome maturation protein SBDS OS=Mus musculus GN=Sbds PE=1 SV=4	P70122	29 kDa	1	1	1.2	1.2	1.1	1	1.2	1.05
Myomesin-1 OS=Mus musculus GN=Myom1 PE=1 SV=2	Q62234	185 kDa	1	1	1.6	1.7	1	1.1	1.65	1.05
Synaptopodin-2 OS=Mus musculus GN=Synpo2 PE=1 SV=2	Q91YE8	117 kDa	1	1	1.2	1.1	1.1	1	1.15	1.05
Probable proline--tRNA ligase, mitochondrial OS=Mus musculus GN=Pars2 PE=2 SV=2	Q8CFI5	54 kDa	1	1	1.4	1.6	1	1.1	1.5	1.05
Intercellular adhesion molecule 2 OS=Mus musculus GN=Icam2 PE=1 SV=1	P35330	31 kDa	1	1	1.2	1.2	1	0.9	1.2	0.95
Complement component C9 OS=Mus musculus GN=C9 PE=1 SV=2	P06683	62 kDa	1	1	1.7	1.8	1.2	1.4	1.75	1.3
Proteasome subunit beta type-3 OS=Mus musculus GN=Psmb3 PE=1 SV=1	Q9R1P1	23 kDa	1	1	1.3	1.5	1.2	1.4	1.4	1.3
Nucleoside diphosphate-linked moiety X motif 13 OS=Mus musculus GN=Nudt13 PE=2 SV=2	Q8JZU0	39 kDa	1	1	1	1.2	1.1	1.3	1.1	1.2
Sodium/potassium-transporting ATPase subunit beta-3 OS=Mus musculus GN=Atp1b3 PE=1 SV=1	P97370	32 kDa	1	1	1.8	1.3	1.3	1.1	1.55	1.2
Growth hormone-inducible transmembrane protein OS=Mus musculus GN=Ghitm PE=2 SV=1	Q91VC9	37 kDa	1	1	1.9	2	1.2	1	1.95	1.1
Lysosomal acid lipase/cholesteryl ester hydrolase OS=Mus musculus GN=Lipa PE=2 SV=2	Q9Z0M5	45 kDa	1	1	2	1.5	1.5	1.2	1.75	1.35
Angiopoietin-related protein 4 OS=Mus musculus GN=Angptl4 PE=2 SV=1	Q9Z1P8	46 kDa	1	1	1.6	2	1.1	1.4	1.8	1.25
Membrane-associated progesterone receptor component 2 OS=Mus musculus GN=Pgrmc2 PE=1 SV=2	Q80UU9	23 kDa	1	1	1.2	1.4	1	1.3	1.3	1.15
Inter-alpha-trypsin inhibitor heavy chain H5 OS=Mus musculus GN=Itih5 PE=2 SV=1	Q8BJD1	107 kDa	1	1	1.7	1.4	1.5	1.1	1.55	1.3
Thioredoxin-related transmembrane protein 4 OS=Mus musculus GN=Tmx4 PE=1 SV=2	Q8C0L0	37 kDa	1	1	1.7	1.4	1.4	1	1.55	1.2
Cluster of Tropomyosin alpha-3 chain OS=Mus musculus GN=Tpm3 PE=1 SV=3 (P21107)	P21107	33 kDa	1	1	1.1	1.1	1	1	1.1	1
Filamin-A OS=Mus musculus GN=Flna PE=1 SV=5	Q8BTM8	281 kDa	1	1	1	1	1.1	1.1	1	1.1
Lipoamide acyltransferase component of branched-chain alpha-keto acid dehydrogenase complex, mitochondrial OS=Mus musculus GN=Dbt PE=2 SV=2	P53395	53 kDa	0.9	0.9	1.1	1.1	1.2	1.2	1.22222	1.33333
Dihydrolipoyllysine-residue succinyltransferase component of 2-oxoglutarate dehydrogenase complex, mitochondrial OS=Mus musculus GN=Dlst PE=1 SV=1	Q9D2G2	49 kDa	1	1	1.2	1.2	1.2	1.2	1.2	1.2
Chaperone activity of bc1 complex-like, mitochondrial OS=Mus musculus GN=Adck3 PE=2 SV=2	Q60936	72 kDa	1.1	1.1	1.4	1.4	1.3	1.3	1.27273	1.18182
NADH dehydrogenase [ubiquinone] 1 alpha subcomplex subunit 5 OS=Mus musculus GN=Ndufa5 PE=1 SV=3	Q9CPP6	13 kDa	1	1	0.9	0.9	1.2	1.2	0.9	1.2
60S acidic ribosomal protein P0 OS=Mus musculus GN=Rplp0 PE=1 SV=3	P14869	34 kDa	1	1	1.3	1.3	1.2	1.2	1.3	1.2
Talin-2 OS=Mus musculus GN=Tln2 PE=1 SV=3	Q71LX4	254 kDa	1	1	1.2	1.2	1.2	1.2	1.2	1.2
Ras-related protein Rab-7a OS=Mus musculus GN=Rab7a PE=1 SV=2	P51150	23 kDa	1.1	1.1	1.3	1.3	1.1	1.1	1.18182	1
Ubiquinone biosynthesis monooxygenase COQ6 OS=Mus musculus GN=Coq6 PE=2 SV=3	Q8R1S0	51 kDa	1	1	1.4	1.4	1.3	1.3	1.4	1.3
PDZ and LIM domain protein 5 OS=Mus musculus GN=Pdlim5 PE=1 SV=4	Q8CI51	63 kDa	1	1	1.3	1.3	1	1	1.3	1
Coiled-coil domain-containing protein 90B, mitochondrial OS=Mus musculus GN=Ccdc90b PE=2 SV=1	Q8C3X2	30 kDa	1	1	1.1	1.1	1.3	1.3	1.1	1.3
Lipoyl synthase, mitochondrial OS=Mus musculus GN=Lias PE=2 SV=1	Q99M04	42 kDa	1	1	0.9	0.9	1.1	1.1	0.9	1.1
Complement component receptor 1-like protein OS=Mus musculus GN=Cr1l PE=1 SV=1	Q64735	54 kDa	0.9	0.9	1.1	1.1	1.1	1.1	1.22222	1.22222
Vacuolar protein sorting-associated protein 26B OS=Mus musculus GN=Vps26b PE=1 SV=1	Q8C0E2	39 kDa	1	1	1.3	1.3	1.2	1.2	1.3	1.2
Serine/threonine-protein kinase SIK2 OS=Mus musculus GN=Sik2 PE=1 SV=1	Q8CFH6	104 kDa	1	1	0.8	0.8	1	1	0.8	1
Iron-sulfur protein NUBPL OS=Mus musculus GN=Nubpl PE=2 SV=2	Q9CWD8	34 kDa	1	1	1	1	1.2	1.2	1	1.2
Lysosome-associated membrane glycoprotein 2 OS=Mus musculus GN=Lamp2 PE=2 SV=2	P17047	46 kDa	1	1	0.9	0.9	1.1	1.1	0.9	1.1
Cytochrome b-c1 complex subunit 8 OS=Mus musculus GN=Uqcrq PE=1 SV=3	Q9CQ69	10 kDa	1	1	1.9	2	1.1	1.1	1.95	1.1
Reactive oxygen species modulator 1 OS=Mus musculus GN=Romo1 PE=2 SV=1	P60603	8 kDa	1	1	1.8	1.9	1.3	1.3	1.85	1.3
Syntaxin-binding protein 3 OS=Mus musculus GN=Stxbp3 PE=1 SV=1	Q60770	68 kDa	1	1	1.6	1.7	1.2	1.2	1.65	1.2
U5 small nuclear ribonucleoprotein 200 kDa helicase OS=Mus musculus GN=Snrnp200 PE=2 SV=1	Q6P4T2	245 kDa	1	1	1.4	1.3	1.2	1.2	1.35	1.2
28S ribosomal protein S29, mitochondrial OS=Mus musculus GN=Dap3 PE=2 SV=1	Q9ER88	45 kDa	1	1	1.4	1.3	1	1	1.35	1
von Willebrand factor A domain-containing protein 5A OS=Mus musculus GN=Vwa5a PE=1 SV=2	Q99KC8	87 kDa	1	1	1.2	1.3	1.1	1.1	1.25	1.1
UDP-glucose:glycoprotein glucosyltransferase 1 OS=Mus musculus GN=Uggt1 PE=1 SV=4	Q6P5E4	176 kDa	1	1	1.2	1.3	1.1	1.1	1.25	1.1
Splicing factor 3B subunit 3 OS=Mus musculus GN=Sf3b3 PE=2 SV=1	Q921M3	136 kDa	1	1	1.3	1.2	1.2	1.2	1.25	1.2
GTP-binding protein Rheb OS=Mus musculus GN=Rheb PE=1 SV=1	Q921J2	20 kDa	1	1	1.2	1.3	1.1	1.1	1.25	1.1
Trans-2-enoyl-CoA reductase, mitochondrial OS=Mus musculus GN=Mecr PE=2 SV=2	Q9DCS3	40 kDa	1	1	1.1	1.2	1.2	1.2	1.15	1.2
Lon protease homolog, mitochondrial OS=Mus musculus GN=Lonp1 PE=1 SV=2	Q8CGK3	106 kDa	1	1	1	1.1	1.2	1.2	1.05	1.2
Fibronectin OS=Mus musculus GN=Fn1 PE=1 SV=4	P11276	273 kDa	1	1	0.9	1	1.1	1.1	0.95	1.1
Cluster of Erlin-2 OS=Mus musculus GN=Erlin2 PE=1 SV=1 (Q8BFZ9)	Q8BFZ9	38 kDa	1	1	1	0.9	1.1	1.1	0.95	1.1
Egl nine homolog 1 OS=Mus musculus GN=Egln1 PE=2 SV=2	Q91YE3	43 kDa	1	1	0.9	1	1	1	0.95	1
Protein-arginine deiminase type-2 OS=Mus musculus GN=Padi2 PE=1 SV=2	Q08642	76 kDa	1	1	1.8	1.6	1	1	1.7	1
Kelch domain-containing protein 7A OS=Mus musculus GN=Klhdc7a PE=2 SV=3	A2APT9	84 kDa	1	1	1.4	1.2	1.2	1.2	1.3	1.2
Plasma protease C1 inhibitor OS=Mus musculus GN=Serping1 PE=1 SV=3	P97290	56 kDa	1	1	1.3	1.1	1.3	1.3	1.2	1.3
Flotillin-2 OS=Mus musculus GN=Flot2 PE=1 SV=2	Q60634	47 kDa	1	1	1.2	1	1.2	1.2	1.1	1.2
28S ribosomal protein S30, mitochondrial OS=Mus musculus GN=Mrps30 PE=2 SV=1	Q9D0G0	50 kDa	1	1	1.8	1.5	1	1	1.65	1
Ig lambda-1 chain C region OS=Mus musculus PE=1 SV=1	P01843	12 kDa	1	1	1.5	1.8	1.4	1.4	1.65	1.4
39S ribosomal protein L13, mitochondrial OS=Mus musculus GN=Mrpl13 PE=2 SV=1	Q9D1P0	21 kDa	1	1	1.5	1.9	1	1	1.7	1
Cytochrome c oxidase subunit 7A1, mitochondrial OS=Mus musculus GN=Cox7a1 PE=2 SV=1	P56392	9 kDa	1	1	1.3	1.1	1.6	1.5	1.2	1.55
mTERF domain-containing protein 3, mitochondrial OS=Mus musculus GN=Mterfd3 PE=1 SV=1	Q8BKY8	43 kDa	1	1	1.1	1.1	1.4	1.3	1.1	1.35
Syntaxin-binding protein 1 OS=Mus musculus GN=Stxbp1 PE=1 SV=2	O08599	68 kDa	1	1	1.1	1.1	1.4	1.3	1.1	1.35
Cluster of Guanine nucleotide-binding protein subunit alpha-11 OS=Mus musculus GN=Gna11 PE=1 SV=1 (P21278)	P21278	42 kDa	1	1	1.3	1.4	1.3	1.4	1.35	1.35
Succinate dehydrogenase [ubiquinone] flavoprotein subunit, mitochondrial OS=Mus musculus GN=Sdha PE=1 SV=1	Q8K2B3	73 kDa	1	1	1.1	1.1	1.2	1.3	1.1	1.25
Cluster of Guanine nucleotide-binding protein G(I)/G(S)/G(T) subunit beta-1 OS=Mus musculus GN=Gnb1 PE=1 SV=3 (P62874)	P62874	37 kDa	1	1	1.4	1.4	1.2	1.3	1.4	1.25
Podocalyxin OS=Mus musculus GN=Podxl PE=1 SV=2	Q9R0M4	53 kDa	1	1	1.1	1.1	1.3	1.2	1.1	1.25
NADH dehydrogenase [ubiquinone] 1 alpha subcomplex assembly factor 4 OS=Mus musculus GN=Ndufaf4 PE=2 SV=1	Q9D1H6	20 kDa	1	1	1.7	1.8	1.3	1.2	1.75	1.25
Coiled-coil domain-containing protein 51 OS=Mus musculus GN=Ccdc51 PE=2 SV=1	Q3URS9	45 kDa	1	1	1.2	1.3	1.2	1.3	1.25	1.25
Mitochondrial import inner membrane translocase subunit TIM50 OS=Mus musculus GN=Timm50 PE=1 SV=1	Q9D880	40 kDa	1	1	1.1	1.2	1.2	1.3	1.15	1.25
NADH dehydrogenase [ubiquinone] 1 beta subcomplex subunit 11, mitochondrial OS=Mus musculus GN=Ndufb11 PE=1 SV=2	O09111	17 kDa	1	1	1.2	1.1	1.2	1.3	1.15	1.25
Guanine nucleotide-binding protein G(I)/G(S)/G(O) subunit gamma-12 OS=Mus musculus GN=Gng12 PE=1 SV=3	Q9DAS9	8 kDa	1	1	1.8	1.5	1.3	1.2	1.65	1.25
Transmembrane protein 11, mitochondrial OS=Mus musculus GN=Tmem11 PE=2 SV=1	Q8BK08	21 kDa	1	1	1.6	1.3	1.3	1.2	1.45	1.25
Protein ERGIC-53 OS=Mus musculus GN=Lman1 PE=2 SV=1	Q9D0F3	58 kDa	1	1	1.4	1.1	1.3	1.2	1.25	1.25
Polyribonucleotide nucleotidyltransferase 1, mitochondrial OS=Mus musculus GN=Pnpt1 PE=1 SV=1	Q8K1R3	86 kDa	1	1	1.4	1.4	1.1	1.2	1.4	1.15
Junction plakoglobin OS=Mus musculus GN=Jup PE=1 SV=3	Q02257	82 kDa	1	1	1.2	1.2	1.1	1.2	1.2	1.15
Ras-related protein Ral-A OS=Mus musculus GN=Rala PE=1 SV=1	P63321	24 kDa	1	1	1.9	1.8	1.2	1.1	1.85	1.15
Tumor suppressor candidate 5 homolog OS=Mus musculus GN=Tusc5 PE=2 SV=1	Q8C838	19 kDa	1	1	1.5	1.6	1.1	1.2	1.55	1.15
NADPH:adrenodoxin oxidoreductase, mitochondrial OS=Mus musculus GN=Fdxr PE=2 SV=1	Q61578	54 kDa	1	1	1.4	1.3	1.2	1.1	1.35	1.15
Cullin-associated NEDD8-dissociated protein 1 OS=Mus musculus GN=Cand1 PE=2 SV=2	Q6ZQ38	136 kDa	1	1	1.1	1.2	1.1	1.2	1.15	1.15
Metaxin-2 OS=Mus musculus GN=Mtx2 PE=1 SV=1	O88441	30 kDa	1	1	1.2	1.1	1.1	1.2	1.15	1.15
Ankyrin-2 OS=Mus musculus GN=Ank2 PE=1 SV=2	Q8C8R3	426 kDa	1	1	1.1	1.3	1.1	1.2	1.2	1.15
Malonyl-CoA-acyl carrier protein transacylase, mitochondrial OS=Mus musculus GN=Mcat PE=2 SV=3	Q8R3F5	42 kDa	1	1	1.1	1.3	1.1	1.2	1.2	1.15
Dolichyl-diphosphooligosaccharide--protein glycosyltransferase subunit STT3B OS=Mus musculus GN=Stt3b PE=1 SV=2	Q3TDQ1	93 kDa	1	1	3.1	2.6	1.1	1.2	2.85	1.15
Tripartite motif-containing protein 47 OS=Mus musculus GN=Trim47 PE=2 SV=2	Q8C0E3	70 kDa	1	1	0.9	0.9	1	1.1	0.9	1.05
Reticulon-4 OS=Mus musculus GN=Rtn4 PE=1 SV=2	Q99P72	127 kDa	1	1	1.3	1.4	1	1.1	1.35	1.05
Galactocerebrosidase OS=Mus musculus GN=Galc PE=1 SV=2	P54818	77 kDa	1	1	1.2	1.1	1	1.1	1.15	1.05
Transmembrane and coiled-coil domain-containing protein 1 OS=Mus musculus GN=Tmco1 PE=2 SV=1	Q921L3	21 kDa	1	1	1.4	1.6	1	1.1	1.5	1.05
Exportin-7 OS=Mus musculus GN=Xpo7 PE=2 SV=3	Q9EPK7	124 kDa	1	1	1.5	1.3	1	1.1	1.4	1.05
Peptidyl-prolyl cis-trans isomerase FKBP8 OS=Mus musculus GN=Fkbp8 PE=1 SV=2	O35465	44 kDa	1	1	1.4	1.2	1	1.1	1.3	1.05
Diacylglycerol O-acyltransferase 1 OS=Mus musculus GN=Dgat1 PE=1 SV=1	Q9Z2A7	57 kDa	1	1	1.8	2.1	1	1.1	1.95	1.05
Nascent polypeptide-associated complex subunit alpha, muscle-specific form OS=Mus musculus GN=Naca PE=1 SV=2	P70670	220 kDa	1.1	1.1	1	1.2	1	1.1	1	0.954545
Lipoyltransferase 1, mitochondrial OS=Mus musculus GN=Lipt1 PE=2 SV=1	Q8VCM4	42 kDa	1	1	1.4	1.1	1.1	1	1.25	1.05
Adenylosuccinate synthetase isozyme 1 OS=Mus musculus GN=Adssl1 PE=1 SV=2	P28650	50 kDa	1	1	2.1	1.8	1	0.9	1.95	0.95
Thrombospondin-1 OS=Mus musculus GN=Thbs1 PE=1 SV=1	P35441	130 kDa	1	1	0.9	1.1	1	0.9	1	0.95
SPRY domain-containing protein 4 OS=Mus musculus GN=Spryd4 PE=2 SV=1	Q91WK1	23 kDa	1	1	1.4	1.4	1.2	1.4	1.4	1.3
Protein disulfide-isomerase A5 OS=Mus musculus GN=Pdia5 PE=2 SV=1	Q921X9	59 kDa	1	1	1.2	1.3	1.2	1.4	1.25	1.3
Cathepsin Z OS=Mus musculus GN=Ctsz PE=2 SV=1	Q9WUU7	34 kDa	1	1	1	1.1	1.2	1.4	1.05	1.3
Cluster of Acyl-coenzyme A thioesterase 2, mitochondrial OS=Mus musculus GN=Acot2 PE=1 SV=2 (Q9QYR9)	Q9QYR9	50 kDa	1	1	1.3	1.2	1.3	1.1	1.25	1.2
Paladin OS=Mus musculus GN=Pald1 PE=1 SV=1	P70261	97 kDa	1	1	1.2	1.3	1.1	1.3	1.25	1.2
39S ribosomal protein L37, mitochondrial OS=Mus musculus GN=Mrpl37 PE=2 SV=1	Q921S7	48 kDa	1	1	1.8	1.6	1.3	1.1	1.7	1.2
MAGUK p55 subfamily member 7 OS=Mus musculus GN=Mpp7 PE=2 SV=2	Q8BVD5	66 kDa	1	1	1.6	1.2	1.1	1.3	1.4	1.2
Rho GTPase-activating protein 1 OS=Mus musculus GN=Arhgap1 PE=1 SV=1	Q5FWK3	50 kDa	1	1	1.3	1.3	1	1.2	1.3	1.1
Pre-B-cell leukemia transcription factor-interacting protein 1 OS=Mus musculus GN=Pbxip1 PE=1 SV=2	Q3TVI8	81 kDa	1	1	1.3	1.5	1	1.2	1.4	1.1
Aspartate--tRNA ligase, mitochondrial OS=Mus musculus GN=Dars2 PE=2 SV=1	Q8BIP0	74 kDa	1	1	1.1	1.3	1.2	1	1.2	1.1
Peripheral plasma membrane protein CASK OS=Mus musculus GN=Cask PE=1 SV=2	O70589	105 kDa	1	1	1.2	1.2	1.4	1.1	1.2	1.25
Periplakin OS=Mus musculus GN=Ppl PE=1 SV=1	Q9R269	204 kDa	1	1	0.8	0.9	1.3	1	0.85	1.15
Charged multivesicular body protein 2a OS=Mus musculus GN=Chmp2a PE=1 SV=1	Q9DB34	25 kDa	1	1	0.9	1.1	1	1.3	1	1.15
Extended synaptotagmin-2 OS=Mus musculus GN=Esyt2 PE=1 SV=1	Q3TZZ7	94 kDa	1	1	1.2	1.5	1	1.3	1.35	1.15
Ras-related protein Rab-5A OS=Mus musculus GN=Rab5a PE=1 SV=1	Q9CQD1	24 kDa	1	1	1.3	1.7	1	1.3	1.5	1.15
Protein RCC2 OS=Mus musculus GN=Rcc2 PE=2 SV=1	Q8BK67	56 kDa	1	1	1.2	1.1	1.2	0.9	1.15	1.05
Microtubule-associated protein 1B OS=Mus musculus GN=Map1b PE=1 SV=2	P14873	270 kDa	1	1	1	0.9	1.2	0.9	0.95	1.05
Ubiquitin-like modifier-activating enzyme ATG7 OS=Mus musculus GN=Atg7 PE=1 SV=1	Q9D906	78 kDa	1	1	1	1.3	0.9	1.2	1.15	1.05
Solute carrier family 12 member 7 OS=Mus musculus GN=Slc12a7 PE=1 SV=1	Q9WVL3	119 kDa	1	1	1.4	1.5	1.1	1.5	1.45	1.3
Protein ITFG3 OS=Mus musculus GN=Itfg3 PE=1 SV=1	Q8C0Z1	61 kDa	1	1	1.3	1.1	1.5	1.1	1.2	1.3
Haptoglobin OS=Mus musculus GN=Hp PE=1 SV=1	Q61646	39 kDa	1	1	3.6	4	4.2	4.4	3.8	4.3
Myelin protein P0 OS=Mus musculus GN=Mpz PE=1 SV=1	P27573	28 kDa	1	1	4	3.7	1.8	1.7	3.85	1.75
NADH dehydrogenase [ubiquinone] 1 alpha subcomplex subunit 9, mitochondrial OS=Mus musculus GN=Ndufa9 PE=1 SV=2	Q9DC69	43 kDa	1.2	1.2	3.5	3.3	2.4	2.2	2.83333	1.91667
Cluster of Myosin-4 OS=Mus musculus GN=Myh4 PE=1 SV=1 (Q5SX39)	Q5SX39	223 kDa	1.1	1.1	4	3.6	1.9	1.7	3.45455	1.63636
Solute carrier family 25 member 51 OS=Mus musculus GN=Slc25a51 PE=2 SV=1	Q5HZI9	34 kDa	1	1	3.4	2.6	2.4	2	3	2.2
Creatine kinase M-type OS=Mus musculus GN=Ckm PE=1 SV=1	P07310	43 kDa	1	1	1.3	1.3	0.9	0.9	1.3	0.9
Methylmalonyl-CoA mutase, mitochondrial OS=Mus musculus GN=Mut PE=2 SV=2	P16332	83 kDa	1	1	1.1	1.1	1	1	1.1	1
2-oxoisovalerate dehydrogenase subunit alpha, mitochondrial OS=Mus musculus GN=Bckdha PE=1 SV=1	P50136	50 kDa	1	1	1.1	1.1	1.2	1.2	1.1	1.2
Tropomyosin beta chain OS=Mus musculus GN=Tpm2 PE=1 SV=1	P58774	33 kDa	1	1	0.9	0.9	0.9	0.9	0.9	0.9
Isobutyryl-CoA dehydrogenase, mitochondrial OS=Mus musculus GN=Acad8 PE=2 SV=2	Q9D7B6	45 kDa	1	1	1.2	1.2	1.1	1.1	1.2	1.1
Actin-binding LIM protein 1 OS=Mus musculus GN=Ablim1 PE=1 SV=1	Q8K4G5	97 kDa	1	1	0.9	0.9	1	1	0.9	1
Enoyl-CoA hydratase domain-containing protein 3, mitochondrial OS=Mus musculus GN=Echdc3 PE=2 SV=1	Q9D7J9	32 kDa	1	1	1.1	1.1	1.2	1.2	1.1	1.2
Basal cell adhesion molecule OS=Mus musculus GN=Bcam PE=2 SV=1	Q9R069	68 kDa	1	1	0.9	0.9	1.1	1.1	0.9	1.1
A-kinase anchor protein 1, mitochondrial OS=Mus musculus GN=Akap1 PE=1 SV=4	O08715	92 kDa	1	1	1.1	1.1	1.1	1.1	1.1	1.1
RNA-binding protein Raly OS=Mus musculus GN=Raly PE=1 SV=3	Q64012	33 kDa	1	1	1.1	1.1	1.1	1.1	1.1	1.1
Phenylalanine--tRNA ligase beta subunit OS=Mus musculus GN=Farsb PE=2 SV=2	Q9WUA2	66 kDa	1	1	1.1	1.1	1	1	1.1	1
Adenosylhomocysteinase OS=Mus musculus GN=Ahcy PE=1 SV=3	P50247	48 kDa	1	1	1.2	1.2	1.1	1.1	1.2	1.1
Cluster of cAMP-dependent protein kinase type I-alpha regulatory subunit OS=Mus musculus GN=Prkar1a PE=1 SV=3 (Q9DBC7)	Q9DBC7	43 kDa	1	1	0.8	0.8	1	1	0.8	1
Valine--tRNA ligase, mitochondrial OS=Mus musculus GN=Vars2 PE=2 SV=2	Q3U2A8	118 kDa	1	1	1.2	1.2	1.1	1.1	1.2	1.1
Alpha/beta hydrolase domain-containing protein 11 OS=Mus musculus GN=Abhd11 PE=2 SV=1	Q8K4F5	34 kDa	1	1	1.2	1.2	1.2	1.2	1.2	1.2
Protein FAM73B OS=Mus musculus GN=Fam73b PE=1 SV=1	Q8BK03	66 kDa	1	1	1.2	1.2	1.2	1.2	1.2	1.2
Exportin-1 OS=Mus musculus GN=Xpo1 PE=1 SV=1	Q6P5F9	123 kDa	1	1	1.2	1.2	1	1	1.2	1
Heat shock protein beta-6 OS=Mus musculus GN=Hspb6 PE=1 SV=1	Q5EBG6	18 kDa	1	1	1.2	1.2	0.9	0.9	1.2	0.9
Protein bicaudal D homolog 2 OS=Mus musculus GN=Bicd2 PE=1 SV=1	Q921C5	93 kDa	1	1	0.8	0.8	0.9	0.9	0.8	0.9
Mimitin, mitochondrial OS=Mus musculus GN=Ndufaf2 PE=2 SV=1	Q59J78	20 kDa	1	1	1.1	1.1	1.2	1.2	1.1	1.2
Protein VAC14 homolog OS=Mus musculus GN=Vac14 PE=1 SV=1	Q80WQ2	88 kDa	1	1	1	1	1	1	1	1
Tropomodulin-4 OS=Mus musculus GN=Tmod4 PE=2 SV=1	Q9JLH8	39 kDa	1	1	1	1	1	1	1	1
UPF0723 protein C11orf83 homolog OS=Mus musculus PE=2 SV=1	Q8K2T4	10 kDa	1	1	1	1	1.5	1.5	1	1.5
Dual specificity protein phosphatase 23 OS=Mus musculus GN=Dusp23 PE=2 SV=1	Q6NT99	17 kDa	1	1	0.9	0.9	1.1	1.1	0.9	1.1
Nuclear pore complex protein Nup85 OS=Mus musculus GN=Nup85 PE=1 SV=1	Q8R480	75 kDa	1	1	1	1	1.1	1.1	1	1.1
28S ribosomal protein S18b, mitochondrial OS=Mus musculus GN=Mrps18b PE=2 SV=1	Q99N84	29 kDa	1	1	0.9	0.9	1	1	0.9	1
PDZ domain-containing protein GIPC1 OS=Mus musculus GN=Gipc1 PE=1 SV=1	Q9Z0G0	36 kDa	1	1	0.9	0.9	0.9	0.9	0.9	0.9
Histone H4 OS=Mus musculus GN=Hist1h4a PE=1 SV=2	P62806	11 kDa	1	1	4.6	4.4	1.1	1.1	4.5	1.1
Carbonic anhydrase 4 OS=Mus musculus GN=Ca4 PE=1 SV=1	Q64444	34 kDa	1	1	1.6	1.7	1.1	1.1	1.65	1.1
V-type proton ATPase subunit D OS=Mus musculus GN=Atp6v1d PE=1 SV=1	P57746	28 kDa	1	1	1.6	1.5	1	1	1.55	1
Very-long-chain enoyl-CoA reductase OS=Mus musculus GN=Tecr PE=1 SV=1	Q9CY27	36 kDa	1	1	1.4	1.5	0.8	0.8	1.45	0.8
ATP-binding cassette sub-family E member 1 OS=Mus musculus GN=Abce1 PE=2 SV=1	P61222	67 kDa	1	1	1.5	1.4	0.9	0.9	1.45	0.9
ATP-binding cassette sub-family B member 7, mitochondrial OS=Mus musculus GN=Abcb7 PE=1 SV=3	Q61102	83 kDa	1	1	1.5	1.4	1.1	1.1	1.45	1.1
Unconventional myosin-Ib OS=Mus musculus GN=Myo1b PE=2 SV=3	P46735	129 kDa	1	1	1.4	1.3	0.9	0.9	1.35	0.9
Cluster of N-alpha-acetyltransferase 15, NatA auxiliary subunit OS=Mus musculus GN=Naa15 PE=1 SV=1 (Q80UM3)	Q80UM3	101 kDa	1	1	1.3	1.2	1	1	1.25	1
Aflatoxin B1 aldehyde reductase member 2 OS=Mus musculus GN=Akr7a2 PE=1 SV=3	Q8CG76	41 kDa	1	1	1.2	1.3	1	1	1.25	1
Torsin-1A-interacting protein 1 OS=Mus musculus GN=Tor1aip1 PE=1 SV=3	Q921T2	67 kDa	1	1	1.2	1.3	1.1	1.1	1.25	1.1
60S ribosomal protein L12 OS=Mus musculus GN=Rpl12 PE=1 SV=2	P35979	18 kDa	1	1	1.1	1.2	0.9	0.9	1.15	0.9
Trimethyllysine dioxygenase, mitochondrial OS=Mus musculus GN=Tmlhe PE=2 SV=2	Q91ZE0	50 kDa	1	1	1.1	1.2	1	1	1.15	1
Transcription intermediary factor 1-beta OS=Mus musculus GN=Trim28 PE=1 SV=3	Q62318	89 kDa	1	1	1.2	1.1	1	1	1.15	1
Synaptopodin 2-like protein OS=Mus musculus GN=Synpo2l PE=2 SV=1	Q8BWB1	103 kDa	1	1	1.2	1.1	1.2	1.2	1.15	1.2
Proteasome subunit alpha type-1 OS=Mus musculus GN=Psma1 PE=1 SV=1	Q9R1P4	30 kDa	1	1	1.2	1.1	1	1	1.15	1
Vacuolar protein-sorting-associated protein 25 OS=Mus musculus GN=Vps25 PE=2 SV=1	Q9CQ80	21 kDa	1	1	1.1	1.2	1.1	1.1	1.15	1.1
Basic leucine zipper and W2 domain-containing protein 2 OS=Mus musculus GN=Bzw2 PE=1 SV=1	Q91VK1	48 kDa	1	1	1.1	1.2	1.1	1.1	1.15	1.1
Cluster of Histone H2B type 1-M OS=Mus musculus GN=Hist1h2bm PE=1 SV=2 (P10854)	P10854	14 kDa	1	1	2.3	2.1	1.2	1.2	2.2	1.2
Acyl-coenzyme A thioesterase 11 OS=Mus musculus GN=Acot11 PE=2 SV=1	Q8VHQ9	67 kDa	1	1	1.1	1	0.9	0.9	1.05	0.9
Transmembrane emp24 domain-containing protein 5 OS=Mus musculus GN=Tmed5 PE=2 SV=1	Q9CXE7	26 kDa	1	1	1.1	1	1.1	1.1	1.05	1.1
Importin-9 OS=Mus musculus GN=Ipo9 PE=1 SV=3	Q91YE6	116 kDa	1	1	1.1	1	1.1	1.1	1.05	1.1
Coatomer subunit gamma-2 OS=Mus musculus GN=Copg2 PE=2 SV=1	Q9QXK3	98 kDa	1	1	1.1	1	1.2	1.2	1.05	1.2
Cluster of Cytochrome c, somatic OS=Mus musculus GN=Cycs PE=1 SV=2 (P62897)	P62897	12 kDa	1	1	0.9	1	1.1	1.1	0.95	1.1
Vacuolar protein sorting-associated protein 26A OS=Mus musculus GN=Vps26a PE=2 SV=1	P40336	38 kDa	1	1	0.9	1	0.9	0.9	0.95	0.9
DnaJ homolog subfamily A member 1 OS=Mus musculus GN=Dnaja1 PE=1 SV=1	P63037	45 kDa	1	1	0.9	1	1.1	1.1	0.95	1.1
Importin-5 OS=Mus musculus GN=Ipo5 PE=1 SV=3	Q8BKC5	124 kDa	1	1	0.9	1	1	1	0.95	1
Epsilon-sarcoglycan OS=Mus musculus GN=Sgce PE=2 SV=2	O70258	50 kDa	1	1	0.9	1	1.1	1.1	0.95	1.1
Interleukin enhancer-binding factor 2 OS=Mus musculus GN=Ilf2 PE=1 SV=1	Q9CXY6	43 kDa	1	1	0.9	1	1	1	0.95	1
28S ribosomal protein S5, mitochondrial OS=Mus musculus GN=Mrps5 PE=2 SV=1	Q99N87	48 kDa	1	1	1.5	1.7	1.2	1.2	1.6	1.2
Transforming acidic coiled-coil-containing protein 1 OS=Mus musculus GN=Tacc1 PE=1 SV=1	Q6Y685	84 kDa	1	1	0.7	0.8	1.2	1.2	0.75	1.2
Ribosome-recycling factor, mitochondrial OS=Mus musculus GN=Mrrf PE=1 SV=1	Q9D6S7	29 kDa	1	1	0.7	0.8	1	1	0.75	1
Voltage-dependent calcium channel subunit alpha-2/delta-1 OS=Mus musculus GN=Cacna2d1 PE=1 SV=1	O08532	125 kDa	1	1	1.3	1.1	1	1	1.2	1
Mitogen-activated protein kinase kinase kinase MLT OS=Mus musculus GN=Mltk PE=1 SV=1	Q9ESL4	92 kDa	1	1	1.3	1.1	0.9	0.9	1.2	0.9
Sarcolemmal membrane-associated protein OS=Mus musculus GN=Slmap PE=1 SV=2	Q3URD3	97 kDa	1	1	1	1.2	1.1	1.1	1.1	1.1
Ubiquitin carboxyl-terminal hydrolase 7 OS=Mus musculus GN=Usp7 PE=1 SV=1	Q6A4J8	128 kDa	1	1	1.1	0.9	1	1	1	1
V-type proton ATPase subunit d 1 OS=Mus musculus GN=Atp6v0d1 PE=1 SV=2	P51863	40 kDa	1	1	1.1	0.9	1	1	1	1
28S ribosomal protein S7, mitochondrial OS=Mus musculus GN=Mrps7 PE=2 SV=1	Q80X85	28 kDa	1	1	1.3	1.6	1.1	1.1	1.45	1.1
Inter-alpha-trypsin inhibitor heavy chain H1 OS=Mus musculus GN=Itih1 PE=1 SV=2	Q61702	101 kDa	1	1	1	0.8	1.1	1.1	0.9	1.1
PDZ and LIM domain protein 7 OS=Mus musculus GN=Pdlim7 PE=2 SV=1	Q3TJD7	50 kDa	1	1	1	0.8	0.9	0.9	0.9	0.9
CD5 antigen-like OS=Mus musculus GN=Cd5l PE=1 SV=3	Q9QWK4	39 kDa	1	1	1	0.8	1	1	0.9	1
Cluster of ATP-dependent RNA helicase DDX3X OS=Mus musculus GN=Ddx3x PE=1 SV=3 (Q62167)	Q62167	73 kDa	1	1	1.1	1.4	1	1	1.25	1
Phosphatidylinositol-binding clathrin assembly protein OS=Mus musculus GN=Picalm PE=1 SV=1	Q7M6Y3	72 kDa	1	1	1.3	1	1	1	1.15	1
Cytochrome P450 2E1 OS=Mus musculus GN=Cyp2e1 PE=1 SV=1	Q05421	57 kDa	1	1	2	1.5	0.7	0.7	1.75	0.7
Neuropilin-1 OS=Mus musculus GN=Nrp1 PE=1 SV=2	P97333	103 kDa	1	1	1.1	1.1	1.3	1.4	1.1	1.35
Glutathione synthetase OS=Mus musculus GN=Gss PE=2 SV=1	P51855	52 kDa	1	1	1.2	1.2	1.3	1.2	1.2	1.25
SRA stem-loop-interacting RNA-binding protein, mitochondrial OS=Mus musculus GN=Slirp PE=1 SV=2	Q9D8T7	13 kDa	1	1	0.7	0.7	1.3	1.2	0.7	1.25
Alpha-1-syntrophin OS=Mus musculus GN=Snta1 PE=1 SV=1	Q61234	54 kDa	1	1	1.4	1.4	1.3	1.2	1.4	1.25
Hexaprenyldihydroxybenzoate methyltransferase, mitochondrial OS=Mus musculus GN=Coq3 PE=2 SV=1	Q8BMS4	41 kDa	1	1	1.2	1.1	1.3	1.2	1.15	1.25
60S ribosomal protein L35a OS=Mus musculus GN=Rpl35a PE=2 SV=2	O55142	13 kDa	1	1	1.8	2	1.2	1.3	1.9	1.25
Haloacid dehalogenase-like hydrolase domain-containing protein 3 OS=Mus musculus GN=Hdhd3 PE=2 SV=1	Q9CYW4	28 kDa	1	1	1.3	1.5	1.2	1.3	1.4	1.25
Integrin alpha-6 OS=Mus musculus GN=Itga6 PE=1 SV=3	Q61739	122 kDa	1	1	0.9	0.9	1.1	1.2	0.9	1.15
Cytochrome c-type heme lyase OS=Mus musculus GN=Hccs PE=2 SV=2	P53702	31 kDa	1	1	1.2	1.2	1.2	1.1	1.2	1.15
L-2-hydroxyglutarate dehydrogenase, mitochondrial OS=Mus musculus GN=L2hgdh PE=2 SV=1	Q91YP0	51 kDa	1	1	1.1	1.1	1.1	1.2	1.1	1.15
UPF0369 protein C6orf57 homolog OS=Mus musculus PE=2 SV=2	Q8BTE0	12 kDa	1	1	0.7	0.7	1.2	1.1	0.7	1.15
Cluster of Transforming protein RhoA OS=Mus musculus GN=Rhoa PE=1 SV=1 (Q9QUI0)	Q9QUI0	22 kDa	1	1	1.8	1.7	1.2	1.1	1.75	1.15
Cluster of Aldose reductase-related protein 2 OS=Mus musculus GN=Akr1b8 PE=1 SV=2 (P45377)	P45377	36 kDa	1	1	1.5	1.4	1.2	1.1	1.45	1.15
NADP-dependent malic enzyme, mitochondrial OS=Mus musculus GN=Me3 PE=1 SV=2	Q8BMF3	67 kDa	1	1	1.3	1.2	1.1	1.2	1.25	1.15
Ragulator complex protein LAMTOR3 OS=Mus musculus GN=Lamtor3 PE=1 SV=1	O88653	14 kDa	1	1	0.8	0.7	1.2	1.1	0.75	1.15
Cluster of Cytoplasmic FMR1-interacting protein 1 OS=Mus musculus GN=Cyfip1 PE=1 SV=1 (Q7TMB8)	Q7TMB8	145 kDa	1	1	1.3	1.5	1.1	1.2	1.4	1.15
ATP-binding cassette sub-family D member 2 OS=Mus musculus GN=Abcd2 PE=1 SV=1	Q61285	83 kDa	1	1	1.4	1.7	1.2	1.1	1.55	1.15
Coiled-coil domain-containing protein 47 OS=Mus musculus GN=Ccdc47 PE=2 SV=2	Q9D024	56 kDa	1	1	0.9	1.2	1.2	1.1	1.05	1.15
Protein transport protein Sec23B OS=Mus musculus GN=Sec23b PE=2 SV=1	Q9D662	86 kDa	1	1	1.4	1	1.2	1.1	1.2	1.15
Transcription factor A, mitochondrial OS=Mus musculus GN=Tfam PE=1 SV=2	P40630	28 kDa	1	1	0.8	0.8	1	1.1	0.8	1.05
C-Jun-amino-terminal kinase-interacting protein 4 OS=Mus musculus GN=Spag9 PE=1 SV=2	Q58A65	146 kDa	1	1	1	1	1	1.1	1	1.05
GDH/6PGL endoplasmic bifunctional protein OS=Mus musculus GN=H6pd PE=2 SV=2	Q8CFX1	89 kDa	1	1	1.1	1.1	1.1	1	1.1	1.05
Asporin OS=Mus musculus GN=Aspn PE=1 SV=1	Q99MQ4	43 kDa	1	1	1.3	1.3	1	1.1	1.3	1.05
Methylmalonyl-CoA epimerase, mitochondrial OS=Mus musculus GN=Mcee PE=2 SV=1	Q9D1I5	19 kDa	1	1	0.8	0.8	1.1	1	0.8	1.05
Cholinesterase OS=Mus musculus GN=Bche PE=2 SV=2	Q03311	68 kDa	1	1	1	1	1.1	1	1	1.05
Trafficking protein particle complex subunit 13 OS=Mus musculus GN=Trappc13 PE=2 SV=1	Q3TIR1	46 kDa	1	1	0.9	0.9	1.1	1	0.9	1.05
Sulfhydryl oxidase 1 OS=Mus musculus GN=Qsox1 PE=1 SV=1	Q8BND5	83 kDa	1	1	1.4	1.3	1.1	1	1.35	1.05
Cluster of Glutathione S-transferase Mu 1 OS=Mus musculus GN=Gstm1 PE=1 SV=2 (P10649)	P10649	26 kDa	1	1	1.2	1.3	1	1.1	1.25	1.05
Methionine--tRNA ligase, cytoplasmic OS=Mus musculus GN=Mars PE=2 SV=1	Q68FL6	101 kDa	1	1	1.2	1.3	1	1.1	1.25	1.05
Mitochondrial import inner membrane translocase subunit TIM14 OS=Mus musculus GN=Dnajc19 PE=2 SV=3	Q9CQV7	12 kDa	1	1	1.3	1.2	1	1.1	1.25	1.05
Junctophilin-2 OS=Mus musculus GN=Jph2 PE=1 SV=2	Q9ET78	75 kDa	1	1	1.3	1.2	1	1.1	1.25	1.05
Signal transducer and activator of transcription 1 OS=Mus musculus GN=Stat1 PE=1 SV=1	P42225	87 kDa	1	1	1.1	1.2	1	1.1	1.15	1.05
Cluster of Radixin OS=Mus musculus GN=Rdx PE=1 SV=3 (P26043)	P26043	69 kDa	1	1	1	1.1	1	1.1	1.05	1.05
Cluster of Phospholipid hydroperoxide glutathione peroxidase, mitochondrial OS=Mus musculus GN=Gpx4 PE=1 SV=4 (O70325)	O70325	22 kDa	1	1	1.1	1	1	1.1	1.05	1.05
Caseinolytic peptidase B protein homolog OS=Mus musculus GN=Clpb PE=1 SV=1	Q60649	76 kDa	1	1	1.1	1	1.1	1	1.05	1.05
Actin-related protein 2 OS=Mus musculus GN=Actr2 PE=1 SV=1	P61161	45 kDa	1	1	1	1.1	1.1	1	1.05	1.05
Sorbitol dehydrogenase OS=Mus musculus GN=Sord PE=1 SV=3	Q64442	38 kDa	1	1	1	1.1	1.1	1	1.05	1.05
28S ribosomal protein S27, mitochondrial OS=Mus musculus GN=Mrps27 PE=2 SV=2	Q8BK72	48 kDa	1	1	1	0.9	1.1	1	0.95	1.05
Cytoplasmic dynein 1 light intermediate chain 2 OS=Mus musculus GN=Dync1li2 PE=1 SV=2	Q6PDL0	54 kDa	1	1	0.9	1	1.1	1	0.95	1.05
Leucyl-cystinyl aminopeptidase OS=Mus musculus GN=Lnpep PE=1 SV=1	Q8C129	117 kDa	1	1	1	0.9	1.1	1	0.95	1.05
Succinyl-CoA ligase [GDP-forming] subunit beta, mitochondrial OS=Mus musculus GN=Suclg2 PE=2 SV=3	Q9Z2I8	47 kDa	1	1	0.9	0.8	1.1	1	0.85	1.05
von Willebrand factor OS=Mus musculus GN=Vwf PE=1 SV=2	Q8CIZ8	309 kDa	1	1	0.9	0.8	1	1.1	0.85	1.05
Nucleoside diphosphate kinase A OS=Mus musculus GN=Nme1 PE=1 SV=1	P15532	17 kDa	1	1	0.8	0.7	1.1	1	0.75	1.05
Nucleoside diphosphate kinase 3 OS=Mus musculus GN=Nme3 PE=2 SV=3	Q9WV85	19 kDa	1	1	1.3	1.5	1.1	1	1.4	1.05
Probable ubiquitin carboxyl-terminal hydrolase FAF-X OS=Mus musculus GN=Usp9x PE=1 SV=2	P70398	291 kDa	1	1	1.3	1.1	1	1.1	1.2	1.05
Ribose-phosphate pyrophosphokinase 1 OS=Mus musculus GN=Prps1 PE=1 SV=4	Q9D7G0	35 kDa	1	1	1	1.2	1	1.1	1.1	1.05
Metalloreductase STEAP3 OS=Mus musculus GN=Steap3 PE=1 SV=1	Q8CI59	55 kDa	0.9	0.9	1.2	1	1.1	1	1.22222	1.16667
Myosin light chain kinase, smooth muscle OS=Mus musculus GN=Mylk PE=1 SV=3	Q6PDN3	213 kDa	1	1	0.9	1.1	1	1.1	1	1.05
Exocyst complex component 8 OS=Mus musculus GN=Exoc8 PE=1 SV=1	Q6PGF7	81 kDa	1	1	0.9	1.1	1	1.1	1	1.05
Ras-related protein R-Ras2 OS=Mus musculus GN=Rras2 PE=1 SV=1	P62071	23 kDa	1	1	1.6	1.3	1.1	1	1.45	1.05
Interferon alpha/beta receptor 2 OS=Mus musculus GN=Ifnar2 PE=1 SV=2	O35664	57 kDa	1	1	0.8	1	1	1.1	0.9	1.05
cGMP-dependent 3',5'-cyclic phosphodiesterase OS=Mus musculus GN=Pde2a PE=1 SV=3	Q922S4	103 kDa	1	1	1.3	1	1	1.1	1.15	1.05
Cluster of Kinesin-like protein KIF1B OS=Mus musculus GN=Kif1b PE=1 SV=2 (Q60575)	Q60575	204 kDa	1	1	1.2	0.9	1.1	1	1.05	1.05
Golgi phosphoprotein 3 OS=Mus musculus GN=Golph3 PE=2 SV=1	Q9CRA5	34 kDa	1	1	1.1	0.8	1.1	1	0.95	1.05
NADH-cytochrome b5 reductase 3 OS=Mus musculus GN=Cyb5r3 PE=1 SV=3	Q9DCN2	34 kDa	1	1	1.5	1.4	1	0.9	1.45	0.95
28S ribosomal protein S2, mitochondrial OS=Mus musculus GN=Mrps2 PE=2 SV=1	Q924T2	32 kDa	1	1	1.5	1.4	1	0.9	1.45	0.95
Protein NipSnap homolog 1 OS=Mus musculus GN=Nipsnap1 PE=1 SV=1	O55125	33 kDa	1	1	1.2	1.1	1	0.9	1.15	0.95
E3 ubiquitin-protein ligase TRIM32 OS=Mus musculus GN=Trim32 PE=1 SV=2	Q8CH72	72 kDa	1	1	1	1.1	1	0.9	1.05	0.95
PDZ and LIM domain protein 1 OS=Mus musculus GN=Pdlim1 PE=2 SV=4	O70400	36 kDa	1	1	1	0.9	1	0.9	0.95	0.95
Ran GTPase-activating protein 1 OS=Mus musculus GN=Rangap1 PE=1 SV=2	P46061	64 kDa	1	1	1	0.9	1	0.9	0.95	0.95
Syntaxin-7 OS=Mus musculus GN=Stx7 PE=1 SV=3	O70439	30 kDa	1	1	1	0.9	0.9	1	0.95	0.95
Cysteine-rich with EGF-like domain protein 1 OS=Mus musculus GN=Creld1 PE=2 SV=1	Q91XD7	46 kDa	1	1	0.9	1	0.9	1	0.95	0.95
Focal adhesion kinase 1 OS=Mus musculus GN=Ptk2 PE=1 SV=3	P34152	124 kDa	1	1	1	0.9	0.9	1	0.95	0.95
Pleckstrin homology domain-containing family F member 2 OS=Mus musculus GN=Plekhf2 PE=1 SV=1	Q91WB4	28 kDa	1	1	1	0.9	0.9	1	0.95	0.95
Splicing factor 3B subunit 1 OS=Mus musculus GN=Sf3b1 PE=1 SV=1	Q99NB9	146 kDa	1	1	1.2	1.4	1	0.9	1.3	0.95
Cluster of Dynamin-2 OS=Mus musculus GN=Dnm2 PE=1 SV=2 (P39054)	P39054	98 kDa	1	1	1.1	1.3	0.9	1	1.2	0.95
Zinc phosphodiesterase ELAC protein 2 OS=Mus musculus GN=Elac2 PE=1 SV=1	Q80Y81	93 kDa	1	1	1.1	0.9	0.9	1	1	0.95
Isoaspartyl peptidase/L-asparaginase OS=Mus musculus GN=Asrgl1 PE=1 SV=1	Q8C0M9	34 kDa	1	1	1	0.8	1	0.9	0.9	0.95
Cluster of Murinoglobulin-1 OS=Mus musculus GN=Mug1 PE=1 SV=3 (P28665)	P28665	165 kDa	1	1	0.7	0.7	0.8	0.9	0.7	0.85
Smoothelin-like protein 2 OS=Mus musculus GN=Smtnl2 PE=1 SV=1	Q8CI12	50 kDa	1	1	1	1	0.8	0.9	1	0.85
Zinc finger CCCH domain-containing protein 18 OS=Mus musculus GN=Zc3h18 PE=1 SV=1	Q0P678	106 kDa	1	1	0.8	0.9	1.1	1.3	0.85	1.2
NADH-ubiquinone oxidoreductase chain 4 OS=Mus musculus GN=Mtnd4 PE=1 SV=1	P03911	52 kDa	0.9	0.9	1.5	1.8	1.1	1.3	1.83333	1.33333
Dehydrogenase/reductase SDR family member 11 OS=Mus musculus GN=Dhrs11 PE=2 SV=1	Q3U0B3	28 kDa	1	1	0.8	0.8	1	1.2	0.8	1.1
Neural cell adhesion molecule 1 OS=Mus musculus GN=Ncam1 PE=1 SV=3	P13595	119 kDa	1	1	1.2	1.1	1.2	1	1.15	1.1
Gamma-adducin OS=Mus musculus GN=Add3 PE=1 SV=2	Q9QYB5	79 kDa	1	1	1.2	1.1	1.2	1	1.15	1.1
Sorting nexin-1 OS=Mus musculus GN=Snx1 PE=1 SV=1	Q9WV80	59 kDa	1	1	0.9	0.8	1.2	1	0.85	1.1
Ras-related protein R-Ras OS=Mus musculus GN=Rras PE=2 SV=1	P10833	24 kDa	0.9	0.9	1.2	1.2	1.1	0.9	1.33333	1.11111
Peroxisomal NADH pyrophosphatase NUDT12 OS=Mus musculus GN=Nudt12 PE=2 SV=1	Q9DCN1	52 kDa	1	1	1	1	1.1	0.9	1	1
N-alpha-acetyltransferase 25, NatB auxiliary subunit OS=Mus musculus GN=Naa25 PE=1 SV=1	Q8BWZ3	112 kDa	1	1	1	1	1.1	0.9	1	1
Elongation factor Tu GTP-binding domain-containing protein 1 OS=Mus musculus GN=Eftud1 PE=2 SV=1	Q8C0D5	126 kDa	1	1	1	1	1.1	0.9	1	1
55 kDa erythrocyte membrane protein OS=Mus musculus GN=Mpp1 PE=1 SV=1	P70290	52 kDa	1	1	1.3	1.2	1.1	0.9	1.25	1
Endoplasmic reticulum aminopeptidase 1 OS=Mus musculus GN=Erap1 PE=2 SV=2	Q9EQH2	107 kDa	1	1	1.1	1	1.1	0.9	1.05	1
Glutamyl-tRNA(Gln) amidotransferase subunit B, mitochondrial OS=Mus musculus GN=Pet112 PE=2 SV=1	Q99JT1	62 kDa	1	1	0.9	1	1.1	0.9	0.95	1
Regulatory-associated protein of mTOR OS=Mus musculus GN=Rptor PE=1 SV=1	Q8K4Q0	149 kDa	1	1	0.9	1.2	0.9	1.1	1.05	1
Xaa-Pro aminopeptidase 1 OS=Mus musculus GN=Xpnpep1 PE=2 SV=1	Q6P1B1	70 kDa	1	1	0.8	0.8	1	0.8	0.8	0.9
Band 3 anion transport protein OS=Mus musculus GN=Slc4a1 PE=1 SV=1	P04919	103 kDa	1	1	1.1	1.2	0.8	1	1.15	0.9
Trafficking protein particle complex subunit 5 OS=Mus musculus GN=Trappc5 PE=1 SV=1	Q9CQA1	21 kDa	1	1	1.6	1.5	1.1	1.4	1.55	1.25
Dynactin subunit 4 OS=Mus musculus GN=Dctn4 PE=1 SV=1	Q8CBY8	53 kDa	1	1	1.2	1	0.7	0.9	1.1	0.8
Protein fantom OS=Mus musculus GN=Rpgrip1l PE=1 SV=2	Q8CG73	145 kDa	1	1	1.2	1	1.3	1	1.1	1.15
Protein FAM160B1 OS=Mus musculus GN=Fam160b1 PE=2 SV=2	Q8CDM8	86 kDa	1.1	1.1	0.9	0.9	1.2	0.9	0.818182	0.954545
Ankycorbin OS=Mus musculus GN=Rai14 PE=1 SV=1	Q9EP71	109 kDa	1	1	1	0.9	0.8	1.1	0.95	0.95
Mitochondrial import receptor subunit TOM20 homolog OS=Mus musculus GN=Tomm20 PE=1 SV=1	Q9DCC8	16 kDa	1	1	1.3	1.5	0.8	1.1	1.4	0.95
Retinoid-binding protein 7 OS=Mus musculus GN=Rbp7 PE=2 SV=1	Q9EPC5	15 kDa	1	1	0.6	0.8	0.8	1.1	0.7	0.95
Cytochrome c oxidase subunit 7A-related protein, mitochondrial OS=Mus musculus GN=Cox7a2l PE=2 SV=1	Q61387	12 kDa	1	1	1.8	2.2	2.2	2.1	2	2.15
Myosin regulatory light chain 2, skeletal muscle isoform OS=Mus musculus GN=Mylpf PE=1 SV=3	P97457	19 kDa	1	1	0.9	0.9	0.8	0.8	0.9	0.8
Annexin A5 OS=Mus musculus GN=Anxa5 PE=1 SV=1	P48036	36 kDa	1	1	0.9	0.9	1	1	0.9	1
Complement component 1 Q subcomponent-binding protein, mitochondrial OS=Mus musculus GN=C1qbp PE=1 SV=1	O35658	31 kDa	1	1	0.8	0.8	1	1	0.8	1
Basigin OS=Mus musculus GN=Bsg PE=1 SV=2	P18572	42 kDa	1	1	0.8	0.8	1	1	0.8	1
Branched-chain-amino-acid aminotransferase, mitochondrial OS=Mus musculus GN=Bcat2 PE=2 SV=2	O35855	44 kDa	1	1	1.1	1.1	1.1	1.1	1.1	1.1
Valacyclovir hydrolase OS=Mus musculus GN=Bphl PE=2 SV=1	Q8R164	33 kDa	1	1	1	1	0.9	0.9	1	0.9
Inorganic pyrophosphatase 2, mitochondrial OS=Mus musculus GN=Ppa2 PE=2 SV=1	Q91VM9	38 kDa	1	1	0.7	0.7	1.1	1.1	0.7	1.1
F-actin-capping protein subunit beta OS=Mus musculus GN=Capzb PE=1 SV=3	P47757	31 kDa	1	1	1	1	0.9	0.9	1	0.9
Cluster of Guanine nucleotide-binding protein G(i) subunit alpha-2 OS=Mus musculus GN=Gnai2 PE=1 SV=5 (P08752)	P08752	40 kDa	1	1	1.1	1.1	1.1	1.1	1.1	1.1
Major vault protein OS=Mus musculus GN=Mvp PE=1 SV=4	Q9EQK5	96 kDa	1	1	0.9	0.9	1	1	0.9	1
Leukotriene A-4 hydrolase OS=Mus musculus GN=Lta4h PE=1 SV=4	P24527	69 kDa	1	1	0.9	0.9	0.9	0.9	0.9	0.9
Iron-sulfur cluster assembly enzyme ISCU, mitochondrial OS=Mus musculus GN=Iscu PE=1 SV=1	Q9D7P6	18 kDa	1	1	0.6	0.6	0.9	0.9	0.6	0.9
Putative ATP-dependent Clp protease proteolytic subunit, mitochondrial OS=Mus musculus GN=Clpp PE=2 SV=1	O88696	30 kDa	1	1	1	1	1	1	1	1
Adenylyl cyclase-associated protein 1 OS=Mus musculus GN=Cap1 PE=1 SV=4	P40124	52 kDa	1	1	1	1	0.9	0.9	1	0.9
28S ribosomal protein S31, mitochondrial OS=Mus musculus GN=Mrps31 PE=2 SV=1	Q61733	44 kDa	1	1	0.8	0.8	1	1	0.8	1
Ribosome-releasing factor 2, mitochondrial OS=Mus musculus GN=Gfm2 PE=2 SV=2	Q8R2Q4	86 kDa	1	1	0.8	0.8	1	1	0.8	1
Transthyretin OS=Mus musculus GN=Ttr PE=1 SV=1	P07309	16 kDa	1	1	0.6	0.6	0.8	0.8	0.6	0.8
Coronin-1B OS=Mus musculus GN=Coro1b PE=1 SV=1	Q9WUM3	54 kDa	1	1	1.1	1.1	0.9	0.9	1.1	0.9
Septin-2 OS=Mus musculus GN=Sept2 PE=1 SV=2	P42208	42 kDa	1	1	1	1	0.9	0.9	1	0.9
Histidine--tRNA ligase, cytoplasmic OS=Mus musculus GN=Hars PE=2 SV=2	Q61035	57 kDa	1	1	0.9	0.9	0.9	0.9	0.9	0.9
40S ribosomal protein S10 OS=Mus musculus GN=Rps10 PE=1 SV=1	P63325	19 kDa	1	1	1.5	1.5	0.9	0.9	1.5	0.9
Transforming growth factor-beta-induced protein ig-h3 OS=Mus musculus GN=Tgfbi PE=2 SV=1	P82198	75 kDa	1	1	1	1	1	1	1	1
Bisphosphoglycerate mutase OS=Mus musculus GN=Bpgm PE=2 SV=2	P15327	30 kDa	1	1	0.8	0.8	0.8	0.8	0.8	0.8
Argininosuccinate lyase OS=Mus musculus GN=Asl PE=2 SV=1	Q91YI0	52 kDa	1	1	1.1	1.1	1.1	1.1	1.1	1.1
Pre-mRNA-processing factor 19 OS=Mus musculus GN=Prpf19 PE=2 SV=1	Q99KP6	55 kDa	1	1	1.1	1.1	1	1	1.1	1
Twinfilin-1 OS=Mus musculus GN=Twf1 PE=1 SV=2	Q91YR1	40 kDa	1	1	0.8	0.8	0.9	0.9	0.8	0.9
Growth arrest and DNA damage-inducible proteins-interacting protein 1 OS=Mus musculus GN=Gadd45gip1 PE=2 SV=1	Q9CR59	26 kDa	1	1	0.9	0.9	1	1	0.9	1
Carbonic anhydrase 1 OS=Mus musculus GN=Ca1 PE=2 SV=4	P13634	28 kDa	1	1	0.6	0.6	0.9	0.9	0.6	0.9
Mannose-6-phosphate isomerase OS=Mus musculus GN=Mpi PE=2 SV=1	Q924M7	47 kDa	1	1	1	1	0.8	0.8	1	0.8
Isoamyl acetate-hydrolyzing esterase 1 homolog OS=Mus musculus GN=Iah1 PE=2 SV=1	Q9DB29	28 kDa	1	1	1.1	1.1	1.1	1.1	1.1	1.1
Inhibitor of carbonic anhydrase OS=Mus musculus GN=Ica PE=1 SV=1	Q9DBD0	77 kDa	1	1	1.1	1.1	0.9	0.9	1.1	0.9
Cluster of Malignant T-cell-amplified sequence 1 OS=Mus musculus GN=Mcts1 PE=2 SV=1 (Q9DB27)	Q9DB27	21 kDa	1	1	1.1	1.1	1	1	1.1	1
Cluster of cAMP-specific 3',5'-cyclic phosphodiesterase 4A OS=Mus musculus GN=Pde4a PE=2 SV=2 (O89084)	O89084	94 kDa	1	1	0.8	0.8	0.9	0.9	0.8	0.9
NEDD8-activating enzyme E1 catalytic subunit OS=Mus musculus GN=Uba3 PE=1 SV=2	Q8C878	52 kDa	1	1	1.1	1.1	0.9	0.9	1.1	0.9
N(G),N(G)-dimethylarginine dimethylaminohydrolase 1 OS=Mus musculus GN=Ddah1 PE=1 SV=3	Q9CWS0	31 kDa	1	1	0.9	0.9	0.9	0.9	0.9	0.9
Nuclear pore complex protein Nup214 OS=Mus musculus GN=Nup214 PE=1 SV=2	Q80U93	213 kDa	1	1	1	1	0.9	0.9	1	0.9
Magnesium transporter protein 1 OS=Mus musculus GN=Magt1 PE=2 SV=1	Q9CQY5	38 kDa	1	1	1.5	1.5	0.8	0.8	1.5	0.8
40S ribosomal protein S2 OS=Mus musculus GN=Rps2 PE=1 SV=3	P25444	31 kDa	1	1	1.6	1.7	0.9	0.9	1.65	0.9
Probable C->U-editing enzyme APOBEC-2 OS=Mus musculus GN=Apobec2 PE=1 SV=1	Q9WV35	26 kDa	1	1	1.2	1.3	0.8	0.8	1.25	0.8
Coatomer subunit beta' OS=Mus musculus GN=Copb2 PE=2 SV=2	O55029	102 kDa	1	1	1.2	1.1	1	1	1.15	1
Sorting nexin-2 OS=Mus musculus GN=Snx2 PE=1 SV=2	Q9CWK8	58 kDa	1	1	1.1	1	1	1	1.05	1
Aminopeptidase N OS=Mus musculus GN=Anpep PE=1 SV=4	P97449	110 kDa	1	1	1	1.1	1	1	1.05	1
E3 ubiquitin-protein ligase NEDD4 OS=Mus musculus GN=Nedd4 PE=1 SV=3	P46935	103 kDa	1	1	1.1	1	0.9	0.9	1.05	0.9
DNA-directed RNA polymerase II subunit RPB1 OS=Mus musculus GN=Polr2a PE=1 SV=3	P08775	217 kDa	1	1	1	1.1	0.9	0.9	1.05	0.9
Spartin OS=Mus musculus GN=Spg20 PE=2 SV=1	Q8R1X6	73 kDa	1	1	1.1	1	1	1	1.05	1
3-oxoacyl-[acyl-carrier-protein] synthase, mitochondrial OS=Mus musculus GN=Oxsm PE=2 SV=1	Q9D404	49 kDa	1	1	1	1.1	1	1	1.05	1
Tubulin-specific chaperone D OS=Mus musculus GN=Tbcd PE=2 SV=1	Q8BYA0	133 kDa	1	1	1.1	1	1	1	1.05	1
Switch-associated protein 70 OS=Mus musculus GN=Swap70 PE=1 SV=2	Q6A028	69 kDa	1	1	1.1	1	1	1	1.05	1
Papilin OS=Mus musculus GN=Papln PE=2 SV=2	Q9EPX2	139 kDa	1	1	1.1	1	1	1	1.05	1
Protein FAM49B OS=Mus musculus GN=Fam49b PE=2 SV=1	Q921M7	37 kDa	1	1	1	1.1	0.8	0.8	1.05	0.8
Proteasome subunit beta type-8 OS=Mus musculus GN=Psmb8 PE=1 SV=2	P28063	30 kDa	1	1	1.1	1	0.8	0.8	1.05	0.8
Programmed cell death 6-interacting protein OS=Mus musculus GN=Pdcd6ip PE=1 SV=3	Q9WU78	96 kDa	1	1	1	0.9	0.9	0.9	0.95	0.9
WD repeat-containing protein 1 OS=Mus musculus GN=Wdr1 PE=1 SV=3	O88342	66 kDa	1	1	1	0.9	1	1	0.95	1
Sorting nexin-6 OS=Mus musculus GN=Snx6 PE=1 SV=2	Q6P8X1	47 kDa	1	1	1	0.9	1	1	0.95	1
2-amino-3-ketobutyrate coenzyme A ligase, mitochondrial OS=Mus musculus GN=Gcat PE=1 SV=2	O88986	45 kDa	1	1	1	0.9	0.9	0.9	0.95	0.9
Dynactin subunit 3 OS=Mus musculus GN=Dctn3 PE=2 SV=2	Q9Z0Y1	21 kDa	1	1	1	0.9	1	1	0.95	1
28S ribosomal protein S34, mitochondrial OS=Mus musculus GN=Mrps34 PE=2 SV=1	Q9JIK9	26 kDa	1	1	1.8	2	1.3	1.3	1.9	1.3
Putative pre-mRNA-splicing factor ATP-dependent RNA helicase DHX32 OS=Mus musculus GN=Dhx32 PE=2 SV=2	Q8BZS9	84 kDa	1	1	1	0.9	1	1	0.95	1
H-2 class II histocompatibility antigen, A-K beta chain OS=Mus musculus GN=H2-Ab1 PE=1 SV=1	P06343	30 kDa	1	1	0.9	1	1	1	0.95	1
Plastin-3 OS=Mus musculus GN=Pls3 PE=1 SV=3	Q99K51	71 kDa	1	1	0.9	0.8	0.9	0.9	0.85	0.9
Protein transport protein Sec31A OS=Mus musculus GN=Sec31a PE=1 SV=2	Q3UPL0	134 kDa	1	1	0.9	0.8	1	1	0.85	1
S-methyl-5'-thioadenosine phosphorylase OS=Mus musculus GN=Mtap PE=2 SV=1	Q9CQ65	31 kDa	1	1	0.8	0.9	1	1	0.85	1
Paralemmin-1 OS=Mus musculus GN=Palm PE=1 SV=1	Q9Z0P4	42 kDa	1	1	0.8	0.9	1	1	0.85	1
Very low-density lipoprotein receptor OS=Mus musculus GN=Vldlr PE=1 SV=1	P98156	96 kDa	1	1	0.9	0.8	0.9	0.9	0.85	0.9
ER membrane protein complex subunit 8 OS=Mus musculus GN=Emc8 PE=1 SV=1	O70378	23 kDa	1	1	0.9	0.8	0.9	0.9	0.85	0.9
Actin-related protein 2/3 complex subunit 5-like protein OS=Mus musculus GN=Arpc5l PE=1 SV=1	Q9D898	17 kDa	1	1	0.9	0.8	1.1	1.1	0.85	1.1
Ankyrin repeat and SAM domain-containing protein 1A OS=Mus musculus GN=Anks1a PE=1 SV=3	P59672	125 kDa	1	1	0.8	0.9	1	1	0.85	1
AP-2 complex subunit mu OS=Mus musculus GN=Ap2m1 PE=1 SV=1	P84091	50 kDa	1	1	1.7	1.5	1	1	1.6	1
Cytoplasmic dynein 1 intermediate chain 2 OS=Mus musculus GN=Dync1i2 PE=2 SV=1	O88487	68 kDa	1	1	0.7	0.8	0.9	0.9	0.75	0.9
Kinesin light chain 2 OS=Mus musculus GN=Klc2 PE=1 SV=1	O88448	67 kDa	1	1	0.7	0.8	1	1	0.75	1
BolA-like protein 2 OS=Mus musculus GN=Bola2 PE=1 SV=1	Q8BGS2	10 kDa	1	1	0.8	0.7	0.9	0.9	0.75	0.9
39S ribosomal protein L45, mitochondrial OS=Mus musculus GN=Mrpl45 PE=2 SV=1	Q9D0Q7	35 kDa	1	1	1.4	1.2	0.9	0.9	1.3	0.9
Sorting nexin-3 OS=Mus musculus GN=Snx3 PE=1 SV=3	O70492	19 kDa	1	1	0.6	0.7	1	1	0.65	1
Protein Hook homolog 2 OS=Mus musculus GN=Hook2 PE=1 SV=3	Q7TMK6	83 kDa	1.1	1.1	0.6	0.7	1.1	1.1	0.590909	1
Eukaryotic translation initiation factor 3 subunit D OS=Mus musculus GN=Eif3d PE=1 SV=2	O70194	64 kDa	1	1	1.3	1.1	1.1	1.1	1.2	1.1
Nischarin OS=Mus musculus GN=Nisch PE=1 SV=2	Q80TM9	175 kDa	1	1	1.2	1	0.9	0.9	1.1	0.9
Exosome complex component RRP43 OS=Mus musculus GN=Exosc8 PE=2 SV=1	Q9D753	30 kDa	1	1	0.9	1.1	0.9	0.9	1	0.9
Serine/threonine-protein phosphatase 2A activator OS=Mus musculus GN=Ppp2r4 PE=1 SV=1	P58389	37 kDa	1	1	1	0.8	0.9	0.9	0.9	0.9
Ubiquitin-conjugating enzyme E2 O OS=Mus musculus GN=Ube2o PE=1 SV=3	Q6ZPJ3	141 kDa	1	1	1	0.8	0.9	0.9	0.9	0.9
Rho guanine nucleotide exchange factor 7 OS=Mus musculus GN=Arhgef7 PE=1 SV=2	Q9ES28	97 kDa	1	1	0.9	0.7	1	1	0.8	1
RanBP-type and C3HC4-type zinc finger-containing protein 1 OS=Mus musculus GN=Rbck1 PE=1 SV=2	Q9WUB0	58 kDa	1	1	0.7	0.9	0.9	0.9	0.8	0.9
Thioredoxin domain-containing protein 9 OS=Mus musculus GN=Txndc9 PE=1 SV=1	Q9CQ79	26 kDa	1	1	0.7	0.9	0.9	0.9	0.8	0.9
Dehydrogenase/reductase SDR family member 4 OS=Mus musculus GN=Dhrs4 PE=2 SV=3	Q99LB2	30 kDa	1	1	1.7	1.9	1.8	1.9	1.8	1.85
GTP-binding protein SAR1b OS=Mus musculus GN=Sar1b PE=1 SV=1	Q9CQC9	22 kDa	1	1	1.5	1.5	1.2	1.3	1.5	1.25
Collagen alpha-2(VI) chain OS=Mus musculus GN=Col6a2 PE=2 SV=3	Q02788	110 kDa	1	1	1	0.9	1.2	1.3	0.95	1.25
Ornithine aminotransferase, mitochondrial OS=Mus musculus GN=Oat PE=1 SV=1	P29758	48 kDa	1	1	1.2	1.2	1.2	1.1	1.2	1.15
Ras-related protein Rab-24 OS=Mus musculus GN=Rab24 PE=1 SV=2	P35290	23 kDa	1	1	1.4	1.3	1.2	1.1	1.35	1.15
Nucleoside diphosphate-linked moiety X motif 8, mitochondrial OS=Mus musculus GN=Nudt8 PE=1 SV=1	Q9CR24	23 kDa	1	1	1.1	1.2	1.2	1.1	1.15	1.15
Kinesin light chain 1 OS=Mus musculus GN=Klc1 PE=1 SV=3	O88447	61 kDa	1	1	0.8	0.7	1.2	1.1	0.75	1.15
60S ribosomal protein L13a OS=Mus musculus GN=Rpl13a PE=1 SV=4	P19253	23 kDa	1	1	1.8	1.8	1.1	1	1.8	1.05
Glycerol-3-phosphate dehydrogenase 1-like protein OS=Mus musculus GN=Gpd1l PE=1 SV=2	Q3ULJ0	38 kDa	1	1	1	1	1.1	1	1	1.05
Tubulointerstitial nephritis antigen-like OS=Mus musculus GN=Tinagl1 PE=1 SV=1	Q99JR5	53 kDa	1	1	1.1	1.1	1	1.1	1.1	1.05
EMILIN-1 OS=Mus musculus GN=Emilin1 PE=1 SV=1	Q99K41	108 kDa	1	1	0.8	0.8	1.1	1	0.8	1.05
S-adenosylmethionine synthase isoform type-2 OS=Mus musculus GN=Mat2a PE=2 SV=2	Q3THS6	44 kDa	1	1	1.1	1.1	1	1.1	1.1	1.05
Histidine triad nucleotide-binding protein 3 OS=Mus musculus GN=Hint3 PE=2 SV=1	Q9CPS6	19 kDa	1	1	0.9	0.9	1	1.1	0.9	1.05
2-aminoethanethiol dioxygenase OS=Mus musculus GN=Ado PE=1 SV=2	Q6PDY2	28 kDa	1	1	1.1	1.1	1.1	1	1.1	1.05
Dual specificity protein phosphatase 3 OS=Mus musculus GN=Dusp3 PE=1 SV=1	Q9D7X3	20 kDa	1	1	1	1	1	1.1	1	1.05
39S ribosomal protein L24, mitochondrial OS=Mus musculus GN=Mrpl24 PE=2 SV=1	Q9CQ06	25 kDa	1	1	1.3	1.3	1	1.1	1.3	1.05
39S ribosomal protein L47, mitochondrial OS=Mus musculus GN=Mrpl47 PE=2 SV=2	Q8K2Y7	30 kDa	1	1	1.6	1.5	1.1	1	1.55	1.05
Non-POU domain-containing octamer-binding protein OS=Mus musculus GN=Nono PE=1 SV=3	Q99K48	55 kDa	1	1	1.3	1.2	1.1	1	1.25	1.05
Interleukin enhancer-binding factor 3 OS=Mus musculus GN=Ilf3 PE=1 SV=2	Q9Z1X4	96 kDa	1	1	1.2	1.3	1.1	1	1.25	1.05
O-acetyl-ADP-ribose deacetylase MACROD1 OS=Mus musculus GN=Macrod1 PE=2 SV=2	Q922B1	35 kDa	1	1	1.1	1.2	1.1	1	1.15	1.05
Plastin-2 OS=Mus musculus GN=Lcp1 PE=1 SV=4	Q61233	70 kDa	1	1	1.1	1.2	1	1.1	1.15	1.05
Glyoxylate reductase/hydroxypyruvate reductase OS=Mus musculus GN=Grhpr PE=1 SV=1	Q91Z53	35 kDa	1	1	1.1	1.2	1	1.1	1.15	1.05
Fumarylacetoacetate hydrolase domain-containing protein 2A OS=Mus musculus GN=Fahd2 PE=1 SV=1	Q3TC72	35 kDa	1	1	1	1.1	1	1.1	1.05	1.05
Cluster of RAC-beta serine/threonine-protein kinase OS=Mus musculus GN=Akt2 PE=1 SV=1 (Q60823)	Q60823	56 kDa	1	1	1	1.1	1	1.1	1.05	1.05
Nicotinamide mononucleotide adenylyltransferase 3 OS=Mus musculus GN=Nmnat3 PE=2 SV=1	Q99JR6	28 kDa	1	1	1	1.1	1	1.1	1.05	1.05
Hydroxymethylglutaryl-CoA lyase, mitochondrial OS=Mus musculus GN=Hmgcl PE=1 SV=2	P38060	34 kDa	1	1	0.8	0.9	1	1.1	0.85	1.05
Translation initiation factor IF-3, mitochondrial OS=Mus musculus GN=Mtif3 PE=1 SV=1	Q9CZD5	32 kDa	1	1	0.9	0.8	1	1.1	0.85	1.05
Carbonyl reductase [NADPH] 3 OS=Mus musculus GN=Cbr3 PE=2 SV=1	Q8K354	31 kDa	1	1	0.9	0.8	1.1	1	0.85	1.05
Paralemmin-2 OS=Mus musculus GN=Palm2 PE=1 SV=1	Q8BR92	42 kDa	1	1	0.7	0.8	1	1.1	0.75	1.05
Mitochondrial import inner membrane translocase subunit Tim10 B OS=Mus musculus GN=Timm10b PE=2 SV=1	Q9WV96	11 kDa	1	1	0.7	0.8	1	1.1	0.75	1.05
Aspartyl/asparaginyl beta-hydroxylase OS=Mus musculus GN=Asph PE=2 SV=1	Q8BSY0	83 kDa	1	1	1.2	1.4	1	1.1	1.3	1.05
N-alpha-acetyltransferase 50 OS=Mus musculus GN=Naa50 PE=1 SV=1	Q6PGB6	19 kDa	1	1	0.9	1.1	1.1	1	1	1.05
Histidine triad nucleotide-binding protein 2, mitochondrial OS=Mus musculus GN=Hint2 PE=2 SV=1	Q9D0S9	17 kDa	1	1	0.7	0.7	1	0.9	0.7	0.95
Cluster of Actin-related protein 3 OS=Mus musculus GN=Actr3 PE=1 SV=3 (Q99JY9)	Q99JY9	47 kDa	1	1	1	1	0.9	1	1	0.95
Sorbin and SH3 domain-containing protein 2 OS=Mus musculus GN=Sorbs2 PE=1 SV=2	Q3UTJ2	132 kDa	1	1	0.7	0.7	0.9	1	0.7	0.95
Heat shock protein beta-1 OS=Mus musculus GN=Hspb1 PE=1 SV=3	P14602	23 kDa	1	1	0.8	0.8	0.9	1	0.8	0.95
T-complex protein 1 subunit alpha OS=Mus musculus GN=Tcp1 PE=1 SV=3	P11983	60 kDa	1	1	0.9	0.9	1	0.9	0.9	0.95
Phosphoglucomutase-2 OS=Mus musculus GN=Pgm2 PE=1 SV=1	Q7TSV4	69 kDa	1	1	0.9	0.9	1	0.9	0.9	0.95
39S ribosomal protein L41, mitochondrial OS=Mus musculus GN=Mrpl41 PE=2 SV=1	Q9CQN7	15 kDa	1	1	0.8	0.8	1	0.9	0.8	0.95
Thioredoxin reductase 1, cytoplasmic OS=Mus musculus GN=Txnrd1 PE=1 SV=3	Q9JMH6	67 kDa	1	1	1	1	1	0.9	1	0.95
Endophilin-B1 OS=Mus musculus GN=Sh3glb1 PE=1 SV=1	Q9JK48	41 kDa	1	1	0.8	0.8	0.9	1	0.8	0.95
U4/U6.U5 tri-snRNP-associated protein 1 OS=Mus musculus GN=Sart1 PE=2 SV=1	Q9Z315	91 kDa	1	1	0.8	0.8	1	0.9	0.8	0.95
39S ribosomal protein L3, mitochondrial OS=Mus musculus GN=Mrpl3 PE=2 SV=1	Q99N95	39 kDa	1	1	1.4	1.4	1	0.9	1.4	0.95
Microtubule-associated protein RP/EB family member 3 OS=Mus musculus GN=Mapre3 PE=1 SV=1	Q6PER3	32 kDa	1	1	0.8	0.8	1	0.9	0.8	0.95
SWI/SNF-related matrix-associated actin-dependent regulator of chromatin subfamily A member 5 OS=Mus musculus GN=Smarca5 PE=1 SV=1	Q91ZW3	122 kDa	1	1	1.3	1.3	0.9	1	1.3	0.95
Ataxin-10 OS=Mus musculus GN=Atxn10 PE=1 SV=2	P28658	54 kDa	1	1	0.8	0.8	1	0.9	0.8	0.95
Lymphocyte-specific protein 1 OS=Mus musculus GN=Lsp1 PE=1 SV=2	P19973	37 kDa	1	1	0.9	0.9	0.9	1	0.9	0.95
ATP synthase subunit gamma, mitochondrial OS=Mus musculus GN=Atp5c1 PE=1 SV=1	Q91VR2	33 kDa	1	1	1.4	1.3	1	0.9	1.35	0.95
Constitutive coactivator of PPAR-gamma-like protein 1 OS=Mus musculus GN=FAM120A PE=1 SV=2	Q6A0A9	122 kDa	1	1	1.2	1.1	1	0.9	1.15	0.95
Isoleucine--tRNA ligase, cytoplasmic OS=Mus musculus GN=Iars PE=2 SV=2	Q8BU30	144 kDa	1	1	1.1	1	1	0.9	1.05	0.95
Sepiapterin reductase OS=Mus musculus GN=Spr PE=1 SV=1	Q64105	28 kDa	1	1	1	1.1	0.9	1	1.05	0.95
26S proteasome non-ATPase regulatory subunit 12 OS=Mus musculus GN=Psmd12 PE=1 SV=4	Q9D8W5	53 kDa	1	1	1.1	1	1	0.9	1.05	0.95
Uridine 5'-monophosphate synthase OS=Mus musculus GN=Umps PE=2 SV=3	P13439	52 kDa	1	1	1	1.1	1	0.9	1.05	0.95
39S ribosomal protein L39, mitochondrial OS=Mus musculus GN=Mrpl39 PE=2 SV=4	Q9JKF7	39 kDa	1	1	0.9	1	1	0.9	0.95	0.95
Tight junction protein ZO-2 OS=Mus musculus GN=Tjp2 PE=1 SV=2	Q9Z0U1	131 kDa	1	1	1	0.9	0.9	1	0.95	0.95
Chloride intracellular channel protein 5 OS=Mus musculus GN=Clic5 PE=1 SV=1	Q8BXK9	28 kDa	1	1	1	0.9	1	0.9	0.95	0.95
Phospholipase DDHD2 OS=Mus musculus GN=Ddhd2 PE=1 SV=3	Q80Y98	80 kDa	1	1	0.8	0.9	0.9	1	0.85	0.95
Inter-alpha-trypsin inhibitor heavy chain H2 OS=Mus musculus GN=Itih2 PE=1 SV=1	Q61703	106 kDa	1	1	0.8	0.9	0.9	1	0.85	0.95
39S ribosomal protein L49, mitochondrial OS=Mus musculus GN=Mrpl49 PE=2 SV=1	Q9CQ40	19 kDa	1	1	0.8	0.9	0.9	1	0.85	0.95
Protein phosphatase 1 regulatory subunit 12C OS=Mus musculus GN=Ppp1r12c PE=1 SV=1	Q3UMT1	85 kDa	1	1	0.9	0.8	0.9	1	0.85	0.95
Twinfilin-2 OS=Mus musculus GN=Twf2 PE=1 SV=1	Q9Z0P5	39 kDa	1	1	0.8	0.9	1	0.9	0.85	0.95
Multiple PDZ domain protein OS=Mus musculus GN=Mpdz PE=1 SV=2	Q8VBX6	219 kDa	1	1	0.8	0.9	0.9	1	0.85	0.95
mRNA export factor OS=Mus musculus GN=Rae1 PE=1 SV=1	Q8C570	41 kDa	1	1	0.9	0.8	0.9	1	0.85	0.95
NAD-dependent protein deacylase sirtuin-5, mitochondrial OS=Mus musculus GN=Sirt5 PE=1 SV=1	Q8K2C6	34 kDa	1	1	0.7	0.8	1	0.9	0.75	0.95
40S ribosomal protein S19 OS=Mus musculus GN=Rps19 PE=1 SV=3	Q9CZX8	16 kDa	1	1	1.2	1.4	0.9	1	1.3	0.95
Mitogen-activated protein kinase 14 OS=Mus musculus GN=Mapk14 PE=1 SV=3	P47811	41 kDa	1	1	1.3	1.1	0.9	1	1.2	0.95
Cluster of H-2 class I histocompatibility antigen, D-B alpha chain OS=Mus musculus GN=H2-D1 PE=1 SV=2 (P01899)	P01899	41 kDa	1	1	1.2	1	1	0.9	1.1	0.95
Heat shock protein beta-2 OS=Mus musculus GN=Hspb2 PE=2 SV=2	Q99PR8	20 kDa	1	1	1.1	0.9	1	0.9	1	0.95
Serine/arginine repetitive matrix protein 2 OS=Mus musculus GN=Srrm2 PE=1 SV=3	Q8BTI8	295 kDa	1	1	0.8	1	0.9	1	0.9	0.95
Leucine-rich repeat-containing protein 47 OS=Mus musculus GN=Lrrc47 PE=1 SV=1	Q505F5	64 kDa	1	1	0.7	0.9	1	0.9	0.8	0.95
Vesicle-fusing ATPase OS=Mus musculus GN=Nsf PE=1 SV=2	P46460	83 kDa	1	1	0.9	1.2	0.9	1	1.05	0.95
Cluster of Guanine nucleotide-binding protein G(I)/G(S)/G(O) subunit gamma-T2 OS=Mus musculus GN=Gngt2 PE=2 SV=2 (Q61017)	Q61017	8 kDa	1	1	0.8	0.6	1	0.9	0.7	0.95
Translation initiation factor eIF-2B subunit epsilon OS=Mus musculus GN=Eif2b5 PE=1 SV=1	Q8CHW4	80 kDa	1	1	0.8	0.6	1	0.9	0.7	0.95
H/ACA ribonucleoprotein complex subunit 1 OS=Mus musculus GN=Gar1 PE=2 SV=1	Q9CY66	23 kDa	1	1	1.9	1.4	0.9	1	1.65	0.95
Eukaryotic translation initiation factor 4 gamma 1 OS=Mus musculus GN=Eif4g1 PE=1 SV=1	Q6NZJ6	176 kDa	1	1	1	1	0.8	0.9	1	0.85
Actin-related protein 2/3 complex subunit 1B OS=Mus musculus GN=Arpc1b PE=1 SV=4	Q9WV32	41 kDa	1	1	1.1	1.1	0.8	0.9	1.1	0.85
Mesencephalic astrocyte-derived neurotrophic factor OS=Mus musculus GN=Manf PE=1 SV=1	Q9CXI5	20 kDa	1	1	0.8	0.8	0.8	0.9	0.8	0.85
Basic leucine zipper and W2 domain-containing protein 1 OS=Mus musculus GN=Bzw1 PE=1 SV=1	Q9CQC6	48 kDa	1	1	0.9	0.9	0.9	0.8	0.9	0.85
Inositol monophosphatase 2 OS=Mus musculus GN=Impa2 PE=1 SV=1	Q91UZ5	32 kDa	1	1	0.9	0.9	0.9	0.8	0.9	0.85
Inositol polyphosphate 1-phosphatase OS=Mus musculus GN=Inpp1 PE=1 SV=2	P49442	43 kDa	1.1	1.1	0.9	0.9	0.8	0.9	0.818182	0.772727
Glycogen [starch] synthase, muscle OS=Mus musculus GN=Gys1 PE=1 SV=2	Q9Z1E4	84 kDa	1	1	1.1	1	0.8	0.9	1.05	0.85
E3 ubiquitin-protein ligase HUWE1 OS=Mus musculus GN=Huwe1 PE=1 SV=5	Q7TMY8	483 kDa	1	1	1	1.1	0.8	0.9	1.05	0.85
F-actin-capping protein subunit alpha-2 OS=Mus musculus GN=Capza2 PE=1 SV=3	P47754	33 kDa	1	1	1.1	1	0.8	0.9	1.05	0.85
Threonine--tRNA ligase, cytoplasmic OS=Mus musculus GN=Tars PE=1 SV=2	Q9D0R2	83 kDa	1	1	1.1	1	0.8	0.9	1.05	0.85
FCH domain only protein 2 OS=Mus musculus GN=Fcho2 PE=1 SV=1	Q3UQN2	89 kDa	1	1	1.1	1	0.9	0.8	1.05	0.85
UPF0317 protein C14orf159 homolog, mitochondrial OS=Mus musculus PE=2 SV=1	Q8BH86	66 kDa	1	1	0.9	1	0.8	0.9	0.95	0.85
Dipeptidyl peptidase 3 OS=Mus musculus GN=Dpp3 PE=2 SV=2	Q99KK7	83 kDa	1	1	1	0.9	0.9	0.8	0.95	0.85
Tyrosine-protein phosphatase non-receptor type 11 OS=Mus musculus GN=Ptpn11 PE=1 SV=2	P35235	68 kDa	1	1	0.9	1	0.8	0.9	0.95	0.85
NAD(P)H-hydrate epimerase OS=Mus musculus GN=Apoa1bp PE=1 SV=1	Q8K4Z3	31 kDa	1	1	0.9	1	0.8	0.9	0.95	0.85
Neurolysin, mitochondrial OS=Mus musculus GN=Nln PE=2 SV=1	Q91YP2	80 kDa	1	1	1	0.9	0.8	0.9	0.95	0.85
DDB1- and CUL4-associated factor 8 OS=Mus musculus GN=Dcaf8 PE=1 SV=1	Q8N7N5	66 kDa	1	1	1	0.9	0.9	0.8	0.95	0.85
Protein LSM14 homolog A OS=Mus musculus GN=Lsm14a PE=1 SV=1	Q8K2F8	51 kDa	1	1	1	0.9	0.9	0.8	0.95	0.85
Protein phosphatase 1F OS=Mus musculus GN=Ppm1f PE=2 SV=1	Q8CGA0	50 kDa	1	1	1	0.9	0.8	0.9	0.95	0.85
Non-specific lipid-transfer protein OS=Mus musculus GN=Scp2 PE=1 SV=3	P32020	59 kDa	1	1	0.6	0.7	0.8	0.9	0.65	0.85
Glycylpeptide N-tetradecanoyltransferase 2 OS=Mus musculus GN=Nmt2 PE=1 SV=1	O70311	60 kDa	1	1	1.1	1.3	0.9	0.8	1.2	0.85
Regulator of nonsense transcripts 1 OS=Mus musculus GN=Upf1 PE=1 SV=2	Q9EPU0	124 kDa	1	1	1.1	0.9	0.9	0.8	1	0.85
Cluster of Glyceraldehyde-3-phosphate dehydrogenase OS=Mus musculus GN=Gapdh PE=1 SV=2 (P16858)	P16858	36 kDa	1	1	1.1	1.1	0.8	0.7	1.1	0.75
Calsequestrin-1 OS=Mus musculus GN=Casq1 PE=2 SV=3	O09165	46 kDa	1	1	1.3	1.4	0.7	0.8	1.35	0.75
Translational activator of cytochrome c oxidase 1 OS=Mus musculus GN=Taco1 PE=2 SV=1	Q8K0Z7	32 kDa	1	1	0.9	0.9	1	1.2	0.9	1.1
TBC1 domain family member 4 OS=Mus musculus GN=Tbc1d4 PE=1 SV=2	Q8BYJ6	147 kDa	1	1	1	1	1.2	1	1	1.1
Haloacid dehalogenase-like hydrolase domain-containing protein 2 OS=Mus musculus GN=Hdhd2 PE=1 SV=2	Q3UGR5	29 kDa	1	1	1	1	1	1.2	1	1.1
H/ACA ribonucleoprotein complex subunit 4 OS=Mus musculus GN=Dkc1 PE=1 SV=4	Q9ESX5	57 kDa	1	1	1.6	1.5	1.2	1	1.55	1.1
Cluster of Centrin-2 OS=Mus musculus GN=Cetn2 PE=1 SV=1 (Q9R1K9)	Q9R1K9	20 kDa	1	1	1	0.9	1	1.2	0.95	1.1
Clusterin OS=Mus musculus GN=Clu PE=1 SV=1	Q06890	52 kDa	1	1	1.2	1.2	1.1	0.9	1.2	1
Ras suppressor protein 1 OS=Mus musculus GN=Rsu1 PE=2 SV=3	Q01730	32 kDa	1	1	1.3	1.3	0.9	1.1	1.3	1
Isochorismatase domain-containing protein 1 OS=Mus musculus GN=Isoc1 PE=2 SV=1	Q91V64	32 kDa	1	1	1	1	1.1	0.9	1	1
Exportin-2 OS=Mus musculus GN=Cse1l PE=2 SV=1	Q9ERK4	110 kDa	1	1	1.1	1.1	0.9	1.1	1.1	1
Nardilysin OS=Mus musculus GN=Nrd1 PE=1 SV=1	Q8BHG1	133 kDa	1	1	1.1	1.1	0.9	1.1	1.1	1
Charged multivesicular body protein 1a OS=Mus musculus GN=Chmp1a PE=1 SV=1	Q921W0	22 kDa	1	1	0.7	0.7	0.9	1.1	0.7	1
Cluster of cAMP-dependent protein kinase catalytic subunit alpha OS=Mus musculus GN=Prkaca PE=1 SV=3 (P05132)	P05132	41 kDa	1	1.1	1.3	1.2	1.1	0.9	1.19048	0.952381
Aldehyde dehydrogenase family 3 member B1 OS=Mus musculus GN=Aldh3b1 PE=2 SV=1	Q80VQ0	52 kDa	1	1	1.2	1.3	0.9	1.1	1.25	1
Complex III assembly factor LYRM7 OS=Mus musculus GN=Lyrm7 PE=2 SV=2	Q9DA03	12 kDa	1	1	0.9	0.8	1.1	0.9	0.85	1
Proline synthase co-transcribed bacterial homolog protein OS=Mus musculus GN=Prosc PE=1 SV=1	Q9Z2Y8	30 kDa	1	1	0.8	0.7	1.1	0.9	0.75	1
Beta-sarcoglycan OS=Mus musculus GN=Sgcb PE=1 SV=1	P82349	35 kDa	1	1	1.2	1	1.1	0.9	1.1	1
Biglycan OS=Mus musculus GN=Bgn PE=2 SV=1	P28653	42 kDa	1	1	1.6	1.3	1.1	0.9	1.45	1
Charged multivesicular body protein 2b OS=Mus musculus GN=Chmp2b PE=2 SV=1	Q8BJF9	24 kDa	1	1	1	0.8	0.9	1.1	0.9	1
Biogenesis of lysosome-related organelles complex 1 subunit 1 OS=Mus musculus GN=Bloc1s1 PE=1 SV=2	O55102	14 kDa	1	1	0.9	0.7	1.1	0.9	0.8	1
Agrin OS=Mus musculus GN=Agrn PE=1 SV=1	A2ASQ1	208 kDa	1	1	1.2	0.9	1.1	0.9	1.05	1
Collagen alpha-1(V) chain OS=Mus musculus GN=Col5a1 PE=2 SV=2	O88207	184 kDa	1	1	0.8	0.6	1.1	0.9	0.7	1
Cluster of Keratin, type I cuticular Ha4 OS=Mus musculus GN=Krt34 PE=2 SV=1 (Q9D646)	Q9D646	45 kDa	1	1	0.5	0.5	0.5	0.4	0.5	0.45
Small nuclear ribonucleoprotein Sm D2 OS=Mus musculus GN=Snrpd2 PE=1 SV=1	P62317	14 kDa	1	1	1	1	0.8	1	1	0.9
U4/U6 small nuclear ribonucleoprotein Prp4 OS=Mus musculus GN=Prpf4 PE=2 SV=1	Q9DAW6	58 kDa	1	1	1	1	1	0.8	1	0.9
Peptidyl-prolyl cis-trans isomerase NIMA-interacting 1 OS=Mus musculus GN=Pin1 PE=1 SV=1	Q9QUR7	18 kDa	1	1	0.8	0.8	1	0.8	0.8	0.9
Translation initiation factor eIF-2B subunit beta OS=Mus musculus GN=Eif2b2 PE=2 SV=1	Q99LD9	39 kDa	1	1	0.8	0.8	0.8	1	0.8	0.9
Migration and invasion enhancer 1 OS=Mus musculus GN=Mien1 PE=1 SV=1	Q9CQ86	12 kDa	1	1	0.6	0.6	0.8	1	0.6	0.9
Chloride intracellular channel protein 1 OS=Mus musculus GN=Clic1 PE=1 SV=3	Q9Z1Q5	27 kDa	1	1	1	0.9	1	0.8	0.95	0.9
Sperm-specific antigen 2 homolog OS=Mus musculus GN=Ssfa2 PE=1 SV=3	Q922B9	137 kDa	1	1	0.9	0.8	1	0.8	0.85	0.9
Cluster of Glycogen synthase kinase-3 beta OS=Mus musculus GN=Gsk3b PE=1 SV=2 (Q9WV60)	Q9WV60	47 kDa	1	1	0.9	1.1	0.8	1	1	0.9
SUMO-conjugating enzyme UBC9 OS=Mus musculus GN=Ube2i PE=1 SV=1	P63280	18 kDa	1	1	1	0.8	1	0.8	0.9	0.9
SH3 domain-binding glutamic acid-rich protein OS=Mus musculus GN=Sh3bgr PE=2 SV=1	Q9WUZ7	23 kDa	1	1	1	1.1	0.7	0.9	1.05	0.8
Ig gamma-3 chain C region OS=Mus musculus PE=1 SV=2	P03987	44 kDa	1	1	1	1.2	0.7	0.9	1.1	0.8
Parkinson disease 7 domain-containing protein 1 OS=Mus musculus GN=Pddc1 PE=1 SV=1	Q8BFQ8	23 kDa	1	1	1	0.8	0.7	0.9	0.9	0.8
RNA methyltransferase-like protein 1 OS=Mus musculus GN=Rnmtl1 PE=2 SV=1	Q5ND52	47 kDa	1	1	1.1	0.9	1.3	1	1	1.15
Cluster of Polypyrimidine tract-binding protein 1 OS=Mus musculus GN=Ptbp1 PE=1 SV=2 (P17225)	P17225	56 kDa	1	1	1.2	1.2	0.9	1.2	1.2	1.05
Ig heavy chain V region B1-8/186-2 OS=Mus musculus GN=Gm16709 PE=1 SV=1	P01751	15 kDa	1	1	2	2.1	1.2	0.9	2.05	1.05
28S ribosomal protein S16, mitochondrial OS=Mus musculus GN=Mrps16 PE=2 SV=1	Q9CPX7	15 kDa	1	1	1.5	1.4	1.2	0.9	1.45	1.05
Importin-7 OS=Mus musculus GN=Ipo7 PE=1 SV=2	Q9EPL8	119 kDa	1	1	1.2	1	1.2	0.9	1.1	1.05
ATP synthase subunit s, mitochondrial OS=Mus musculus GN=Atp5s PE=2 SV=1	Q9CRA7	23 kDa	1	1	1.2	0.9	1.2	0.9	1.05	1.05
Double-strand-break repair protein rad21 homolog OS=Mus musculus GN=Rad21 PE=1 SV=3	Q61550	72 kDa	1	1	1.1	1	0.8	1.1	1.05	0.95
Transmembrane protein 79 OS=Mus musculus GN=Tmem79 PE=2 SV=1	Q9D709	43 kDa	1	1	1.1	0.8	1.1	0.8	0.95	0.95
Mitochondrial inner membrane protein OXA1L OS=Mus musculus GN=Oxa1l PE=2 SV=1	Q8BGA9	48 kDa	1.1	1.1	2.7	2.5	1.9	2	2.36364	1.77273
Cluster of Myosin-7 OS=Mus musculus GN=Myh7 PE=1 SV=1 (Q91Z83)	Q91Z83	223 kDa	1.1	1.1	8.4	8.9	3.1	3.4	7.86364	2.95455
Cluster of Vimentin OS=Mus musculus GN=Vim PE=1 SV=3 (P20152)	P20152	54 kDa	1	1	0.6	0.6	0.9	0.9	0.6	0.9
Pyruvate dehydrogenase E1 component subunit beta, mitochondrial OS=Mus musculus GN=Pdhb PE=1 SV=1	Q9D051	39 kDa	1	1	0.6	0.6	0.9	0.9	0.6	0.9
Cluster of Alpha-1-antitrypsin 1-1 OS=Mus musculus GN=Serpina1a PE=1 SV=4 (P07758)	P07758	46 kDa	1	1	0.6	0.6	0.9	0.9	0.6	0.9
Pyruvate dehydrogenase protein X component, mitochondrial OS=Mus musculus GN=Pdhx PE=2 SV=1	Q8BKZ9	54 kDa	1	1	0.6	0.6	0.9	0.9	0.6	0.9
NADH dehydrogenase [ubiquinone] flavoprotein 2, mitochondrial OS=Mus musculus GN=Ndufv2 PE=1 SV=2	Q9D6J6	27 kDa	1	1	0.6	0.6	1	1	0.6	1
Sorbin and SH3 domain-containing protein 1 OS=Mus musculus GN=Sorbs1 PE=1 SV=2	Q62417	143 kDa	1	1	0.7	0.7	0.8	0.8	0.7	0.8
A-kinase anchor protein 12 OS=Mus musculus GN=Akap12 PE=1 SV=1	Q9WTQ5	181 kDa	1	1	0.7	0.7	0.8	0.8	0.7	0.8
26S proteasome non-ATPase regulatory subunit 13 OS=Mus musculus GN=Psmd13 PE=1 SV=1	Q9WVJ2	43 kDa	1	1	0.8	0.8	0.8	0.8	0.8	0.8
Eukaryotic translation initiation factor 3 subunit B OS=Mus musculus GN=Eif3b PE=1 SV=1	Q8JZQ9	91 kDa	1	1	0.9	0.9	0.9	0.9	0.9	0.9
Cluster of Scaffold attachment factor B1 OS=Mus musculus GN=Safb PE=1 SV=2 (D3YXK2)	D3YXK2	105 kDa	1	1	0.7	0.7	0.9	0.9	0.7	0.9
GMP synthase [glutamine-hydrolyzing] OS=Mus musculus GN=Gmps PE=1 SV=2	Q3THK7	77 kDa	1	1	0.9	0.9	0.9	0.9	0.9	0.9
Glyoxalase domain-containing protein 4 OS=Mus musculus GN=Glod4 PE=2 SV=1	Q9CPV4	33 kDa	1	1	0.8	0.8	0.9	0.9	0.8	0.9
Lupus La protein homolog OS=Mus musculus GN=Ssb PE=2 SV=1	P32067	48 kDa	1	1	0.9	0.9	0.9	0.9	0.9	0.9
V-type proton ATPase subunit B, brain isoform OS=Mus musculus GN=Atp6v1b2 PE=1 SV=1	P62814	57 kDa	1	1	0.9	0.9	0.9	0.9	0.9	0.9
SUMO-activating enzyme subunit 2 OS=Mus musculus GN=Uba2 PE=2 SV=1	Q9Z1F9	71 kDa	1	1	0.9	0.9	0.9	0.9	0.9	0.9
Biliverdin reductase A OS=Mus musculus GN=Blvra PE=2 SV=1	Q9CY64	34 kDa	1	1	1	1	0.9	0.9	1	0.9
Chloride intracellular channel protein 4 OS=Mus musculus GN=Clic4 PE=1 SV=3	Q9QYB1	29 kDa	1	1	0.9	0.9	0.8	0.8	0.9	0.8
Shootin-1 OS=Mus musculus GN=Kiaa1598 PE=1 SV=1	Q8K2Q9	71 kDa	1	1	0.7	0.7	0.9	0.9	0.7	0.9
40S ribosomal protein S9 OS=Mus musculus GN=Rps9 PE=2 SV=3	Q6ZWN5	23 kDa	1.1	1.1	1.9	1.9	1	1	1.72727	0.909091
PDZ and LIM domain protein 3 OS=Mus musculus GN=Pdlim3 PE=1 SV=1	O70209	34 kDa	1	1	0.9	0.9	0.8	0.8	0.9	0.8
Glutathione reductase, mitochondrial OS=Mus musculus GN=Gsr PE=2 SV=3	P47791	54 kDa	1	1	0.9	0.9	0.8	0.8	0.9	0.8
Adiponectin OS=Mus musculus GN=Adipoq PE=1 SV=2	Q60994	27 kDa	1	1	0.9	0.9	0.8	0.8	0.9	0.8
2-hydroxyacyl-CoA lyase 1 OS=Mus musculus GN=Hacl1 PE=1 SV=2	Q9QXE0	64 kDa	1	1	0.6	0.6	0.7	0.7	0.6	0.7
Protein SON OS=Mus musculus GN=Son PE=1 SV=2	Q9QX47	266 kDa	1	1	0.8	0.8	0.8	0.8	0.8	0.8
Ubiquitin-conjugating enzyme E2 K OS=Mus musculus GN=Ube2k PE=1 SV=3	P61087	22 kDa	1	1	0.9	0.9	0.8	0.8	0.9	0.8
Actin-related protein 2/3 complex subunit 5 OS=Mus musculus GN=Arpc5 PE=2 SV=3	Q9CPW4	16 kDa	1	1	0.8	0.8	0.9	0.9	0.8	0.9
Protein phosphatase 1 regulatory subunit 7 OS=Mus musculus GN=Ppp1r7 PE=1 SV=2	Q3UM45	41 kDa	1	1	0.7	0.7	0.8	0.8	0.7	0.8
ADP-ribosylation factor-binding protein GGA1 OS=Mus musculus GN=Gga1 PE=1 SV=1	Q8R0H9	70 kDa	1	1	0.8	0.8	0.9	0.9	0.8	0.9
40S ribosomal protein S7 OS=Mus musculus GN=Rps7 PE=2 SV=1	P62082	22 kDa	1	1	1.2	1.2	0.8	0.8	1.2	0.8
Interferon regulatory factor 3 OS=Mus musculus GN=Irf3 PE=1 SV=1	P70671	47 kDa	1	1	0.9	0.9	0.9	0.9	0.9	0.9
Cluster of F-box-like/WD repeat-containing protein TBL1X OS=Mus musculus GN=Tbl1x PE=2 SV=2 (Q9QXE7)	Q9QXE7	57 kDa	1	1	0.7	0.7	0.9	0.9	0.7	0.9
Delta-aminolevulinic acid dehydratase OS=Mus musculus GN=Alad PE=1 SV=1	P10518	36 kDa	1	1	1	1	0.9	0.9	1	0.9
UV excision repair protein RAD23 homolog A OS=Mus musculus GN=Rad23a PE=1 SV=2	P54726	40 kDa	1	1	0.7	0.7	0.8	0.8	0.7	0.8
Beta-2-microglobulin OS=Mus musculus GN=B2m PE=1 SV=2	P01887	14 kDa	1.1	1.1	0.7	0.7	0.9	0.9	0.636364	0.818182
Protein-L-isoaspartate(D-aspartate) O-methyltransferase OS=Mus musculus GN=Pcmt1 PE=1 SV=3	P23506	25 kDa	1	1	0.6	0.6	0.8	0.8	0.6	0.8
39S ribosomal protein L27, mitochondrial OS=Mus musculus GN=Mrpl27 PE=2 SV=1	Q99N92	16 kDa	1	1	0.9	0.9	0.8	0.8	0.9	0.8
Adrenodoxin, mitochondrial OS=Mus musculus GN=Fdx1 PE=2 SV=1	P46656	20 kDa	1	1	0.6	0.6	0.9	0.9	0.6	0.9
Biotinidase OS=Mus musculus GN=Btd PE=1 SV=2	Q8CIF4	58 kDa	1	1	0.7	0.7	0.8	0.8	0.7	0.8
Glutamate--cysteine ligase regulatory subunit OS=Mus musculus GN=Gclm PE=2 SV=1	O09172	31 kDa	1	1	0.7	0.7	0.7	0.7	0.7	0.7
Proliferating cell nuclear antigen OS=Mus musculus GN=Pcna PE=1 SV=2	P17918	29 kDa	1	1	1.1	1.1	1	1	1.1	1
Ankyrin repeat domain-containing protein 40 OS=Mus musculus GN=Ankrd40 PE=1 SV=1	Q5SUE8	41 kDa	1	1	0.8	0.8	0.8	0.8	0.8	0.8
Calponin-3 OS=Mus musculus GN=Cnn3 PE=2 SV=1	Q9DAW9	36 kDa	1	1	0.8	0.8	0.9	0.9	0.8	0.9
Epididymal secretory protein E1 OS=Mus musculus GN=Npc2 PE=2 SV=1	Q9Z0J0	16 kDa	1	1	0.7	0.7	0.7	0.7	0.7	0.7
Cat eye syndrome critical region protein 5 homolog OS=Mus musculus GN=Cecr5 PE=2 SV=1	Q91WM2	46 kDa	1	1	0.9	0.9	1	1	0.9	1
Protein TSSC1 OS=Mus musculus GN=Tssc1 PE=1 SV=2	Q8K0G5	43 kDa	1	1	0.9	0.9	0.8	0.8	0.9	0.8
DnaJ homolog subfamily B member 2 OS=Mus musculus GN=Dnajb2 PE=2 SV=2	Q9QYI5	31 kDa	1	1	0.6	0.6	0.8	0.8	0.6	0.8
U6 snRNA-associated Sm-like protein LSm2 OS=Mus musculus GN=Lsm2 PE=2 SV=1	O35900	11 kDa	1	1	0.8	0.8	0.9	0.9	0.8	0.9
60S ribosomal protein L4 OS=Mus musculus GN=Rpl4 PE=1 SV=3	Q9D8E6	47 kDa	1	1	1.5	1.4	0.8	0.8	1.45	0.8
40S ribosomal protein S3 OS=Mus musculus GN=Rps3 PE=1 SV=1	P62908	27 kDa	1	1	1.1	1.2	0.8	0.8	1.15	0.8
Fragile X mental retardation syndrome-related protein 1 OS=Mus musculus GN=Fxr1 PE=1 SV=2	Q61584	76 kDa	1	1	1.2	1.1	0.8	0.8	1.15	0.8
60S ribosomal protein L8 OS=Mus musculus GN=Rpl8 PE=2 SV=2	P62918	28 kDa	1	1	1.1	1.2	0.9	0.9	1.15	0.9
26S protease regulatory subunit 8 OS=Mus musculus GN=Psmc5 PE=1 SV=1	P62196	46 kDa	1	1	0.9	1	0.8	0.8	0.95	0.8
Glutathione S-transferase A4 OS=Mus musculus GN=Gsta4 PE=1 SV=3	P24472	26 kDa	1	1	0.9	1	0.8	0.8	0.95	0.8
MOB-like protein phocein OS=Mus musculus GN=Mob4 PE=1 SV=1	Q6PEB6	26 kDa	1	1	0.9	1	0.9	0.9	0.95	0.9
Mitotic checkpoint protein BUB3 OS=Mus musculus GN=Bub3 PE=2 SV=2	Q9WVA3	37 kDa	1	1	0.9	1	0.9	0.9	0.95	0.9
HD domain-containing protein 2 OS=Mus musculus GN=Hddc2 PE=2 SV=1	Q3SXD3	23 kDa	1	1	0.9	1	0.9	0.9	0.95	0.9
Cluster of Serine protease inhibitor A3K OS=Mus musculus GN=Serpina3k PE=1 SV=2 (P07759)	P07759	47 kDa	0.9	0.9	0.9	0.8	0.8	0.8	0.944444	0.888889
Elongation factor 1-gamma OS=Mus musculus GN=Eef1g PE=1 SV=3	Q9D8N0	50 kDa	1	1	0.8	0.9	0.8	0.8	0.85	0.8
Protein disulfide-isomerase A6 OS=Mus musculus GN=Pdia6 PE=1 SV=3	Q922R8	48 kDa	1	1	0.8	0.9	0.9	0.9	0.85	0.9
Eukaryotic translation initiation factor 2 subunit 1 OS=Mus musculus GN=Eif2s1 PE=1 SV=3	Q6ZWX6	36 kDa	1	1	0.8	0.9	0.8	0.8	0.85	0.8
Transcription elongation factor SPT5 OS=Mus musculus GN=Supt5h PE=1 SV=1	O55201	121 kDa	1	1	0.9	0.8	0.9	0.9	0.85	0.9
RNA-binding protein 14 OS=Mus musculus GN=Rbm14 PE=1 SV=1	Q8C2Q3	69 kDa	1	1	0.8	0.9	0.8	0.8	0.85	0.8
Neuroplastin OS=Mus musculus GN=Nptn PE=1 SV=3	P97300	44 kDa	1	1	0.9	0.8	1	1	0.85	1
Probable D-tyrosyl-tRNA(Tyr) deacylase 2 OS=Mus musculus GN=Dtd2 PE=2 SV=1	Q8BHA3	18 kDa	1	1	0.9	0.8	0.8	0.8	0.85	0.8
RING finger protein 114 OS=Mus musculus GN=Rnf114 PE=2 SV=2	Q9ET26	26 kDa	1	1	0.9	0.8	0.9	0.9	0.85	0.9
Hematopoietic progenitor cell antigen CD34 OS=Mus musculus GN=Cd34 PE=1 SV=1	Q64314	41 kDa	1	1	0.8	0.9	0.7	0.7	0.85	0.7
NudC domain-containing protein 3 OS=Mus musculus GN=Nudcd3 PE=2 SV=3	Q8R1N4	41 kDa	1	1	0.9	0.8	0.9	0.9	0.85	0.9
Peroxiredoxin-5, mitochondrial OS=Mus musculus GN=Prdx5 PE=1 SV=2	P99029	22 kDa	1	1	0.8	0.7	0.9	0.9	0.75	0.9
Glutaredoxin-related protein 5, mitochondrial OS=Mus musculus GN=Glrx5 PE=2 SV=2	Q80Y14	16 kDa	1	1	0.7	0.8	0.9	0.9	0.75	0.9
Apoptotic chromatin condensation inducer in the nucleus OS=Mus musculus GN=Acin1 PE=1 SV=3	Q9JIX8	151 kDa	1	1	0.7	0.8	0.9	0.9	0.75	0.9
Zyxin OS=Mus musculus GN=Zyx PE=1 SV=2	Q62523	61 kDa	1	1	0.7	0.8	0.8	0.8	0.75	0.8
Treacle protein OS=Mus musculus GN=Tcof1 PE=1 SV=1	O08784	135 kDa	1	1	0.7	0.8	0.8	0.8	0.75	0.8
Growth factor receptor-bound protein 2 OS=Mus musculus GN=Grb2 PE=1 SV=1	Q60631	25 kDa	1	1	0.7	0.8	0.9	0.9	0.75	0.9
SLAIN motif-containing protein 2 OS=Mus musculus GN=Slain2 PE=1 SV=2	Q8CI08	62 kDa	1	1	0.8	0.7	0.8	0.8	0.75	0.8
NF-kappa-B inhibitor-interacting Ras-like protein 2 OS=Mus musculus GN=Nkiras2 PE=2 SV=1	Q9CR56	21 kDa	1	1	0.7	0.8	0.9	0.9	0.75	0.9
Cadherin-5 OS=Mus musculus GN=Cdh5 PE=1 SV=2	P55284	88 kDa	1	1	0.7	0.6	0.9	0.9	0.65	0.9
CD2-associated protein OS=Mus musculus GN=Cd2ap PE=1 SV=3	Q9JLQ0	70 kDa	1	1	0.6	0.7	0.9	0.9	0.65	0.9
Nuclear autoantigenic sperm protein OS=Mus musculus GN=Nasp PE=1 SV=2	Q99MD9	84 kDa	1	1	0.6	0.7	0.9	0.9	0.65	0.9
Alkaline phosphatase, tissue-nonspecific isozyme OS=Mus musculus GN=Alpl PE=1 SV=2	P09242	58 kDa	1	1	0.7	0.6	0.8	0.8	0.65	0.8
Proline-rich AKT1 substrate 1 OS=Mus musculus GN=Akt1s1 PE=1 SV=1	Q9D1F4	27 kDa	1	1	0.6	0.7	0.9	0.9	0.65	0.9
39S ribosomal protein L12, mitochondrial OS=Mus musculus GN=Mrpl12 PE=1 SV=2	Q9DB15	22 kDa	1	1	0.5	0.6	0.9	0.9	0.55	0.9
Cytochrome c oxidase assembly protein COX19 OS=Mus musculus GN=Cox19 PE=3 SV=1	Q8K0C8	11 kDa	1	1	0.5	0.6	0.8	0.8	0.55	0.8
39S ribosomal protein L46, mitochondrial OS=Mus musculus GN=Mrpl46 PE=2 SV=1	Q9EQI8	32 kDa	1	1	1	1.2	0.8	0.8	1.1	0.8
Zinc finger CCCH domain-containing protein 15 OS=Mus musculus GN=Zc3h15 PE=1 SV=2	Q3TIV5	48 kDa	1	1	0.6	0.5	0.9	0.9	0.55	0.9
Cytosolic acyl coenzyme A thioester hydrolase OS=Mus musculus GN=Acot7 PE=1 SV=2	Q91V12	43 kDa	1	1	1.1	0.9	0.8	0.8	1	0.8
Lysophosphatidic acid phosphatase type 6 OS=Mus musculus GN=Acp6 PE=2 SV=1	Q8BP40	48 kDa	1	1	1	0.8	0.9	0.9	0.9	0.9
Transmembrane protease serine 13 OS=Mus musculus GN=Tmprss13 PE=2 SV=2	Q5U405	60 kDa	1	1	0.4	0.5	1	1	0.45	1
Yorkie homolog OS=Mus musculus GN=Yap1 PE=1 SV=2	P46938	52 kDa	1	1	0.9	0.7	0.7	0.7	0.8	0.7
PEST proteolytic signal-containing nuclear protein OS=Mus musculus GN=Pcnp PE=1 SV=1	Q6P8I4	19 kDa	1	1	0.9	0.7	0.8	0.8	0.8	0.8
RNA-binding protein 10 OS=Mus musculus GN=Rbm10 PE=1 SV=1	Q99KG3	103 kDa	1	1	1.3	1	0.9	0.9	1.15	0.9
Heterogeneous nuclear ribonucleoproteins C1/C2 OS=Mus musculus GN=Hnrnpc PE=1 SV=1	Q9Z204	34 kDa	1	1	0.6	0.8	0.9	0.9	0.7	0.9
Ras GTPase-activating protein-binding protein 1 OS=Mus musculus GN=G3bp1 PE=1 SV=1	P97855	52 kDa	1	1	0.8	0.6	0.8	0.8	0.7	0.8
Poliovirus receptor-related protein 2 OS=Mus musculus GN=Pvrl2 PE=1 SV=2	P32507	57 kDa	1	1	0.8	0.6	0.9	0.9	0.7	0.9
Alpha-mannosidase 2C1 OS=Mus musculus GN=Man2c1 PE=1 SV=1	Q91W89	116 kDa	1	1	0.8	1.1	0.9	0.9	0.95	0.9
Mitochondrial fission factor OS=Mus musculus GN=Mff PE=1 SV=1	Q6PCP5	33 kDa	1	1	0.8	1.1	0.8	0.8	0.95	0.8
NADH-cytochrome b5 reductase 1 OS=Mus musculus GN=Cyb5r1 PE=2 SV=1	Q9DB73	34 kDa	1	1	2.4	2.5	1.6	1.7	2.45	1.65
Butyrophilin-like protein 9 OS=Mus musculus GN=Btnl9 PE=2 SV=1	Q8BJE2	61 kDa	1	1	1.9	2.1	1.7	1.6	2	1.65
WASH complex subunit CCDC53 OS=Mus musculus GN=Ccdc53 PE=2 SV=1	Q9CR27	21 kDa	1	1	1	0.9	1.1	1.2	0.95	1.15
Mitochondrial import inner membrane translocase subunit Tim10 OS=Mus musculus GN=Timm10 PE=1 SV=1	P62073	10 kDa	1	1	0.6	0.6	1.1	1	0.6	1.05
COX assembly mitochondrial protein 2 homolog OS=Mus musculus GN=Cmc2 PE=2 SV=1	Q8K199	9 kDa	1	1	0.7	0.7	1	1.1	0.7	1.05
Ig gamma-2B chain C region OS=Mus musculus GN=Igh-3 PE=1 SV=3	P01867	44 kDa	1	1	1.5	1.4	1.1	1	1.45	1.05
Arginine and glutamate-rich protein 1 OS=Mus musculus GN=Arglu1 PE=1 SV=2	Q3UL36	33 kDa	1	1	1.2	0.9	1.1	1	1.05	1.05
Septin-4 OS=Mus musculus GN=Sept4 PE=1 SV=1	P28661	55 kDa	1	1	0.9	1.2	1	1.1	1.05	1.05
Laminin subunit alpha-2 OS=Mus musculus GN=Lama2 PE=1 SV=1	Q60675	343 kDa	1	1	0.7	0.7	1	0.9	0.7	0.95
Early endosome antigen 1 OS=Mus musculus GN=Eea1 PE=1 SV=2	Q8BL66	161 kDa	1	1	0.7	0.7	1	0.9	0.7	0.95
Squamous cell carcinoma antigen recognized by T-cells 3 OS=Mus musculus GN=Sart3 PE=2 SV=1	Q9JLI8	110 kDa	0.9	0.9	1	1	1	0.9	1.11111	1.05556
Cadherin-13 OS=Mus musculus GN=Cdh13 PE=1 SV=2	Q9WTR5	78 kDa	1	1	0.8	0.8	0.9	1	0.8	0.95
Nitrilase homolog 1 OS=Mus musculus GN=Nit1 PE=2 SV=2	Q8VDK1	36 kDa	1	1	0.9	0.9	0.9	1	0.9	0.95
Rho guanine nucleotide exchange factor 12 OS=Mus musculus GN=Arhgef12 PE=1 SV=2	Q8R4H2	172 kDa	1	1	0.9	0.9	0.9	1	0.9	0.95
Wiskott-Aldrich syndrome protein family member 2 OS=Mus musculus GN=Wasf2 PE=1 SV=1	Q8BH43	54 kDa	1	1	0.7	0.7	0.9	1	0.7	0.95
Mitochondrial fission regulator 1-like OS=Mus musculus GN=Mtfr1l PE=1 SV=1	Q9CWE0	32 kDa	1	1	0.7	0.7	0.9	1	0.7	0.95
Collagen alpha-2(I) chain OS=Mus musculus GN=Col1a2 PE=2 SV=2	Q01149	130 kDa	1	1	0.7	0.7	0.9	1	0.7	0.95
Protein S100-A10 OS=Mus musculus GN=S100a10 PE=2 SV=2	P08207	11 kDa	1	1	0.6	0.6	1	0.9	0.6	0.95
1-phosphatidylinositol 4,5-bisphosphate phosphodiesterase delta-1 OS=Mus musculus GN=Plcd1 PE=2 SV=2	Q8R3B1	86 kDa	1	1	1	1	0.9	1	1	0.95
Probable ATP-dependent RNA helicase DDX5 OS=Mus musculus GN=Ddx5 PE=1 SV=2	Q61656	69 kDa	1	1	1.4	1.4	0.9	1	1.4	0.95
WASH complex subunit FAM21 OS=Mus musculus GN=Fam21 PE=1 SV=1	Q6PGL7	145 kDa	1	1	0.8	0.8	1	0.9	0.8	0.95
ATP synthase mitochondrial F1 complex assembly factor 1 OS=Mus musculus GN=Atpaf1 PE=2 SV=1	Q811I0	36 kDa	1	1	0.7	0.7	1	0.9	0.7	0.95
Peptidyl-prolyl cis-trans isomerase G OS=Mus musculus GN=Ppig PE=1 SV=1	A2AR02	88 kDa	1	1	0.7	0.7	1	0.9	0.7	0.95
Centromere protein V OS=Mus musculus GN=Cenpv PE=2 SV=2	Q9CXS4	28 kDa	1	1	1.7	1.6	0.9	1	1.65	0.95
Serine hydrolase-like protein OS=Mus musculus GN=Serhl PE=2 SV=1	Q9EPB5	35 kDa	1	1	1.1	1.2	0.9	1	1.15	0.95
Aspartoacylase OS=Mus musculus GN=Aspa PE=1 SV=2	Q8R3P0	35 kDa	1	1	1.1	1.2	0.9	1	1.15	0.95
Cytoplasmic aconitate hydratase OS=Mus musculus GN=Aco1 PE=1 SV=3	P28271	98 kDa	1	1	1	1.1	0.9	1	1.05	0.95
Thimet oligopeptidase OS=Mus musculus GN=Thop1 PE=1 SV=1	Q8C1A5	78 kDa	1	1	0.9	1	0.9	1	0.95	0.95
Adenylosuccinate synthetase isozyme 2 OS=Mus musculus GN=Adss PE=1 SV=2	P46664	50 kDa	1	1	0.9	1	1	0.9	0.95	0.95
Golgin subfamily A member 4 OS=Mus musculus GN=Golga4 PE=1 SV=2	Q91VW5	258 kDa	1	1	0.8	0.9	0.9	1	0.85	0.95
Poly(U)-binding-splicing factor PUF60 OS=Mus musculus GN=Puf60 PE=2 SV=2	Q3UEB3	60 kDa	1	1	0.7	0.8	1	0.9	0.75	0.95
Protein enabled homolog OS=Mus musculus GN=Enah PE=1 SV=2	Q03173	86 kDa	1	1	0.7	0.8	0.9	1	0.75	0.95
NEDD8-conjugating enzyme UBE2F OS=Mus musculus GN=Ube2f PE=1 SV=1	Q9CY34	21 kDa	1	1	0.7	0.8	1	0.9	0.75	0.95
DnaJ homolog subfamily B member 1 OS=Mus musculus GN=Dnajb1 PE=2 SV=3	Q9QYJ3	38 kDa	1	1	0.6	0.7	0.9	1	0.65	0.95
Aspartyl aminopeptidase OS=Mus musculus GN=Dnpep PE=2 SV=2	Q9Z2W0	52 kDa	1	1	1.2	1	1	0.9	1.1	0.95
Serine--tRNA ligase, mitochondrial OS=Mus musculus GN=Sars2 PE=2 SV=2	Q9JJL8	58 kDa	1	1	1.2	1	1	0.9	1.1	0.95
Zinc finger protein ZPR1 OS=Mus musculus GN=Znf259 PE=1 SV=1	Q62384	51 kDa	1	1	0.7	0.9	0.9	1	0.8	0.95
Cluster of Serine/threonine-protein phosphatase 2A 55 kDa regulatory subunit B delta isoform OS=Mus musculus GN=Ppp2r2d PE=2 SV=1 (Q925E7)	Q925E7	52 kDa	1	1	1.3	1	0.9	1	1.15	0.95
5-methylcytosine rRNA methyltransferase NSUN4 OS=Mus musculus GN=Nsun4 PE=2 SV=1	Q9CZ57	43 kDa	1	1	1.1	0.8	1	0.9	0.95	0.95
Cluster of Cytosolic 10-formyltetrahydrofolate dehydrogenase OS=Mus musculus GN=Aldh1l1 PE=2 SV=1 (Q8R0Y6)	Q8R0Y6	99 kDa	1	1	0.9	0.9	0.8	0.9	0.9	0.85
Heat shock 70 kDa protein 4 OS=Mus musculus GN=Hspa4 PE=1 SV=1	Q61316	94 kDa	1	1	0.8	0.8	0.9	0.8	0.8	0.85
Plasminogen activator inhibitor 1 RNA-binding protein OS=Mus musculus GN=Serbp1 PE=1 SV=2	Q9CY58	45 kDa	1	1	0.7	0.7	0.8	0.9	0.7	0.85
Quinone oxidoreductase OS=Mus musculus GN=Cryz PE=2 SV=1	P47199	35 kDa	1	1	0.8	0.8	0.9	0.8	0.8	0.85
[truncated: 749 more rows]
